# Supplementary material for: VHL deficiency augments anthracycline sensitivity of clear cell renal cell carcinomas by down-regulating ALDH2
Source: Nat Commun. 2017 Jun 15;8:15337. doi: 10.1038/ncomms15337 (PMC5481740; doi:10.1038/ncomms15337)
Supplement: Supplementary Data 1 — 4282 proteins indentified in RCC4 cells. [file ncomms15337-s2.xlsx]

## Sheet: Supplementary Table 1
Protein IDs	Peptide counts (unique)	Sequence coverage [%]	Score
sp|P68431|H31_HUMAN	1	69.9	93.928
sp|Q13618|CUL3_HUMAN	3	4.6	35.441
sp|P14854|CX6B1_HUMAN	6	66.3	52.41
sp|Q8WW12|PCNP_HUMAN	5	36	101.57
sp|P06865|HEXA_HUMAN	6	10.4	22.421
sp|Q13442|HAP28_HUMAN	8	49.2	47.474
sp|Q9H098|F107B_HUMAN	5	43.5	52.437
sp|O60220|TIM8A_HUMAN	2	22.7	4.6611
sp|Q9UBR2|CATZ_HUMAN	3	10.6	6.0387
sp|Q9Y5L4|TIM13_HUMAN	5	53.7	10.162
sp|Q9P287|BCCIP_HUMAN	3	8.6	12.027
sp|Q9UKY7|CDV3_HUMAN	10	72.5	316.62
sp|P31949|S10AB_HUMAN	8	86.7	253.66
sp|P16403|H12_HUMAN	4	43.2	261.24
sp|Q9UII2|ATIF1_HUMAN	5	17.9	8.2324
sp|Q9BW61|DDA1_HUMAN	3	37.3	3.7414
sp|Q14738|2A5D_HUMAN	3	6.1	3.3736
sp|Q12841|FSTL1_HUMAN	3	12	8.1164
sp|P18859|ATP5J_HUMAN	7	62	296.97
sp|P62861|RS30_HUMAN	2	18.6	3.0743
sp|P10606|COX5B_HUMAN	9	35.7	31.249
sp|Q96BR5|COA7_HUMAN	5	16.5	1.479
sp|P62273|RS29_HUMAN	2	33.9	1.206
sp|P84243|H33_HUMAN	2	69.1	184.44
sp|P05387|RLA2_HUMAN	7	88.7	323.31
sp|Q6ZRV2|FA83H_HUMAN	4	4.7	2.1888
sp|Q8WVF1|OSCP1_HUMAN	1	3.1	-2
sp|Q9BRP8|PYM1_HUMAN	8	62.3	97.463
sp|Q86YS6|RAB43_HUMAN	1	5.2	3.2806
sp|P11908|PRPS2_HUMAN	2	27	1.116
sp|P61956|SUMO2_HUMAN	3	33.7	20.675
sp|Q4KMP7|TB10B_HUMAN	2	5.1	7.8328
sp|Q9GZX9|TWSG1_HUMAN	1	6.7	33.8
sp|Q96A49|SYAP1_HUMAN	6	26.4	64.131
sp|Q8IUE6|H2A2B_HUMAN	1	37.7	3.5518
sp|Q9UHR5|S30BP_HUMAN	2	11	10.633
sp|P46776|RL27A_HUMAN	8	38.5	35.702
sp|Q9UNF1|MAGD2_HUMAN	10	26.1	175.66
sp|Q9Y3L5|RAP2C_HUMAN;sp|P10114|RAP2A_HUMAN	2;0	32.2	34.51
sp|O43674|NDUB5_HUMAN	2	19	26.003
sp|Q99417|MYCBP_HUMAN	3	38.8	8.5285
sp|Q9BTY2|FUCO2_HUMAN	3	8.6	2.9831
sp|P55145|MANF_HUMAN	5	28.6	22.696
sp|Q9NWM8|FKB14_HUMAN	5	24.2	9.1468
sp|Q9P1F3|ABRAL_HUMAN	4	77.8	86.903
sp|O95429|BAG4_HUMAN	2	6.8	6.3392
sp|Q01469|FABP5_HUMAN	4	34.8	73.98
sp|P14209|CD99_HUMAN	2	13	8.2662
sp|Q04941|PLP2_HUMAN	1	8.6	8.7159
sp|Q9Y3A2|UTP11_HUMAN	3	10.3	1.0563
sp|O75506|HSBP1_HUMAN	3	59.2	42.713
sp|O00193|SMAP_HUMAN	5	30.6	112.91
sp|P82909|RT36_HUMAN	6	69.9	96.67
sp|O00625|PIR_HUMAN	1	4.1	1.8336
sp|O95817|BAG3_HUMAN	15	41.4	111.85
sp|Q9Y6H1|CHCH2_HUMAN;sp|Q5T1J5|CHCH9_HUMAN	2;2	27.2	47.276
sp|Q9NPJ3|ACO13_HUMAN	4	22.1	9.8916
sp|Q9P2X0|DPM3_HUMAN	1	10.9	9.9972
sp|O00483|NDUA4_HUMAN	1	12.3	9.2841
sp|Q9BYD6|RM01_HUMAN	4	18.8	11.626
sp|Q9BYC9|RM20_HUMAN	2	12.8	1.7445
sp|Q53GS7|GLE1_HUMAN	3	5.4	10.469
sp|Q59GN2|R39L5_HUMAN;sp|P62891|RL39_HUMAN	1;1	19.6	3.3762
sp|Q03001|DYST_HUMAN	4	0.8	1.6386
sp|Q96C01|F136A_HUMAN	3	18.1	1.9428
sp|Q99959|PKP2_HUMAN	6	8.3	6.0378
sp|P52209|6PGD_HUMAN	9	27.1	46.426
sp|O15446|RPA34_HUMAN	11	28.4	32.421
sp|Q9BUR5|MIC26_HUMAN	2	13.1	5.5951
sp|P29558|RBMS1_HUMAN;sp|Q6XE24|RBMS3_HUMAN	2;1	9.4	4.5305
sp|O43504|LTOR5_HUMAN	1	22	140.56
sp|P86791|CCZ1_HUMAN;sp|P86790|CCZ1B_HUMAN	1;1	2.9	1.9072
sp|Q9BRT6|LLPH_HUMAN	4	32.6	16.465
sp|P50402|EMD_HUMAN	9	37.4	121.91
sp|Q16890|TPD53_HUMAN	3	13.2	9.3188
sp|O43678|NDUA2_HUMAN	3	42.4	19.473
sp|Q9P013|CWC15_HUMAN	5	24	21.003
sp|Q53SF7|COBL1_HUMAN	3	3.8	7.7698
sp|Q9Y4Z0|LSM4_HUMAN	2	17.3	6.0468
sp|Q9HAT2|SIAE_HUMAN	2	3.1	12.788
sp|Q66PJ3|AR6P4_HUMAN	4	9.5	10.822
sp|Q9UNX3|RL26L_HUMAN	3	49	5.787
sp|P06454|PTMA_HUMAN	4	36	7.0876
sp|P52788|SPSY_HUMAN	8	38.8	117.57
sp|Q9UIV1|CNOT7_HUMAN	2	11.9	5.0774
sp|P40763|STAT3_HUMAN	4	8.3	68.076
sp|Q8N5N7|RM50_HUMAN	4	36.1	52.842
sp|Q96IX5|USMG5_HUMAN	1	25.9	3.2543
sp|P20962|PTMS_HUMAN	1	11.8	1.8688
sp|O95167|NDUA3_HUMAN	1	41.7	19.639
sp|P84103|SRSF3_HUMAN	5	39.6	26.245
sp|O60443|DFNA5_HUMAN	6	19.6	41.758
sp|P09497|CLCB_HUMAN	6	20.5	9.1934
sp|Q9C0C9|UBE2O_HUMAN	5	7.9	12.989
sp|Q9C005|DPY30_HUMAN	4	67.7	57.228
sp|Q96A65|EXOC4_HUMAN	4	6.6	7.2366
sp|Q5JSL3|DOC11_HUMAN	1	0.8	2.1093
sp|P54802|ANAG_HUMAN	5	11.6	26.201
sp|Q9BY32|ITPA_HUMAN	4	21.1	9.954
sp|P12236|ADT3_HUMAN	5	48.3	37.627
sp|O60869|EDF1_HUMAN	8	48.6	11.414
sp|P67809|YBOX1_HUMAN	14	69.8	323.31
sp|Q9HBH5|RDH14_HUMAN	3	11.6	10.575
sp|O75153|CLU_HUMAN	6	6.3	27.965
sp|Q00325|MPCP_HUMAN	12	23.2	18.422
sp|O43795|MYO1B_HUMAN;sp|Q9UBC5|MYO1A_HUMAN	19;2	21.2	147.35
sp|P62841|RS15_HUMAN	6	42.8	24.68
sp|Q9NX55|HYPK_HUMAN	4	40.3	5.7134
sp|Q93077|H2A1C_HUMAN;sp|Q7L7L0|H2A3_HUMAN;sp|P04908|H2A1B_HUMAN	1;1;1	43.1	9.0052
sp|Q99615|DNJC7_HUMAN	6	12.6	8.5869
sp|Q9Y580|RBM7_HUMAN	3	12.8	4.0096
sp|Q8TB36|GDAP1_HUMAN	1	4.2	2.8073
sp|Q8IY17|PLPL6_HUMAN	5	7.7	10.295
sp|Q96DA6|TIM14_HUMAN	4	41.4	17.64
sp|P00441|SODC_HUMAN	7	57.1	290.33
sp|O00115|DNS2A_HUMAN	4	12.2	6.4665
sp|Q6P1L8|RM14_HUMAN	3	29	13.112
sp|O75821|EIF3G_HUMAN	7	33.8	70.761
sp|Q7Z4W1|DCXR_HUMAN	3	12.3	5.3272
sp|P21291|CSRP1_HUMAN	3	28	26.552
sp|Q9Y282|ERGI3_HUMAN	1	2.9	1.54
sp|Q15287|RNPS1_HUMAN	8	29.2	66.128
sp|O15533|TPSN_HUMAN	6	13.8	12.149
sp|Q5VWQ0|RSBN1_HUMAN	2	3.9	2.6103
sp|P49406|RM19_HUMAN	7	29.1	8.4667
sp|Q7Z4R8|CF120_HUMAN	1	14.1	39.076
sp|Q9Y676|RT18B_HUMAN	9	52.3	33.378
sp|Q9NQH7|XPP3_HUMAN	3	8.3	102.54
sp|Q7L8L6|FAKD5_HUMAN	4	7.1	24.984
sp|O75380|NDUS6_HUMAN	5	50.8	61.896
sp|Q9BVI4|NOC4L_HUMAN	11	37.2	48.939
sp|Q9BTU6|P4K2A_HUMAN	6	23.4	14.67
sp|Q9HCN4|GPN1_HUMAN	4	16.8	54.293
sp|P07858|CATB_HUMAN	7	22.1	84.083
sp|O00499|BIN1_HUMAN;sp|Q9UBW5|BIN2_HUMAN	6;0	19.1	92.24
sp|Q9BTE3|MCMBP_HUMAN	5	9.3	15.193
sp|Q6P161|RM54_HUMAN	2	26.1	31.318
sp|P98179|RBM3_HUMAN	6	59.9	323.31
sp|Q14008|CKAP5_HUMAN	6	3.3	5.5933
sp|Q9HAV7|GRPE1_HUMAN	11	56.7	61.217
sp|P55060|XPO2_HUMAN	17	19.8	162.75
sp|Q9NVH1|DJC11_HUMAN	8	21.1	55.165
sp|P50897|PPT1_HUMAN	4	19.6	24.377
sp|Q6PJG6|BRAT1_HUMAN	4	7.4	9.3752
sp|P55039|DRG2_HUMAN	4	14.6	4.747
sp|O43752|STX6_HUMAN	3	18	29.068
sp|Q99584|S10AD_HUMAN	5	41.8	56.937
sp|Q14978|NOLC1_HUMAN	22	28.3	57.724
sp|P01859|IGHG2_HUMAN;sp|P01861|IGHG4_HUMAN;sp|P01860|IGHG3_HUMAN	1;1;1	3.7	1.2869
sp|P60468|SC61B_HUMAN	2	21.9	8.1633
sp|Q9UMX5|NENF_HUMAN	7	54.7	23.719
sp|O15347|HMGB3_HUMAN	6	33	7.5364
sp|Q9UHB6|LIMA1_HUMAN;sp|Q9BT23|LIMD2_HUMAN	26;1	43	153.2
sp|O95822|DCMC_HUMAN	2	3.9	3.1084
sp|O60271|JIP4_HUMAN	13	15.3	100.73
sp|O43847|NRDC_HUMAN	5	5.2	5.4633
sp|Q8IYS1|P20D2_HUMAN	5	13.1	5.0486
sp|Q96CT7|CC124_HUMAN	6	32.7	29.646
sp|Q93008|USP9X_HUMAN	4	2.4	32.384
sp|Q9NZ32|ARP10_HUMAN	2	7	4.4283
sp|Q96B97|SH3K1_HUMAN	12	28.3	36.948
sp|Q9H0A0|NAT10_HUMAN	28	35.3	219.03
sp|Q9Y2Z4|SYYM_HUMAN	9	27.3	28.61
sp|Q9UM22|EPDR1_HUMAN	5	22.3	17.068
sp|Q9H845|ACAD9_HUMAN	17	24.3	42.514
sp|P26583|HMGB2_HUMAN	9	41.6	49.459
sp|O95373|IPO7_HUMAN	7	7	25.903
sp|P29992|GNA11_HUMAN;sp|O95837|GNA14_HUMAN	7;3	30.4	41.815
sp|O15061|SYNEM_HUMAN	5	5	13.997
sp|Q9UKG1|DP13A_HUMAN	4	9.9	8.1071
sp|Q9HCE1|MOV10_HUMAN	5	5.6	5.3885
sp|Q9BT09|CNPY3_HUMAN	4	15.5	33.546
sp|Q8N4Q1|MIA40_HUMAN	1	16.9	20.22
sp|O95563|MPC2_HUMAN	2	17.3	2.6446
sp|P09669|COX6C_HUMAN	7	52	10.365
sp|P49418|AMPH_HUMAN	6	17.4	33.974
sp|Q7Z6E9|RBBP6_HUMAN	4	3	5.2681
sp|O75531|BAF_HUMAN	9	74.2	167.59
sp|P41252|SYIC_HUMAN	15	15.3	90.242
sp|O75127|PTCD1_HUMAN	2	3.1	1.6503
sp|Q9Y262|EIF3L_HUMAN	14	23.9	39.95
sp|P30405|PPIF_HUMAN	6	42	48.523
sp|O14737|PDCD5_HUMAN	8	64.8	51.28
sp|Q9BQ61|CS043_HUMAN	3	22.2	30.453
sp|P56385|ATP5I_HUMAN	3	42	10.454
sp|Q9P0U4|CXXC1_HUMAN	2	5.5	1.1836
sp|Q8NI35|INADL_HUMAN	5	4.8	10.065
sp|O14949|QCR8_HUMAN	4	48.8	3.2114
sp|Q9UFC0|LRWD1_HUMAN	2	4	3.4028
sp|Q9UHG0|DCDC2_HUMAN	9	26.9	53.172
sp|Q13423|NNTM_HUMAN	17	18.5	36.833
sp|O00244|ATOX1_HUMAN	3	32.4	1.8367
sp|Q16778|H2B2E_HUMAN;sp|P33778|H2B1B_HUMAN;sp|P23527|H2B1O_HUMAN;sp|P06899|H2B1J_HUMAN;sp|Q8N257|H2B3B_HUMAN	0;0;0;0;0	69	7.0651
sp|P37108|SRP14_HUMAN	6	36.8	58.435
sp|Q53EP0|FND3B_HUMAN	3	3.1	16.858
sp|Q9BXJ9|NAA15_HUMAN;sp|Q6N069|NAA16_HUMAN	6;1	7.2	4.8223
sp|Q6IAA8|LTOR1_HUMAN	6	46	63.943
sp|P30508|1C12_HUMAN;sp|Q29960|1C16_HUMAN;sp|P30505|1C08_HUMAN;sp|Q07000|1C15_HUMAN;sp|Q9TNN7|1C05_HUMAN;sp|P30510|1C14_HUMAN;sp|P30504|1C04_HUMAN;sp|P30501|1C02_HUMAN;sp|P04222|1C03_HUMAN	0;0;0;0;0;0;0;0;0	35.5	3.4395
sp|O43617|TPPC3_HUMAN	3	18.9	3.0895
sp|Q9NUL7|DDX28_HUMAN	4	10.7	19.19
sp|P26572|MGAT1_HUMAN	3	7.9	5.1795
sp|O43264|ZW10_HUMAN	6	10.9	55.418
sp|Q86UE4|LYRIC_HUMAN	17	39	106.36
sp|Q9ULH1|ASAP1_HUMAN	1	1.2	2.1155
sp|P05141|ADT2_HUMAN;sp|Q9H0C2|ADT4_HUMAN	10;0	51.3	183.66
sp|Q01658|NC2B_HUMAN	3	29	27.737
sp|P16435|NCPR_HUMAN	11	25.4	99.99
sp|Q9H8H2|DDX31_HUMAN	2	2.8	3.922
sp|P42785|PCP_HUMAN	10	21.4	57.77
sp|P30519|HMOX2_HUMAN	17	63	196.96
sp|O75558|STX11_HUMAN	3	17.8	47.522
sp|Q08AM6|VAC14_HUMAN	4	6.9	15.632
sp|Q8N6H7|ARFG2_HUMAN	2	5.2	3.2888
sp|Q13113|PDZ1I_HUMAN	1	14.9	3.289
sp|Q6Y1H2|HACD2_HUMAN	2	5.1	2.466
sp|Q96HR8|NAF1_HUMAN	1	3.2	1.6002
sp|P78316|NOP14_HUMAN	7	8.9	14.715
sp|P47813|IF1AX_HUMAN;sp|O14602|IF1AY_HUMAN	5;5	47.2	15.583
sp|P12429|ANXA3_HUMAN	16	48.6	220.4
sp|P17568|NDUB7_HUMAN	1	7.3	1.277
sp|Q969Z0|TBRG4_HUMAN	10	19.5	37.442
sp|P05106|ITB3_HUMAN	10	15.2	147.39
sp|Q8IWE2|NXP20_HUMAN	2	7.5	20.558
sp|P99999|CYC_HUMAN;CON__P62894	10;2	63.8	156.8
sp|Q9UHY7|ENOPH_HUMAN	3	17.2	19.97
sp|Q9Y6M9|NDUB9_HUMAN	5	35.2	27.228
sp|Q9Y295|DRG1_HUMAN	4	12.5	29.226
sp|P42224|STAT1_HUMAN	36	45.6	323.31
sp|Q04323|UBXN1_HUMAN	5	27.9	15.605
sp|Q9GZT3|SLIRP_HUMAN	7	78	34.774
sp|Q96EY7|PTCD3_HUMAN	10	18.7	39.858
sp|Q58FF6|H90B4_HUMAN	1	11.3	3.6172
sp|P53007|TXTP_HUMAN	7	22.5	36.95
sp|Q96AG4|LRC59_HUMAN	15	48.2	123.02
sp|Q99538|LGMN_HUMAN	1	3.9	5.361
sp|Q9Y5Z4|HEBP2_HUMAN	3	19.5	5.5163
sp|P48729|KC1A_HUMAN;sp|Q8N752|KC1AL_HUMAN	2;1	9.2	20.611
sp|P42167|LAP2B_HUMAN	13	59.3	122.2
sp|Q8IYB3|SRRM1_HUMAN	5	7	53.09
sp|P10599|THIO_HUMAN	8	51.4	34.912
sp|Q9H9E3|COG4_HUMAN	2	3.4	4.5798
sp|P04181|OAT_HUMAN	17	55.6	86.27
sp|Q9Y512|SAM50_HUMAN	8	18.6	61.438
sp|O95169|NDUB8_HUMAN	3	17.2	16.181
sp|Q99871|HAUS7_HUMAN	1	4.3	1.2086
sp|P53618|COPB_HUMAN	14	21.8	136.97
sp|P09496|CLCA_HUMAN	9	24.6	38.078
sp|Q96GF1|RN185_HUMAN	1	7.8	1.2262
sp|Q99878|H2A1J_HUMAN;sp|Q96KK5|H2A1H_HUMAN;sp|Q6FI13|H2A2A_HUMAN;sp|P20671|H2A1D_HUMAN;sp|P0C0S8|H2A1_HUMAN;sp|Q9BTM1|H2AJ_HUMAN;sp|Q16777|H2A2C_HUMAN	2;2;2;2;2;2;2	43.8	177.71
sp|Q9Y678|COPG1_HUMAN;sp|Q9UBF2|COPG2_HUMAN	14;2	20.9	152.59
sp|Q56VL3|OCAD2_HUMAN	9	55.8	51.563
sp|Q9UDY2|ZO2_HUMAN	14	18.4	61.715
sp|P36969|GPX4_HUMAN	1	9.1	5.5322
sp|O75947|ATP5H_HUMAN	16	88.2	78.197
sp|Q8NHH9|ATLA2_HUMAN	3	8.2	18.4
sp|P56556|NDUA6_HUMAN	3	16.9	3.8269
sp|Q9H6V9|LDAH_HUMAN	3	11.1	3.2205
sp|P63092|GNAS2_HUMAN;sp|Q5JWF2|GNAS1_HUMAN	9;9	33.2	49.497
sp|Q8WWC4|CB047_HUMAN	3	11	1.96
sp|Q8WUD4|CCD12_HUMAN	4	35.5	40.576
sp|Q86X55|CARM1_HUMAN	3	7.6	4.4891
sp|P51398|RT29_HUMAN	9	30.4	18.966
sp|Q9BYD2|RM09_HUMAN	7	24.3	11.768
sp|P23434|GCSH_HUMAN	3	36.4	155.35
sp|Q9UI12|VATH_HUMAN	5	17.6	63.302
sp|A0AVT1|UBA6_HUMAN	13	14	27.408
sp|Q9Y680|FKBP7_HUMAN	8	38.2	9.0584
sp|Q14657|LAGE3_HUMAN	1	16.1	22.127
sp|Q9H6K4|OPA3_HUMAN	3	12.8	1.7008
sp|Q8NC60|NOA1_HUMAN	5	12.2	26.731
sp|Q8IVD9|NUDC3_HUMAN	6	30.7	39.821
sp|Q9Y3B4|SF3B6_HUMAN	3	28	8.1218
sp|Q16540|RM23_HUMAN	4	35.9	15.425
sp|Q7L2E3|DHX30_HUMAN	12	17	43.099
sp|O14936|CSKP_HUMAN	3	3.6	7.3677
sp|Q8TEX9|IPO4_HUMAN	6	7.3	42.892
sp|P55789|ALR_HUMAN	1	12.2	4.9943
sp|Q8WVM0|TFB1M_HUMAN	2	8.4	4.6452
sp|P51148|RAB5C_HUMAN	7	60.6	95.132
sp|P20338|RAB4A_HUMAN	3	17.9	1.9447
sp|Q9Y5L0|TNPO3_HUMAN	1	1.3	2.474
sp|Q9Y399|RT02_HUMAN	5	19.6	23.046
sp|Q5BKZ1|ZN326_HUMAN	7	18.2	123.07
sp|P52701|MSH6_HUMAN	9	9.1	69.106
sp|Q9H2U1|DHX36_HUMAN	3	4.6	5.8033
sp|P20674|COX5A_HUMAN	8	58	113.89
sp|Q9H3N1|TMX1_HUMAN	9	37.9	43.135
sp|O00410|IPO5_HUMAN;sp|O60518|RNBP6_HUMAN	27;2	32.9	261.34
sp|P29966|MARCS_HUMAN	13	51.5	323.31
sp|Q92506|DHB8_HUMAN	3	13	3.9657
sp|P09622|DLDH_HUMAN	17	43.8	210.59
sp|P12074|CX6A1_HUMAN	1	26.6	72.432
sp|O95202|LETM1_HUMAN	14	25.6	43.328
sp|P13797|PLST_HUMAN	25	59.8	323.31
sp|Q9Y2S7|PDIP2_HUMAN	10	40.8	85.944
sp|Q96CS3|FAF2_HUMAN	10	28.1	56.273
sp|Q9NRX2|RM17_HUMAN	7	46.3	17.51
sp|O95139|NDUB6_HUMAN	3	27.3	32.862
sp|Q69YL0|NCAS2_HUMAN	1	14.1	1.8056
sp|P26640|SYVC_HUMAN	26	27.7	293.01
sp|P24666|PPAC_HUMAN	8	55.1	14.479
sp|Q12789|TF3C1_HUMAN	7	4.1	8.3383
sp|P49841|GSK3B_HUMAN	2	7.9	17.168
sp|O95785|WIZ_HUMAN	7	6.6	28.034
sp|Q9UK45|LSM7_HUMAN	3	37.9	47.619
sp|Q14165|MLEC_HUMAN	12	36	105.94
sp|Q99470|SDF2_HUMAN	2	18	3.5496
sp|O43920|NDUS5_HUMAN	4	32.1	16.746
sp|P30566|PUR8_HUMAN	11	33.9	92.015
sp|Q9BWJ5|SF3B5_HUMAN	4	55.8	59.476
sp|O43676|NDUB3_HUMAN	3	19.4	2.5766
sp|Q6IBS0|TWF2_HUMAN	4	25.5	13.449
sp|Q13405|RM49_HUMAN	5	47	27.773
sp|P47755|CAZA2_HUMAN	5	42.7	83.388
sp|Q9GZZ9|UBA5_HUMAN	4	14.4	55.603
sp|Q92520|FAM3C_HUMAN	5	31.7	31.856
sp|Q9NR56|MBNL1_HUMAN;sp|Q9NUK0|MBNL3_HUMAN	2;1	9.5	2
sp|Q9UM00|TMCO1_HUMAN	5	25.5	14.676
sp|P13796|PLSL_HUMAN	28	64.4	323.31
sp|Q9Y4W6|AFG32_HUMAN;sp|Q01484|ANK2_HUMAN	16;1	22.6	60.917
sp|Q7Z6Z7|HUWE1_HUMAN	14	5.8	104.91
sp|Q9P0M9|RM27_HUMAN	3	28.4	4.5171
sp|Q8IXI1|MIRO2_HUMAN	3	7.3	19.102
sp|P60228|EIF3E_HUMAN	12	34.2	36.151
sp|O15116|LSM1_HUMAN	2	17.3	5.8821
sp|O00461|GOLI4_HUMAN	13	15.2	34.952
sp|P23921|RIR1_HUMAN	4	5.6	2.0728
sp|P22059|OSBP1_HUMAN	4	8.2	19.329
sp|O60828|PQBP1_HUMAN	2	10.2	9.3733
sp|P09001|RM03_HUMAN	5	21.8	11.061
sp|Q5VYK3|ECM29_HUMAN	7	5.3	83.069
sp|Q9UHR6|ZNHI2_HUMAN	2	5	2.2874
sp|O43716|GATC_HUMAN	3	32.4	30.546
sp|Q04637|IF4G1_HUMAN;sp|O43432|IF4G3_HUMAN;REV__sp|Q8NEG2|CG057_HUMAN	42;3;1	28.1	209.44
sp|O00370|LORF2_HUMAN	1	0.7	-2
sp|Q71UI9|H2AV_HUMAN;sp|P0C0S5|H2AZ_HUMAN	3;3	31.2	69.907
sp|Q9NZ45|CISD1_HUMAN	5	46.3	6.0296
sp|Q9NSE4|SYIM_HUMAN	21	23.9	87.146
sp|P07099|HYEP_HUMAN	8	21.8	82.456
sp|O75146|HIP1R_HUMAN	22	28.7	98.926
sp|P53621|COPA_HUMAN	22	24	160.13
sp|O00116|ADAS_HUMAN	18	40.6	205.29
sp|Q13505|MTX1_HUMAN	9	24.2	48.645
sp|P17152|TMM11_HUMAN	1	8.3	19.196
sp|Q9BV57|MTND_HUMAN	2	15.6	3.4605
sp|Q96JY6|PDLI2_HUMAN	1	6	1.5454
sp|P62847|RS24_HUMAN	4	26.3	73.527
sp|Q9NT62|ATG3_HUMAN	2	8.3	1.939
sp|Q14011|CIRBP_HUMAN	4	33.1	117.02
sp|P07384|CAN1_HUMAN	11	21	44.046
sp|P49327|FAS_HUMAN	47	24.9	323.31
sp|Q07866|KLC1_HUMAN	6	12.2	7.7711
sp|Q13595|TRA2A_HUMAN	5	22.7	11.231
sp|P52655|TF2AA_HUMAN	1	2.9	1.7506
sp|P60981|DEST_HUMAN	3	31.5	17.669
sp|O60508|PRP17_HUMAN	3	7.9	4.7609
sp|Q13620|CUL4B_HUMAN	11	16.1	93.469
sp|Q9P032|NDUF4_HUMAN	5	32.6	14.72
sp|Q96GW9|SYMM_HUMAN	2	5.6	5.8666
sp|Q96EL3|RM53_HUMAN	2	25	9.9791
sp|Q9H1K1|ISCU_HUMAN	2	6	4.7183
sp|P07203|GPX1_HUMAN	3	19.7	12.382
sp|O94826|TOM70_HUMAN	17	41.4	106.2
sp|O43242|PSMD3_HUMAN	14	33.7	55.641
sp|Q96GG9|DCNL1_HUMAN	2	10.8	26.655
sp|Q6UW68|TM205_HUMAN	2	16.9	13.798
sp|Q9NR31|SAR1A_HUMAN;sp|Q9Y6B6|SAR1B_HUMAN	8;3	41.9	26.684
sp|O75955|FLOT1_HUMAN	14	40.5	65.96
sp|Q9NXH9|TRM1_HUMAN	2	3.8	20.343
sp|Q92552|RT27_HUMAN	9	33.6	81.624
sp|P58546|MTPN_HUMAN	2	16.9	19.176
sp|P05386|RLA1_HUMAN	4	94.7	264.98
sp|P13987|CD59_HUMAN	2	15.6	4.5893
sp|P61916|NPC2_HUMAN	6	45	85.54
sp|O75976|CBPD_HUMAN	21	20.9	50.442
sp|O00217|NDUS8_HUMAN	4	18.1	12.433
sp|Q14257|RCN2_HUMAN	12	52.4	109.02
sp|Q9UL25|RAB21_HUMAN	6	27.1	42.399
sp|P15170|ERF3A_HUMAN;sp|Q8IYD1|ERF3B_HUMAN	9;5	23.8	87.325
sp|Q8IY81|SPB1_HUMAN	21	31.9	323.31
sp|Q8NHP8|PLBL2_HUMAN	5	8.8	13.138
sp|Q8N183|MIMIT_HUMAN	8	62.1	51.383
sp|P21283|VATC1_HUMAN	5	11.8	12.509
sp|Q12849|GRSF1_HUMAN	8	31.2	119.31
sp|P54709|AT1B3_HUMAN	5	16.8	8.8463
sp|Q9P015|RM15_HUMAN	8	35.1	57.412
sp|P25398|RS12_HUMAN	7	60.6	114.24
sp|Q53H12|AGK_HUMAN	6	20.4	24.959
sp|Q15024|EXOS7_HUMAN	4	22.7	12.926
sp|Q6PIU2|NCEH1_HUMAN	7	21.8	26.035
sp|P51911|CNN1_HUMAN	16	61.3	280.47
sp|Q9BYG3|MK67I_HUMAN	10	40.3	62.697
sp|Q9Y2Q9|RT28_HUMAN	7	41.2	13.89
sp|Q9NRX4|PHP14_HUMAN	1	16.8	10.649
sp|P00390|GSHR_HUMAN	10	26.1	82.97
sp|Q3ZCQ8|TIM50_HUMAN	9	27.8	82.85
sp|P11388|TOP2A_HUMAN	11	13.5	54.139
sp|Q562E7|WDR81_HUMAN	2	2	13.495
sp|Q9NR12|PDLI7_HUMAN	14	40.3	119.65
sp|Q8WTT2|NOC3L_HUMAN	15	22.5	138.61
sp|P61421|VA0D1_HUMAN	8	25.9	14.424
sp|Q12846|STX4_HUMAN	3	17.5	12.409
sp|Q4VC31|CCD58_HUMAN	4	41	18.435
sp|Q0VF96|CGNL1_HUMAN	11	9.1	56.189
sp|Q8TCC3|RM30_HUMAN	1	6.8	3.308
sp|Q15042|RB3GP_HUMAN	6	7.2	9.0251
sp|Q99622|C10_HUMAN	2	26.2	2.5634
sp|Q01995|TAGL_HUMAN	18	79.1	323.31
sp|Q7Z4H3|HDDC2_HUMAN	3	16.7	35.124
sp|Q9H9B4|SFXN1_HUMAN	11	46.3	72.6
sp|O95757|HS74L_HUMAN	10	21.8	20.863
sp|O95336|6PGL_HUMAN	10	53.5	46.262
sp|Q9Y5M8|SRPRB_HUMAN	6	23.2	153.1
sp|Q9NYY8|FAKD2_HUMAN	3	5.8	10.505
sp|Q9Y520|PRC2C_HUMAN;sp|Q5JSZ5|PRC2B_HUMAN	15;0	9	87.66
sp|P14406|CX7A2_HUMAN	3	30.1	18.634
sp|Q13283|G3BP1_HUMAN	13	40.1	221.35
sp|O60656|UD19_HUMAN	5	29.2	13.621
sp|E9PRG8|CK098_HUMAN	1	10.7	1.9508
sp|Q07020|RL18_HUMAN	8	46.8	100.63
sp|P61163|ACTZ_HUMAN	4	26.1	31.956
sp|P51812|KS6A3_HUMAN;sp|Q15349|KS6A2_HUMAN;sp|Q9UK32|KS6A6_HUMAN	2;0;1	10.1	5.5851
sp|O95168|NDUB4_HUMAN	5	43.4	16.593
sp|O75844|FACE1_HUMAN	10	21.7	61.862
sp|Q14919|NC2A_HUMAN	2	10.7	5.8495
sp|Q8NI36|WDR36_HUMAN	9	11.8	19.119
sp|P55285|CADH6_HUMAN	12	18.6	33.972
sp|P48634|PRC2A_HUMAN	5	4.7	10.825
sp|Q52LW3|RHG29_HUMAN	6	4.8	5.1419
sp|Q15121|PEA15_HUMAN	4	26.9	9.2527
sp|Q8N2K0|ABD12_HUMAN	8	27.9	20.311
sp|O95347|SMC2_HUMAN	16	17	62.088
sp|Q96BW5|PTER_HUMAN	2	10	53.536
sp|Q9UGR2|Z3H7B_HUMAN	2	4.5	9.1417
sp|Q00013|EM55_HUMAN	2	4.7	2.7655
sp|Q9Y4P3|TBL2_HUMAN	12	29.1	56.043
sp|P14927|QCR7_HUMAN	9	66.7	93.681
sp|Q13510|ASAH1_HUMAN	1	2.8	6.6321
sp|Q9NTI5|PDS5B_HUMAN	11	10.2	93.413
sp|P52565|GDIR1_HUMAN	6	29.9	101.58
sp|Q9Y6M5|ZNT1_HUMAN	2	3.6	1.5144
sp|P55010|IF5_HUMAN	7	15.3	7.6054
sp|Q7Z6B7|SRGP1_HUMAN;sp|O75044|SRGP2_HUMAN;sp|P0DMP2|SRG2B_HUMAN;sp|P0DJJ0|SRG2C_HUMAN	4;2;1;1	4.5	3.8248
sp|P49755|TMEDA_HUMAN	8	38.8	94.211
sp|Q92616|GCN1_HUMAN	37	18.2	182.31
sp|P52815|RM12_HUMAN	8	44.9	49.585
sp|Q96HS1|PGAM5_HUMAN	10	41.9	65.076
sp|Q5T9A4|ATD3B_HUMAN	2	29	7.6742
sp|P62899|RL31_HUMAN	7	48.8	44.659
sp|P54136|SYRC_HUMAN	24	35.9	93.73
sp|Q13155|AIMP2_HUMAN	5	20.9	51.612
sp|Q9Y5Q8|TF3C5_HUMAN	5	14.6	44.3
sp|Q9Y305|ACOT9_HUMAN	12	29.8	54.858
sp|Q08426|ECHP_HUMAN	27	44.8	101.34
sp|Q8NBS9|TXND5_HUMAN	18	49.8	323.31
sp|P52758|UK114_HUMAN	3	38	14.098
sp|A4D1E9|GTPBA_HUMAN	4	9.8	4.0839
sp|Q8N1B4|VPS52_HUMAN	4	5.3	9.7472
sp|Q7Z434|MAVS_HUMAN	8	31.1	96.934
sp|Q9GZL7|WDR12_HUMAN	7	26.5	22.259
sp|Q8IX01|SUGP2_HUMAN	18	26.2	79.682
sp|P53634|CATC_HUMAN	3	9.7	14.823
sp|P53597|SUCA_HUMAN	13	36.4	188.67
sp|P30837|AL1B1_HUMAN	21	42.7	323.31
sp|Q13459|MYO9B_HUMAN	5	2.9	5.7151
sp|Q96I51|WBS16_HUMAN	2	6.7	9.1713
sp|Q96C90|PP14B_HUMAN	3	43.5	68.545
sp|Q8IUF8|MINA_HUMAN	2	7.7	3.03
sp|P61106|RAB14_HUMAN	12	58.6	250.78
sp|P20810|ICAL_HUMAN	17	30.9	182.31
sp|O43493|TGON2_HUMAN	8	16.7	157.84
sp|P04843|RPN1_HUMAN	35	65.2	323.31
sp|O43823|AKAP8_HUMAN	12	20.4	47.589
sp|O95299|NDUAA_HUMAN	6	18.6	17.866
sp|Q14344|GNA13_HUMAN	9	28.1	89.181
sp|P48556|PSMD8_HUMAN	3	4.6	2.8743
sp|Q14CN4|K2C72_HUMAN;CON__Q14CN4-1;CON__Q6IME9;sp|Q3SY84|K2C71_HUMAN;CON__Q3SY84;sp|Q7RTS7|K2C74_HUMAN;CON__Q7RTS7;sp|Q86Y46|K2C73_HUMAN;CON__Q32MB2	1;1;1;1;1;1;1;1;1	4.1	8.6178
sp|Q7Z2W9|RM21_HUMAN	3	24.4	17.436
sp|P20933|ASPG_HUMAN	1	3.5	1.2869
sp|Q8NBQ5|DHB11_HUMAN	2	9.3	2.8163
sp|P60953|CDC42_HUMAN	6	36.6	27.733
sp|Q9Y3Y2|CHTOP_HUMAN	6	29.8	117.52
sp|Q15738|NSDHL_HUMAN	10	36.5	155.67
sp|Q8NBN7|RDH13_HUMAN	1	7.3	14.69
sp|Q93045|STMN2_HUMAN	1	15.6	2.5409
sp|Q9BSF4|CS052_HUMAN	2	11.5	4.6801
sp|Q14651|PLSI_HUMAN	6	23.4	39.562
sp|Q9H993|ARMT1_HUMAN	4	13.6	18.362
sp|Q15750|TAB1_HUMAN	5	16.9	24.585
sp|Q00059|TFAM_HUMAN	13	41.5	45.812
sp|Q15392|DHC24_HUMAN	8	13.8	39.66
sp|P42704|LPPRC_HUMAN	63	51.4	323.31
sp|Q99442|SEC62_HUMAN	2	5	2.2196
sp|Q15276|RABE1_HUMAN	3	4.9	5.762
sp|Q6Y7W6|PERQ2_HUMAN	12	12.5	66.422
sp|P01111|RASN_HUMAN;sp|P01112|RASH_HUMAN;sp|P01116|RASK_HUMAN	7;5;4	58.7	11.482
sp|Q14157|UBP2L_HUMAN	20	29.9	243.25
sp|Q9UQ35|SRRM2_HUMAN	29	15.8	127.11
sp|Q9Y2R9|RT07_HUMAN	11	47.9	40.161
sp|Q9NX14|NDUBB_HUMAN	2	22.2	23.277
sp|Q9NX40|OCAD1_HUMAN	6	36.7	20.833
sp|Q99797|MIPEP_HUMAN	3	5.6	7.284
sp|P35914|HMGCL_HUMAN	5	19.4	6.909
sp|Q16270|IBP7_HUMAN	2	10.3	17.325
sp|O00186|STXB3_HUMAN	5	11.3	13.75
sp|P41212|ETV6_HUMAN	1	4	8.4796
sp|Q03518|TAP1_HUMAN	4	9.9	79.951
sp|O00273|DFFA_HUMAN	7	30.8	34.319
sp|Q96HY6|DDRGK_HUMAN	9	50.3	165.36
sp|Q15008|PSMD6_HUMAN	9	22.1	48.955
sp|Q9BV79|MECR_HUMAN	3	10.2	26.291
sp|P62256|UBE2H_HUMAN	4	19.1	10.206
sp|P67812|SC11A_HUMAN;sp|P0C7V7|SC11B_HUMAN	9;1	35.8	31.135
sp|Q68CQ4|DIEXF_HUMAN	3	3.8	3.0208
sp|Q96S52|PIGS_HUMAN	5	14.1	42.774
sp|Q9UBI6|GBG12_HUMAN	6	70.8	123.75
sp|Q9Y314|NOSIP_HUMAN	4	21.9	8.4459
sp|P78362|SRPK2_HUMAN	4	8.7	10.476
sp|Q9Y3E5|PTH2_HUMAN	4	43	40.645
sp|Q15293|RCN1_HUMAN	20	64.7	323.31
sp|O14966|RAB7L_HUMAN	1	10.8	1.1951
sp|Q8ND56|LS14A_HUMAN	3	8	5.4459
sp|P49790|NU153_HUMAN	22	21.8	241.6
sp|Q6UB35|C1TM_HUMAN	22	28	85.109
sp|P27824|CALX_HUMAN	28	44.8	239.55
sp|Q8IXM3|RM41_HUMAN	4	31.4	9.5109
sp|Q96DB5|RMD1_HUMAN	7	25.2	7.9341
sp|Q92882|OSTF1_HUMAN	1	5.6	8.4196
sp|Q03701|CEBPZ_HUMAN	14	16.5	84.138
sp|Q9Y2P8|RCL1_HUMAN	8	25.7	24.104
sp|P07686|HEXB_HUMAN	15	27.9	75.701
sp|P63000|RAC1_HUMAN;sp|P60763|RAC3_HUMAN;sp|P15153|RAC2_HUMAN	10;6;4	41.7	52.808
sp|Q8WUK0|PTPM1_HUMAN	2	12.4	14.013
sp|O75521|ECI2_HUMAN	12	36	103.2
sp|Q9H3U1|UN45A_HUMAN	5	8.5	9.4232
sp|Q9UHV9|PFD2_HUMAN	6	44.8	77.129
sp|P14859|PO2F1_HUMAN	2	5.2	16.587
sp|Q9H6W3|NO66_HUMAN	5	10.9	3.312
sp|Q9NYF8|BCLF1_HUMAN	24	23.8	133.4
sp|P83881|RL36A_HUMAN;sp|Q969Q0|RL36L_HUMAN	9;5	50	34.321
sp|Q07065|CKAP4_HUMAN;sp|Q96K21|ANCHR_HUMAN	41;1	64.5	323.31
sp|P63010|AP2B1_HUMAN	11	22.9	52.795
sp|Q9Y3T9|NOC2L_HUMAN	11	15.2	21.414
sp|Q9H788|SH24A_HUMAN	6	19.4	13.471
sp|O60783|RT14_HUMAN	3	29.7	6.1258
sp|Q53GQ0|DHB12_HUMAN	7	25.6	39.817
sp|Q16527|CSRP2_HUMAN	6	43.5	26.659
sp|Q86SX6|GLRX5_HUMAN	2	19.7	35.426
sp|Q8N4H5|TOM5_HUMAN	1	15.7	1.4906
sp|P47897|SYQ_HUMAN	18	25.2	76.924
sp|Q15056|IF4H_HUMAN	12	55.6	180.42
sp|Q9HB58|SP110_HUMAN	2	2.3	5.5675
sp|Q96E39|RMXL1_HUMAN;sp|Q8IZ40|RCOR2_HUMAN	4;0	46.4	5.7055
sp|Q9NZU5|LMCD1_HUMAN	4	12.3	12.7
sp|Q92804|RBP56_HUMAN	4	13	85.355
sp|Q9Y6E2|BZW2_HUMAN	6	15.8	46.083
sp|Q86VP6|CAND1_HUMAN;sp|O75155|CAND2_HUMAN	18;1	20.1	73.011
sp|Q13200|PSMD2_HUMAN	25	31.7	220.68
sp|P17706|PTN2_HUMAN	2	5.5	1.9202
sp|O15173|PGRC2_HUMAN	7	26	323.31
sp|P49005|DPOD2_HUMAN	6	16.8	16.496
sp|Q07812|BAX_HUMAN	6	40.6	34.886
sp|P24539|AT5F1_HUMAN	12	41.8	184.04
sp|Q9HCN8|SDF2L_HUMAN	3	23.5	14.825
sp|Q8WUA2|PPIL4_HUMAN	4	13.4	8.9286
sp|P35613|BASI_HUMAN	9	25.7	138.81
sp|P09543|CN37_HUMAN	14	36.8	60.878
sp|Q5JPH6|SYEM_HUMAN	7	20.1	18.213
sp|Q14684|RRP1B_HUMAN	15	29.6	97.265
sp|P16278|BGAL_HUMAN	5	12.9	17.133
sp|Q86TG7|PEG10_HUMAN	7	16.2	170.41
sp|O95573|ACSL3_HUMAN	11	26.4	73.113
sp|P47914|RL29_HUMAN	3	15.1	15.159
sp|Q5TFE4|NT5D1_HUMAN	4	10.8	8.8901
sp|Q96EM0|T3HPD_HUMAN	5	15.8	33.728
sp|Q15785|TOM34_HUMAN	5	25.6	25.321
sp|Q8NE71|ABCF1_HUMAN	21	28.6	78.641
sp|P10316|1A69_HUMAN;sp|P01891|1A68_HUMAN;sp|P30453|1A34_HUMAN;sp|P30457|1A66_HUMAN;sp|P30450|1A26_HUMAN;sp|P18462|1A25_HUMAN;sp|P30456|1A43_HUMAN;sp|P16190|1A33_HUMAN	0;0;0;0;0;0;0;0	53.4	9.3405
sp|O75396|SC22B_HUMAN	10	47.9	97.26
sp|P67936|TPM4_HUMAN;sp|Q2TAC2|CCD57_HUMAN	23;1	79.8	323.31
sp|Q5XKP0|MIC13_HUMAN	2	22.9	10.382
sp|P84095|RHOG_HUMAN	9	46.1	91.259
sp|P09417|DHPR_HUMAN	3	14.8	49.092
sp|Q7L0Y3|MRRP1_HUMAN	9	27	25.067
sp|Q9H223|EHD4_HUMAN	12	37.7	59.647
sp|Q01844|EWS_HUMAN	5	10.8	85.579
sp|Q8NEJ9|NGDN_HUMAN	6	18.4	9.2851
sp|A3KMH1|VWA8_HUMAN	10	5.6	15.045
sp|O96008|TOM40_HUMAN	6	26	76.173
sp|O95104|SFR15_HUMAN	3	5.8	55.951
sp|Q9UJS0|CMC2_HUMAN	19	41.2	200.25
sp|P43487|RANG_HUMAN	7	49.3	70.961
sp|Q7Z2W4|ZCCHV_HUMAN	11	17	38.175
sp|Q9NPD3|EXOS4_HUMAN	5	22	28.623
sp|Q14160|SCRIB_HUMAN	4	4.9	29.201
sp|Q9NTX5|ECHD1_HUMAN	5	21.2	75.101
sp|O14773|TPP1_HUMAN	5	15.5	40.758
sp|O75533|SF3B1_HUMAN	39	33.9	297.67
sp|O76031|CLPX_HUMAN	19	37.1	68.056
sp|Q8IVS2|FABD_HUMAN	7	24.1	40.986
sp|Q9BPX6|MICU1_HUMAN	4	11.1	26.03
sp|Q7Z3D6|CN159_HUMAN	9	18.3	20.413
sp|Q9UKN8|TF3C4_HUMAN	2	5.7	1.8946
sp|Q9HD15|SRA1_HUMAN	4	18.2	19.221
sp|P82933|RT09_HUMAN	13	34.8	46.505
sp|O75746|CMC1_HUMAN	10	20.5	15.875
sp|P11586|C1TC_HUMAN	35	40.9	299.73
sp|Q15370|ELOB_HUMAN	8	61	21.87
sp|P61586|RHOA_HUMAN	4	51.8	41.565
sp|Q8NC51|PAIRB_HUMAN	22	47.3	323.31
sp|Q99700|ATX2_HUMAN	4	4.9	5.2958
sp|Q9H488|OFUT1_HUMAN	7	25.3	56.686
sp|Q13867|BLMH_HUMAN	2	5.9	31.189
sp|P49411|EFTU_HUMAN	25	60.4	323.31
sp|Q92797|SYMPK_HUMAN	8	10.4	53.515
sp|P51153|RAB13_HUMAN	2	21.7	1.9903
sp|Q9UHN6|TMEM2_HUMAN	5	4.6	15.497
sp|P35250|RFC2_HUMAN	2	8.5	2.9286
sp|Q13740|CD166_HUMAN	18	35.7	121.68
sp|Q6ZRP7|QSOX2_HUMAN	1	2.3	1.7513
sp|P08240|SRPRA_HUMAN	18	30.1	49.097
sp|P28288|ABCD3_HUMAN	8	14.3	40.302
sp|Q04760|LGUL_HUMAN	7	42.9	36.183
sp|Q8N131|PORIM_HUMAN	1	4.3	1.7317
sp|Q13057|COASY_HUMAN	5	16	24.878
sp|Q9BXY0|MAK16_HUMAN	4	17	33.264
sp|Q14671|PUM1_HUMAN	3	4.3	9.358
sp|Q8NDF8|PAPD5_HUMAN	1	2.1	1.5306
sp|Q96TA2|YMEL1_HUMAN	5	10.6	87.593
sp|P42574|CASP3_HUMAN	3	10.8	4.9919
sp|Q9NQW7|XPP1_HUMAN	6	11.2	18.384
sp|Q9H9H4|VP37B_HUMAN	3	18.6	8.1761
sp|Q9Y4C2|TCAF1_HUMAN	4	4.2	1.9924
sp|Q9Y2H5|PKHA6_HUMAN	3	4.3	3.5616
sp|Q9UIQ6|LCAP_HUMAN	11	12.1	115.32
sp|Q9NRR5|UBQL4_HUMAN	3	13	8.8499
sp|P31937|3HIDH_HUMAN	12	46.1	250.04
sp|Q8NBX0|SCPDL_HUMAN	4	12.8	10.852
sp|Q13084|RM28_HUMAN	7	34.4	40.153
sp|Q13131|AAPK1_HUMAN;sp|P54646|AAPK2_HUMAN	5;1	9.7	2.7979
sp|Q9UL18|AGO1_HUMAN;sp|Q9H9G7|AGO3_HUMAN;sp|Q9HCK5|AGO4_HUMAN	1;1;1	1.3	2.4188
sp|Q9ULW0|TPX2_HUMAN	5	8.2	6.1182
sp|P22307|NLTP_HUMAN	22	32.9	104.31
sp|P84090|ERH_HUMAN	7	55.8	214.36
sp|O60264|SMCA5_HUMAN	24	35.2	269.78
sp|P26358|DNMT1_HUMAN	5	3.3	9.1286
sp|P61201|CSN2_HUMAN	9	26.4	13.623
sp|Q5VIR6|VPS53_HUMAN	2	8.4	3.6052
sp|Q9Y606|TRUA_HUMAN	4	15	4.0189
sp|P51858|HDGF_HUMAN	14	64.6	323.31
sp|P11216|PYGB_HUMAN;sp|P11217|PYGM_HUMAN	17;0	29.7	108.78
sp|Q8N3R9|MPP5_HUMAN	8	16.1	12.169
sp|Q9BQA1|MEP50_HUMAN	4	10.8	2.6417
sp|P30049|ATPD_HUMAN	2	13.7	70.639
sp|P82930|RT34_HUMAN	6	36.7	13.165
sp|Q9UH65|SWP70_HUMAN	3	4.8	7.2579
sp|P61019|RAB2A_HUMAN;sp|Q8WUD1|RAB2B_HUMAN	11;5	52.8	39.745
sp|Q9UG63|ABCF2_HUMAN	10	14.8	26.373
sp|O00411|RPOM_HUMAN	2	2.7	12.566
sp|Q15642|CIP4_HUMAN	13	30.8	18.565
sp|O95182|NDUA7_HUMAN	7	46.9	28.74
sp|O60361|NDK8_HUMAN	1	66.4	3.2976
sp|P82650|RT22_HUMAN	10	30	40.232
sp|P61026|RAB10_HUMAN	4	26	33.749
sp|Q5TZA2|CROCC_HUMAN	1	0.4	2.6732
sp|Q9BXR0|TGT_HUMAN	6	22.6	64.755
sp|P62820|RAB1A_HUMAN	7	62	146.35
sp|P78536|ADA17_HUMAN	3	4.4	4.6909
sp|O75880|SCO1_HUMAN	4	26.6	11.675
sp|Q96HC4|PDLI5_HUMAN	7	12.1	42.07
sp|P13489|RINI_HUMAN	11	31	142.29
sp|Q9BZQ8|NIBAN_HUMAN	10	14	54.05
sp|O95831|AIFM1_HUMAN	28	43.2	323.31
sp|Q9NXW2|DJB12_HUMAN	4	15.7	42.342
sp|O75390|CISY_HUMAN	19	52.4	323.31
sp|P62857|RS28_HUMAN	4	40.6	121.15
sp|Q9GZQ8|MLP3B_HUMAN;sp|A6NCE7|MP3B2_HUMAN	1;1	11.2	3.2165
sp|O43837|IDH3B_HUMAN	8	32.5	26.756
sp|Q9P289|STK26_HUMAN;sp|O00506|STK25_HUMAN	2;1	16.1	14.142
sp|Q9H8S9|MOB1A_HUMAN	1	14.8	6.3657
sp|Q9BVK6|TMED9_HUMAN	7	32.8	79.068
sp|O43852|CALU_HUMAN	26	76.8	323.31
sp|O94874|UFL1_HUMAN	15	21.7	28.107
sp|P60709|ACTB_HUMAN	1	84.8	323.31
sp|Q9BTY7|HGH1_HUMAN	6	26.2	29.62
sp|P40261|NNMT_HUMAN	12	45.1	234.62
sp|Q8WVM8|SCFD1_HUMAN	14	33.2	118.61
sp|Q07960|RHG01_HUMAN	12	37.6	108.09
sp|Q99460|PSMD1_HUMAN	15	25.4	99.827
sp|O95602|RPA1_HUMAN;sp|O14802|RPC1_HUMAN	14;1	12.8	91.597
sp|O60610|DIAP1_HUMAN	12	13.4	29.743
sp|Q92609|TBCD5_HUMAN	1	2.3	2.6907
sp|P33176|KINH_HUMAN;sp|O60282|KIF5C_HUMAN;sp|Q12840|KIF5A_HUMAN	25;5;5	31.8	296.52
sp|Q9NRN7|ADPPT_HUMAN	4	12.9	4.9121
sp|P61086|UBE2K_HUMAN	3	20	12.49
sp|Q9Y5A9|YTHD2_HUMAN;sp|Q7Z739|YTHD3_HUMAN	2;1	6.4	4.9738
sp|P09132|SRP19_HUMAN	2	11.1	10.612
sp|O14617|AP3D1_HUMAN	4	5.3	22.064
sp|Q6P996|PDXD1_HUMAN;sp|Q6P474|PDXD2_HUMAN	12;3	24.5	141.19
sp|P27816|MAP4_HUMAN	41	45.3	323.31
sp|Q9Y6C9|MTCH2_HUMAN	8	35	43.051
sp|Q8TC12|RDH11_HUMAN	3	11.3	5.5892
sp|Q6PJT7|ZC3HE_HUMAN	8	13	23.016
sp|P63172|DYLT1_HUMAN	2	30.1	9.924
sp|Q86TX2|ACOT1_HUMAN;sp|P49753|ACOT2_HUMAN	14;12	49.6	97.104
sp|Q8N6T3|ARFG1_HUMAN	6	21.7	59.243
sp|Q9Y3B7|RM11_HUMAN	8	46.9	45.385
sp|Q9UIS9|MBD1_HUMAN	1	3.3	2.4623
sp|O00429|DNM1L_HUMAN	20	38.9	117.52
sp|Q969X6|UTP4_HUMAN	8	15.6	21.833
sp|P24752|THIL_HUMAN	25	56.4	323.31
sp|Q9BV40|VAMP8_HUMAN	5	47	8.3826
sp|Q8TCS8|PNPT1_HUMAN	20	26.6	79.507
sp|Q15836|VAMP3_HUMAN;sp|P63027|VAMP2_HUMAN;sp|P23763|VAMP1_HUMAN	7;3;1	53	102.64
sp|Q13523|PRP4B_HUMAN	13	13.7	39.212
sp|Q9NP97|DLRB1_HUMAN;sp|Q8TF09|DLRB2_HUMAN	2;1	34.4	17.248
sp|P61006|RAB8A_HUMAN	4	25.6	98.357
sp|Q9UFN0|NPS3A_HUMAN	2	9.7	7.7993
sp|Q9Y2R0|COA3_HUMAN	3	27.4	9.3435
sp|Q5T3I0|GPTC4_HUMAN	3	7.8	20.799
sp|P08574|CY1_HUMAN	6	16.6	18.135
sp|Q9Y3D9|RT23_HUMAN	7	29.5	11.338
sp|Q96B49|TOM6_HUMAN	2	56.8	12.426
sp|Q16795|NDUA9_HUMAN	11	33.7	36.443
sp|Q9C0J8|WDR33_HUMAN	8	9.1	19.194
sp|Q14974|IMB1_HUMAN	25	38.6	138.24
sp|P15586|GNS_HUMAN	10	20.8	113.54
sp|P08559|ODPA_HUMAN	10	35.9	91.689
sp|Q9P2M7|CING_HUMAN	11	11.8	34.238
sp|O14925|TIM23_HUMAN;sp|Q5SRD1|TI23B_HUMAN	4;2	21.5	44.448
sp|Q5QJE6|TDIF2_HUMAN	9	18.7	41.334
sp|O96000|NDUBA_HUMAN	6	43.6	14.54
sp|P10321|1C07_HUMAN	2	37.2	3.7151
sp|Q16576|RBBP7_HUMAN	4	19.5	67.556
sp|P10619|PPGB_HUMAN	6	14	16.582
sp|Q9NX63|MIC19_HUMAN	13	45.8	57.731
sp|P42766|RL35_HUMAN	6	37.4	171.72
sp|Q969H8|MYDGF_HUMAN	5	30.1	43.378
sp|Q9GZR2|REXO4_HUMAN	5	20.4	8.3653
sp|P51690|ARSE_HUMAN	6	13.2	9.9755
sp|P00918|CAH2_HUMAN	7	34.2	41.284
sp|Q96HY7|DHTK1_HUMAN	2	2.6	1.7692
sp|Q8N1F7|NUP93_HUMAN	24	32.4	169.13
sp|P21912|SDHB_HUMAN	7	28.2	14.873
sp|Q86W92|LIPB1_HUMAN;sp|Q8ND30|LIPB2_HUMAN	17;1	22.1	59.322
sp|P51532|SMCA4_HUMAN	10	9.6	56.721
sp|Q99496|RING2_HUMAN	2	10.4	3.8851
sp|P46734|MP2K3_HUMAN	2	11	6.3248
sp|Q99798|ACON_HUMAN	29	42.6	166.68
sp|Q6IQ22|RAB12_HUMAN	3	15.6	15.937
sp|Q8TF74|WIPF2_HUMAN	4	17.5	9.7739
sp|P52306|GDS1_HUMAN	2	4.8	4.2345
sp|Q99714|HCD2_HUMAN	15	88.9	323.31
sp|P50213|IDH3A_HUMAN	5	17.2	38.587
sp|Q2TB90|HKDC1_HUMAN	31	36.6	119.15
sp|P67775|PP2AA_HUMAN;sp|P62714|PP2AB_HUMAN	7;6	32	8.8462
sp|P04844|RPN2_HUMAN	22	42.9	323.31
sp|P08579|RU2B_HUMAN	2	22.7	10.433
sp|P17655|CAN2_HUMAN	16	29.4	108.3
sp|O15078|CE290_HUMAN	3	1.3	-2
sp|O15371|EIF3D_HUMAN	8	18.8	87.102
sp|Q9UKS6|PACN3_HUMAN	4	13.2	9.9952
sp|Q14789|GOGB1_HUMAN	34	14.5	91.603
sp|Q96B70|LENG9_HUMAN	1	2.8	2.1559
sp|P07900|HS90A_HUMAN;sp|Q58FG0|HS905_HUMAN;sp|Q14568|HS902_HUMAN;sp|Q58FG1|HS904_HUMAN	33;3;2;1	51	323.31
sp|Q9BXK5|B2L13_HUMAN	7	24.5	58.076
sp|P51659|DHB4_HUMAN	32	54.3	323.31
sp|Q05639|EF1A2_HUMAN	1	31.3	-2
sp|P35637|FUS_HUMAN	9	21.1	189.02
sp|A6NKT7|RGPD3_HUMAN	0	8.7	2.2786
sp|P38646|GRP75_HUMAN	50	61.7	323.31
sp|Q9BQ95|ECSIT_HUMAN	3	13.7	51.406
sp|Q9UHW5|GPN3_HUMAN	2	11.6	7.3243
sp|Q13277|STX3_HUMAN	2	6.9	1.7376
sp|P48047|ATPO_HUMAN	13	70.4	105.1
sp|O76094|SRP72_HUMAN	6	12.1	114.26
sp|Q8WXX5|DNJC9_HUMAN	10	52.3	99.785
sp|P06756|ITAV_HUMAN	17	23.2	143.55
sp|P55265|DSRAD_HUMAN	32	25.2	128.14
sp|Q9BU61|NDUF3_HUMAN	3	19	3.5777
sp|Q9BRT2|UQCC2_HUMAN	5	44.4	36.514
sp|P05165|PCCA_HUMAN	12	19.9	27.303
sp|Q9Y291|RT33_HUMAN	4	45.3	7.9131
sp|Q93052|LPP_HUMAN	19	34.3	160.66
sp|Q16836|HCDH_HUMAN	11	51	323.31
sp|Q8NBM4|UBAC2_HUMAN	2	7.6	8.5224
sp|Q71RC2|LARP4_HUMAN	6	9.7	16.704
sp|Q9Y6N5|SQRD_HUMAN	16	47.1	80.675
sp|Q9UN86|G3BP2_HUMAN	7	19.1	11.201
sp|Q13617|CUL2_HUMAN	8	15.8	18.481
sp|O75964|ATP5L_HUMAN;sp|Q7Z4Y8|AT5L2_HUMAN	7;1	60.2	37.052
sp|Q9NUQ9|FA49B_HUMAN	3	21	12.362
sp|Q96G21|IMP4_HUMAN	3	12.4	2.897
sp|Q9HB71|CYBP_HUMAN	14	58.3	128.54
sp|O75348|VATG1_HUMAN	4	31.4	40.412
sp|Q9BRK5|CAB45_HUMAN	12	41.7	110.91
sp|O95747|OXSR1_HUMAN	6	13.9	15.777
sp|P53999|TCP4_HUMAN	9	45.7	96.043
sp|Q9BW27|NUP85_HUMAN	3	6.2	6.0195
sp|P78318|IGBP1_HUMAN	11	37.5	151.35
sp|P52888|THOP1_HUMAN	11	18.7	22.636
sp|O00233|PSMD9_HUMAN	5	23.8	29.991
sp|Q15843|NEDD8_HUMAN	3	43.2	8.3534
sp|P01892|1A02_HUMAN;sp|P16189|1A31_HUMAN;sp|P30511|HLAF_HUMAN	0;0;0	52.3	37.041
sp|P07108|ACBP_HUMAN	7	80.5	78.385
sp|Q6KC79|NIPBL_HUMAN	3	1.1	1.2216
sp|P51665|PSMD7_HUMAN	10	35.8	95.117
sp|O75489|NDUS3_HUMAN	11	48.9	34.031
sp|Q8NBJ4|GOLM1_HUMAN	5	12.7	2.712
sp|O94925|GLSK_HUMAN	40	60.8	323.31
sp|Q9Y6V7|DDX49_HUMAN	1	2.3	2.512
sp|O43390|HNRPR_HUMAN	26	50.6	323.31
sp|Q14694|UBP10_HUMAN	11	21.6	70.142
sp|Q9Y266|NUDC_HUMAN	12	35.3	96.719
sp|O94906|PRP6_HUMAN	14	17.6	38.076
sp|Q86XL3|ANKL2_HUMAN	6	9.7	53.342
sp|P57740|NU107_HUMAN	13	19	64.137
sp|Q53GS9|SNUT2_HUMAN	4	8.5	5.6732
sp|Q14258|TRI25_HUMAN	9	15.6	20.129
sp|Q9H1Z4|WDR13_HUMAN	1	3.1	4.0204
sp|Q08211|DHX9_HUMAN	51	46.5	323.31
sp|P09429|HMGB1_HUMAN;sp|B2RPK0|HGB1A_HUMAN	12;6	49.3	168.28
sp|Q9H6T3|RPAP3_HUMAN	4	8.3	7.2114
sp|Q99549|MPP8_HUMAN	4	9.3	37.917
sp|Q9NQP4|PFD4_HUMAN	5	30.6	18.366
sp|Q8WXH0|SYNE2_HUMAN	13	2.5	21.007
sp|Q96P70|IPO9_HUMAN	4	6.2	26.519
sp|Q15007|FL2D_HUMAN	7	24.2	107.58
sp|O00159|MYO1C_HUMAN	35	36.9	263.48
sp|Q96QK1|VPS35_HUMAN	12	22.5	113.88
sp|P17812|PYRG1_HUMAN;sp|Q9NRF8|PYRG2_HUMAN	12;1	31.6	56.425
sp|P13073|COX41_HUMAN	8	38.5	32.094
sp|Q9Y315|DEOC_HUMAN	2	6.6	3.4301
sp|Q9Y2B0|CNPY2_HUMAN	8	44	32.91
sp|P30084|ECHM_HUMAN	17	59	204.09
sp|P08648|ITA5_HUMAN	4	6.7	71.738
sp|Q3SXM5|HSDL1_HUMAN	3	9.7	2.2265
sp|Q9NRL2|BAZ1A_HUMAN	4	3.5	14.423
sp|Q99536|VAT1_HUMAN	11	35.9	245.26
sp|Q13586|STIM1_HUMAN	18	32.7	61.776
sp|Q3KQU3|MA7D1_HUMAN	9	11.7	21.994
sp|P38159|RBMX_HUMAN;sp|O75526|RMXL2_HUMAN	10;3	56	261.01
sp|Q13895|BYST_HUMAN	11	30.2	132.25
sp|Q15654|TRIP6_HUMAN	9	24.8	90.647
sp|Q9UIG0|BAZ1B_HUMAN	25	20.6	104.11
sp|P62306|RUXF_HUMAN	2	17.4	1.3554
sp|Q92901|RL3L_HUMAN	2	9.3	1.2035
sp|Q9UN37|VPS4A_HUMAN;sp|Q6PIW4|FIGL1_HUMAN	4;0	20.8	3.9485
sp|Q13492|PICAL_HUMAN	9	17	81.058
sp|P36873|PP1G_HUMAN	3	33.4	42.673
sp|Q9NX20|RM16_HUMAN	5	23.9	27.647
sp|Q8NFF5|FAD1_HUMAN	5	15.5	11.34
sp|A1L0T0|ILVBL_HUMAN	9	18.2	50.007
sp|Q9H4A6|GOLP3_HUMAN	2	14.8	7.6762
sp|O60488|ACSL4_HUMAN	15	29.8	167.58
sp|Q92598|HS105_HUMAN	18	30.4	164.44
sp|P23368|MAOM_HUMAN	16	39	210.06
sp|Q9UBB4|ATX10_HUMAN	10	22.3	81.848
sp|O00299|CLIC1_HUMAN	16	68.9	273.48
sp|Q9UM54|MYO6_HUMAN	19	19.2	53.199
sp|Q14692|BMS1_HUMAN	21	20.4	227.62
sp|P15151|PVR_HUMAN	6	18.2	37.277
sp|Q15054|DPOD3_HUMAN	2	6	5.262
sp|Q9Y263|PLAP_HUMAN	4	7.2	7.0642
sp|Q13765|NACA_HUMAN;sp|E9PAV3|NACAM_HUMAN	4;4	26.5	116.43
sp|Q8N766|EMC1_HUMAN	12	16	61.327
sp|Q86VM9|ZCH18_HUMAN	7	11.3	40.651
sp|Q9UIJ7|KAD3_HUMAN	17	67.4	94.962
sp|Q5QJ74|TBCEL_HUMAN	1	3.5	1.3647
sp|Q8TED1|GPX8_HUMAN	2	5.7	1.3897
sp|Q9UMS0|NFU1_HUMAN	4	19.3	4.8964
sp|P78344|IF4G2_HUMAN	12	18.9	29.578
sp|O60499|STX10_HUMAN	4	22.9	47.831
sp|O75616|ERAL1_HUMAN	5	17.2	23.949
sp|P27361|MK03_HUMAN	5	19.3	24.787
sp|P51688|SPHM_HUMAN	3	7.4	3.6358
sp|O95425|SVIL_HUMAN	22	13.8	125.81
sp|Q15061|WDR43_HUMAN	6	11.7	51.767
sp|Q8N163|CCAR2_HUMAN	19	29.3	209.25
sp|O00161|SNP23_HUMAN	8	39.3	79.388
sp|Q9H1E5|TMX4_HUMAN	1	3.7	2.9883
sp|P11233|RALA_HUMAN	4	54.9	93.24
sp|Q13724|MOGS_HUMAN	19	31.9	179.22
sp|P40429|RL13A_HUMAN;sp|Q6NVV1|R13P3_HUMAN	13;6	43.8	24.047
sp|Q9UJA5|TRM6_HUMAN	5	18.3	59.228
sp|Q6YN16|HSDL2_HUMAN	10	33	55.332
sp|P16949|STMN1_HUMAN;sp|Q9H169|STMN4_HUMAN;sp|Q9NZ72|STMN3_HUMAN;REV__sp|P36956|SRBP1_HUMAN	13;0;0;0	65.1	45.283
sp|Q13601|KRR1_HUMAN	6	20.2	40.982
sp|P27348|1433T_HUMAN	16	66.9	323.31
sp|P20645|MPRD_HUMAN	6	22.7	76.079
sp|Q9H7Z7|PGES2_HUMAN	7	27.3	27.398
sp|O75439|MPPB_HUMAN	9	27.8	78.148
sp|Q96L93|KI16B_HUMAN	1	0.9	1.464
sp|P35080|PROF2_HUMAN	4	27.1	45.798
sp|P23588|IF4B_HUMAN;REV__sp|P23588|IF4B_HUMAN	27;1	51.2	323.31
sp|Q9Y2R5|RT17_HUMAN	3	37.7	5.2149
sp|O43707|ACTN4_HUMAN	51	76.6	323.31
sp|P53004|BIEA_HUMAN	11	38.5	86.194
sp|O14929|HAT1_HUMAN	6	18.9	45.956
sp|Q9NUU7|DD19A_HUMAN;sp|Q9UMR2|DD19B_HUMAN;sp|Q9UHL0|DDX25_HUMAN	17;15;1	32.6	113.49
sp|Q8IWA0|WDR75_HUMAN	6	8.7	17.102
sp|Q15388|TOM20_HUMAN	3	29.7	6.4716
sp|P61353|RL27_HUMAN	10	61	75.133
sp|Q8NEY8|PPHLN_HUMAN	5	12.7	6.5352
sp|Q9BRJ2|RM45_HUMAN	7	32.4	21.254
sp|Q9Y333|LSM2_HUMAN	2	28.4	20.501
sp|Q5VWZ2|LYPL1_HUMAN	3	13.9	10.297
sp|Q05682|CALD1_HUMAN	38	35.1	323.31
sp|P55957|BID_HUMAN	4	28.2	18.62
sp|P29034|S10A2_HUMAN	5	32.7	77.293
sp|Q96A35|RM24_HUMAN	7	39.4	33.799
sp|Q14847|LASP1_HUMAN	15	43.3	227.86
sp|P56945|BCAR1_HUMAN	13	27.9	77.511
sp|Q12931|TRAP1_HUMAN	20	39.2	302.8
sp|P84022|SMAD3_HUMAN;sp|Q15796|SMAD2_HUMAN;sp|O15198|SMAD9_HUMAN	3;1;1	11.3	9.7686
sp|Q9Y2Q3|GSTK1_HUMAN	12	61.9	180.26
sp|Q9NP72|RAB18_HUMAN	6	36.4	21.271
sp|P82675|RT05_HUMAN	10	24.2	20.779
sp|Q9NX74|DUS2L_HUMAN	2	5.7	2.4531
sp|Q7Z4Q2|HEAT3_HUMAN	2	3.5	4.9802
sp|Q7L576|CYFP1_HUMAN	2	6.4	6.8326
sp|P40926|MDHM_HUMAN	20	66	323.31
sp|O43293|DAPK3_HUMAN	3	7.3	7.7599
sp|Q93062|RBPMS_HUMAN;sp|Q6ZRY4|RBPS2_HUMAN	9;2	55.6	69.628
sp|O95486|SC24A_HUMAN	3	3.1	2.1844
sp|Q8TCD5|NT5C_HUMAN	3	21.9	10.185
sp|Q32MZ4|LRRF1_HUMAN	19	32.5	323.31
sp|O95433|AHSA1_HUMAN	6	22.2	29.54
sp|Q96E11|RRFM_HUMAN	6	32.1	34.558
sp|P41091|IF2G_HUMAN;sp|Q2VIR3|IF2GL_HUMAN	15;12	44.9	261.9
sp|Q10567|AP1B1_HUMAN	8	17.5	2.7316
sp|O60716|CTND1_HUMAN	34	40.4	323.31
sp|Q5JTV8|TOIP1_HUMAN	13	29.5	290.18
sp|Q9P266|JCAD_HUMAN	14	16.6	59.929
sp|P11441|UBL4A_HUMAN	3	24.2	2.6618
sp|P17844|DDX5_HUMAN	24	47.9	95.158
sp|P55769|NH2L1_HUMAN	7	35.2	56.141
sp|Q8N5G0|SMI20_HUMAN	2	13.7	4.0772
sp|Q8WUT4|LRRN4_HUMAN	2	2.7	6.397
sp|Q9HD33|RM47_HUMAN	5	24.4	8.6268
sp|P47756|CAPZB_HUMAN	10	42.2	84.03
sp|P83111|LACTB_HUMAN	10	19.7	41.484
sp|O14979|HNRDL_HUMAN	14	36.4	268.65
sp|O15118|NPC1_HUMAN	8	7.2	15.212
sp|Q9H773|DCTP1_HUMAN	7	32.9	63.461
sp|Q96GC5|RM48_HUMAN	4	20.8	9.9036
sp|P28482|MK01_HUMAN	8	25	31.775
sp|Q9UHL4|DPP2_HUMAN	3	6.1	14.626
sp|Q13485|SMAD4_HUMAN	1	3.8	4.0744
sp|Q4G0I0|CSMT1_HUMAN	3	34.8	36.849
sp|Q5JTZ9|SYAM_HUMAN;sp|Q9H2T7|RBP17_HUMAN	17;1	27.7	69.846
sp|O75306|NDUS2_HUMAN	14	44.5	56.721
sp|Q01433|AMPD2_HUMAN;sp|Q01432|AMPD3_HUMAN	12;1	12.2	41.56
sp|O75251|NDUS7_HUMAN	3	15.5	5.2368
sp|Q6DD87|ZN787_HUMAN	2	6.5	11.688
sp|P43155|CACP_HUMAN	4	9.7	4.0502
sp|Q9UHD1|CHRD1_HUMAN	5	21.4	46.919
sp|P49773|HINT1_HUMAN	6	78.6	154.9
sp|Q9NVI7|ATD3A_HUMAN	7	42	72.324
sp|P82673|RT35_HUMAN	9	34.1	46.698
sp|P38117|ETFB_HUMAN	16	51.8	41.235
sp|Q02318|CP27A_HUMAN	6	14.9	10.892
sp|O94905|ERLN2_HUMAN	14	54.3	145.51
sp|Q8NE86|MCU_HUMAN	7	20.5	15.397
sp|P61964|WDR5_HUMAN	5	22.2	33.9
sp|Q9H0U6|RM18_HUMAN	2	14.4	1.637
sp|P23528|COF1_HUMAN	10	87.3	292.71
sp|Q8NDH3|PEPL1_HUMAN	4	8.6	3.9491
sp|P31751|AKT2_HUMAN	3	8.3	2.719
sp|Q10713|MPPA_HUMAN	11	31	79.474
sp|Q92973|TNPO1_HUMAN	5	9.1	63.332
sp|P51149|RAB7A_HUMAN	13	69.1	157.67
sp|P12268|IMDH2_HUMAN;sp|P20839|IMDH1_HUMAN	23;2	46.1	181.29
sp|P07737|PROF1_HUMAN;CON__P02584	18;7	93.6	314.38
sp|Q96RP9|EFGM_HUMAN	16	27	127.9
sp|Q15717|ELAV1_HUMAN	14	41.1	147.41
sp|Q9NUQ3|TXLNG_HUMAN;sp|Q9BZA5|TXNG2_HUMAN	5;1	12.7	32.59
sp|Q14151|SAFB2_HUMAN	18	35.6	93.175
sp|Q9HA77|SYCM_HUMAN	9	21.1	71.776
sp|Q9H6R4|NOL6_HUMAN	13	16.7	57.84
sp|P61224|RAP1B_HUMAN;sp|P62834|RAP1A_HUMAN;sp|A6NIZ1|RP1BL_HUMAN	9;6;6	55.4	62.051
sp|Q8TAT6|NPL4_HUMAN	7	11.2	38.872
sp|Q96CW1|AP2M1_HUMAN	6	16.6	8.3575
sp|O00567|NOP56_HUMAN	31	53.9	323.31
sp|Q5JRA6|MIA3_HUMAN	11	8.4	24.322
sp|Q92665|RT31_HUMAN	10	28.6	45.12
sp|P41240|CSK_HUMAN;sp|P42679|MATK_HUMAN	5;1	12.4	9.8892
sp|Q9H4L4|SENP3_HUMAN	4	9.1	7.7758
sp|Q8IYU8|MICU2_HUMAN	2	6.7	8.0704
sp|Q9H061|T126A_HUMAN	1	10.3	2.5435
sp|Q00839|HNRPU_HUMAN	43	45	323.31
sp|Q96DE5|APC16_HUMAN	2	26.4	4.9755
sp|Q9H0U4|RAB1B_HUMAN;sp|Q92928|RAB1C_HUMAN;sp|P59190|RAB15_HUMAN	4;2;0	65.2	55.434
sp|Q7Z7H5|TMED4_HUMAN	2	16.3	21.867
sp|P21281|VATB2_HUMAN;sp|P15313|VATB1_HUMAN	15;5	36.8	151.03
sp|Q9H832|UBE2Z_HUMAN	1	3.1	3.6406
sp|Q9BY77|PDIP3_HUMAN	11	34.9	38.128
sp|Q9UL46|PSME2_HUMAN	11	62.8	70.517
sp|P30876|RPB2_HUMAN	9	12.4	84.125
sp|Q16891|MIC60_HUMAN	45	56.2	323.31
sp|P05161|ISG15_HUMAN	2	10.9	2.2267
sp|P35232|PHB_HUMAN	24	93.8	323.31
sp|Q9BU76|MMTA2_HUMAN	2	9.1	1.9212
sp|Q9NRX5|SERC1_HUMAN	1	2.9	30.909
sp|P30042|ES1_HUMAN	11	55.2	193.09
sp|Q8TAE8|G45IP_HUMAN	9	45.5	18.444
sp|P62070|RRAS2_HUMAN	5	43.1	161.22
sp|Q9UBX3|DIC_HUMAN	3	15.7	40.603
sp|Q13347|EIF3I_HUMAN	10	34.2	48.277
sp|Q9UEU0|VTI1B_HUMAN	7	37.5	44.176
sp|P62995|TRA2B_HUMAN	12	42.4	74.261
sp|O14562|UBFD1_HUMAN	3	13.9	2.9523
sp|P22061|PIMT_HUMAN	9	48.5	153.27
sp|Q96RN5|MED15_HUMAN	5	9.9	16.393
sp|Q12906|ILF3_HUMAN;sp|Q96SI9|STRBP_HUMAN	46;3	52.7	323.31
sp|Q7Z7F7|RM55_HUMAN	4	30.5	9.6921
sp|P28370|SMCA1_HUMAN	6	14.4	20.234
sp|Q15904|VAS1_HUMAN	4	11.3	10.842
sp|P30043|BLVRB_HUMAN	6	42.7	103.72
sp|Q99497|PARK7_HUMAN	12	68.3	241.73
sp|P22570|ADRO_HUMAN	16	40.9	108.25
sp|P30533|AMRP_HUMAN	10	28.6	35.414
sp|Q1ED39|KNOP1_HUMAN	5	11.6	8.7171
sp|Q8NFV4|ABHDB_HUMAN	4	20.3	17.991
sp|P0DMV9|HS71B_HUMAN;sp|P0DMV8|HS71A_HUMAN	20;20	55.7	323.31
sp|P30048|PRDX3_HUMAN	7	33.2	204.91
sp|P55081|MFAP1_HUMAN	13	38	61.333
sp|P82932|RT06_HUMAN	4	33.6	7.1203
sp|Q7Z417|NUFP2_HUMAN	4	8.5	20.151
sp|Q9GZZ1|NAA50_HUMAN	4	26	6.1532
sp|P28838|AMPL_HUMAN	17	41.8	67.011
sp|Q9BSD7|NTPCR_HUMAN	7	51.6	11.368
sp|O75208|COQ9_HUMAN	7	28.9	157.55
sp|Q15773|MLF2_HUMAN	3	21.8	10.24
sp|Q96JJ7|TMX3_HUMAN	10	24.7	101.05
sp|P20042|IF2B_HUMAN	17	42	202.67
sp|Q96EX1|SIM12_HUMAN	2	30.4	10.245
sp|P42126|ECI1_HUMAN	9	29.8	64.74
sp|Q86WX3|AROS_HUMAN	2	25	21.763
sp|Q99569|PKP4_HUMAN;sp|Q9UQB3|CTND2_HUMAN	3;1	3.1	4.8365
sp|Q6VY07|PACS1_HUMAN	5	5.4	5.4239
sp|Q9UKX7|NUP50_HUMAN	12	37.8	37.152
sp|Q9NY61|AATF_HUMAN	12	35	50.986
sp|P23919|KTHY_HUMAN	11	50	9.3125
sp|Q14204|DYHC1_HUMAN	79	21.4	323.31
sp|P02768|ALBU_HUMAN;CON__P02768-1	7;7	18.2	21.088
sp|P55809|SCOT1_HUMAN	10	27.1	103.78
sp|Q9HCC0|MCCB_HUMAN	18	40.5	93.471
sp|O15213|WDR46_HUMAN	9	24.9	89.465
sp|Q9H974|QTRD1_HUMAN	2	7.5	6.0306
sp|P12109|CO6A1_HUMAN	2	2.4	2.8128
sp|P31948|STIP1_HUMAN	39	54	310.04
sp|P23526|SAHH_HUMAN	21	46.8	267.05
sp|Q96KR1|ZFR_HUMAN	9	13.1	60.614
sp|Q13112|CAF1B_HUMAN	3	6.8	4.8048
sp|P08708|RS17_HUMAN	11	65.9	252.45
sp|Q7L3T8|SYPM_HUMAN	3	8	13.533
sp|Q9UNQ2|DIM1_HUMAN	2	7	4.6035
sp|Q7KZF4|SND1_HUMAN	42	50.4	323.31
sp|A6NJ78|MET15_HUMAN	3	9.1	50.68
sp|P78406|RAE1L_HUMAN	9	29.3	123.27
sp|Q14152|EIF3A_HUMAN	57	39.1	171.15
sp|Q10471|GALT2_HUMAN;sp|Q8N4A0|GALT4_HUMAN	11;1	20.8	36.901
sp|P62263|RS14_HUMAN	11	43	148.84
sp|Q99426|TBCB_HUMAN	5	21.3	10.209
sp|Q92917|GPKOW_HUMAN	6	18.7	6.19
sp|Q9BW92|SYTM_HUMAN	7	11.6	5.4969
sp|O60925|PFD1_HUMAN	4	30.3	7.4903
sp|P62906|RL10A_HUMAN	9	35	116.62
sp|Q8IV08|PLD3_HUMAN	6	12.4	4.444
sp|Q5T160|SYRM_HUMAN	5	9.7	5.4777
sp|P45880|VDAC2_HUMAN	9	39.8	86.114
sp|P06730|IF4E_HUMAN;sp|A6NMX2|I4E1B_HUMAN	3;1	12.9	3.2066
sp|Q8WX93|PALLD_HUMAN	11	10.5	29.53
sp|Q15424|SAFB1_HUMAN	23	35.6	323.31
sp|P11940|PABP1_HUMAN;sp|Q9H361|PABP3_HUMAN;sp|Q96DU9|PABP5_HUMAN	16;12;0	43.9	323.31
sp|Q9UHQ9|NB5R1_HUMAN	9	33.1	43.318
sp|P50148|GNAQ_HUMAN	8	33.7	15.054
sp|Q9H3S7|PTN23_HUMAN	5	3.3	8.5772
sp|P37802|TAGL2_HUMAN;sp|Q9UI15|TAGL3_HUMAN	19;1	86.9	323.31
sp|O15260|SURF4_HUMAN	2	10.4	13.691
sp|Q9UJU6|DBNL_HUMAN	12	39.3	181.56
sp|O75368|SH3L1_HUMAN	8	78.9	17.028
sp|P31939|PUR9_HUMAN	30	61.3	323.31
sp|P61313|RL15_HUMAN	14	52	164.93
sp|Q567U6|CCD93_HUMAN	2	4	2.4953
sp|Q9Y6M1|IF2B2_HUMAN	16	34.4	59.615
sp|Q96CG8|CTHR1_HUMAN	4	17.7	7.0322
sp|Q969X5|ERGI1_HUMAN	8	30	23.116
sp|Q99614|TTC1_HUMAN	6	26.7	12.429
sp|P25205|MCM3_HUMAN	26	37	142.21
sp|Q12905|ILF2_HUMAN	18	52.8	323.31
sp|Q92576|PHF3_HUMAN	4	2.9	21.895
sp|P08238|HS90B_HUMAN;sp|Q58FF7|H90B3_HUMAN	33;10	63.1	323.31
sp|P31930|QCR1_HUMAN	13	37.9	175.92
sp|P31153|METK2_HUMAN;sp|Q00266|METK1_HUMAN	9;2	24.3	30.086
sp|Q9UNZ2|NSF1C_HUMAN	12	46.5	158.58
sp|P78330|SERB_HUMAN	7	24	8.1576
sp|Q6WCQ1|MPRIP_HUMAN	20	25.2	122.54
sp|P07339|CATD_HUMAN	20	51.5	323.31
sp|P11413|G6PD_HUMAN	22	47	98.244
sp|Q8N2F6|ARM10_HUMAN	6	23.3	21.119
sp|Q9UBQ5|EIF3K_HUMAN	4	16.5	12.316
sp|Q15942|ZYX_HUMAN	15	37.2	284.72
sp|P25705|ATPA_HUMAN	37	61.3	323.31
sp|Q8N983|RM43_HUMAN	4	17.2	4.0224
sp|Q9BU89|DOHH_HUMAN	4	22.2	16.678
sp|O00170|AIP_HUMAN	6	25.8	18.019
sp|Q96GS4|CQ059_HUMAN	2	10.4	17.161
sp|P00414|COX3_HUMAN	1	5.4	6.0294
sp|P25788|PSA3_HUMAN	9	39.2	61.599
sp|P24534|EF1B_HUMAN	9	54.7	26.364
sp|P52292|IMA1_HUMAN	5	14.6	111.87
sp|Q96DV4|RM38_HUMAN	5	17.1	9.0801
sp|P12004|PCNA_HUMAN	14	53.3	153.85
sp|Q9H2W6|RM46_HUMAN	9	40.1	28.306
sp|Q8TBA6|GOGA5_HUMAN	7	13.8	76.534
sp|O15226|NKRF_HUMAN	7	11.3	6.426
sp|P51636|CAV2_HUMAN	1	7.4	8.9851
sp|Q8IVM0|CCD50_HUMAN	4	13.4	29.772
sp|P54920|SNAA_HUMAN;sp|Q9H115|SNAB_HUMAN	9;2	42.7	51.897
sp|Q6DKJ4|NXN_HUMAN	9	34.9	62.409
sp|Q9BYD3|RM04_HUMAN	7	32.2	69.076
sp|Q96GM5|SMRD1_HUMAN	3	12	107.76
sp|P46199|IF2M_HUMAN	5	8.8	11.059
sp|Q9ULR0|ISY1_HUMAN	3	16.1	19.814
sp|Q9Y277|VDAC3_HUMAN	9	35.3	59.209
sp|P35222|CTNB1_HUMAN	23	41.2	323.31
sp|Q92766|RREB1_HUMAN	2	1.8	11.892
sp|P32322|P5CR1_HUMAN	11	38.2	181.71
sp|P26639|SYTC_HUMAN	19	31.4	112.11
sp|Q9UNX4|WDR3_HUMAN	13	20.1	27.765
sp|Q01780|EXOSX_HUMAN	7	9.4	9.8209
sp|P35998|PRS7_HUMAN	24	58.4	257.81
sp|Q14554|PDIA5_HUMAN	6	15.4	12.812
sp|P40939|ECHA_HUMAN	41	61.1	323.31
sp|P61160|ARP2_HUMAN	8	23.1	89.818
sp|Q9BT78|CSN4_HUMAN	9	29.1	17.041
sp|A8MXV4|NUD19_HUMAN	6	26.1	50.88
sp|P30085|KCY_HUMAN	14	64.8	109.65
sp|Q9UH62|ARMX3_HUMAN	1	2.6	2.674
sp|Q99613|EIF3C_HUMAN;sp|B5ME19|EIFCL_HUMAN	25;23	29.6	215.09
sp|Q9BS26|ERP44_HUMAN	11	28.6	67.824
sp|Q15031|SYLM_HUMAN	6	8.3	6.4985
sp|P61011|SRP54_HUMAN	7	20.2	21.281
sp|Q9HC38|GLOD4_HUMAN	6	21.7	31.396
sp|Q06323|PSME1_HUMAN	11	53	65.78
sp|Q15006|EMC2_HUMAN	9	35.7	45.628
sp|P42677|RS27_HUMAN	3	40.5	35.266
sp|P07942|LAMB1_HUMAN	35	20	312.46
sp|P31689|DNJA1_HUMAN	9	27.7	96.503
sp|Q8TEA8|DTD1_HUMAN	4	20.6	65.122
sp|Q9UJY1|HSPB8_HUMAN	4	30.1	8.4391
sp|P07954|FUMH_HUMAN	21	45.7	323.31
sp|Q9NZ01|TECR_HUMAN	4	11.7	2.2279
sp|Q86Y82|STX12_HUMAN	5	23.2	9.2908
sp|O60763|USO1_HUMAN	15	23.7	117.1
sp|Q9P2R7|SUCB1_HUMAN	12	26.1	23.049
sp|P59998|ARPC4_HUMAN	6	40.5	42.738
sp|P36542|ATPG_HUMAN	13	49	71.969
sp|Q8WYP5|ELYS_HUMAN	11	7.5	44.639
sp|Q5JRX3|PREP_HUMAN	11	13.8	19.97
sp|O95140|MFN2_HUMAN	3	5.8	5.4971
sp|O95810|SDPR_HUMAN	22	46.1	323.31
sp|Q96C55|ZN524_HUMAN	1	3.8	1.8164
sp|P30038|AL4A1_HUMAN	8	18.5	73.096
sp|O43402|EMC8_HUMAN	4	30.5	13.694
sp|P56192|SYMC_HUMAN	15	19.2	98.829
sp|Q12923|PTN13_HUMAN	3	1.8	6.1949
sp|P08237|PFKAM_HUMAN	11	20.9	88.706
sp|P30536|TSPOA_HUMAN	2	18.3	5.8119
sp|P14174|MIF_HUMAN	4	36.5	12.717
sp|Q16718|NDUA5_HUMAN	8	69	209.51
sp|Q969V3|NCLN_HUMAN	14	30.2	112.22
sp|Q9P2B2|FPRP_HUMAN	10	15.2	46.861
sp|P11717|MPRI_HUMAN	10	5.3	11.146
sp|Q8IXM6|NRM_HUMAN	3	19.1	3.7422
sp|Q8WWQ0|PHIP_HUMAN	7	7.4	34.348
sp|Q53H82|LACB2_HUMAN	8	30.2	62.616
sp|P06576|ATPB_HUMAN	28	72.4	323.31
sp|Q9Y285|SYFA_HUMAN	8	23.2	71.816
sp|P12814|ACTN1_HUMAN;sp|P35609|ACTN2_HUMAN;sp|Q08043|ACTN3_HUMAN	43;3;1	71.5	323.31
sp|Q15029|U5S1_HUMAN	29	40.6	212.51
sp|Q9H4G4|GAPR1_HUMAN	3	31.2	102.05
sp|P62280|RS11_HUMAN	19	71.5	163.56
sp|Q8IYB5|SMAP1_HUMAN	2	4.9	2.2233
sp|P38606|VATA_HUMAN	22	44.1	323.31
sp|P53396|ACLY_HUMAN	41	40.2	277.7
sp|Q16740|CLPP_HUMAN	7	35.4	81.943
sp|Q93050|VPP1_HUMAN	9	16.5	24.84
sp|Q96T51|RUFY1_HUMAN	5	11.3	18.047
sp|O95721|SNP29_HUMAN	3	14	16.399
sp|O00571|DDX3X_HUMAN;sp|O15523|DDX3Y_HUMAN;sp|Q9NQI0|DDX4_HUMAN	25;17;1	41.8	78.367
sp|P19525|E2AK2_HUMAN	12	22.1	29.629
sp|Q6S8J3|POTEE_HUMAN;sp|A5A3E0|POTEF_HUMAN;sp|P0CG38|POTEI_HUMAN;sp|P0CG39|POTEJ_HUMAN;sp|Q9BYX7|ACTBM_HUMAN;sp|Q6S8J7|POTEA_HUMAN;sp|Q6S5H5|POTEG_HUMAN;sp|A6NI47|POTEM_HUMAN;sp|B2RU33|POTEC_HUMAN;sp|H3BUK9|POTB2_HUMAN;sp|Q6S545|POTEH_HUMAN;sp|Q6S5H4|POTEB_HUMAN;sp|A0JP26|POTB3_HUMAN	2;1;2;2;1;1;1;1;1;1;1;1;1	11.6	4.4226
sp|Q9BS40|LXN_HUMAN	1	8.1	8.3472
sp|P50502|F10A1_HUMAN;sp|Q8NFI4|F10A5_HUMAN;sp|Q8IZP2|ST134_HUMAN	12;9;7	30.9	46.627
sp|Q9H4A3|WNK1_HUMAN	4	2.1	20.557
sp|Q04206|TF65_HUMAN	3	7.3	9.5996
sp|Q99439|CNN2_HUMAN	14	51.1	218.66
sp|Q8WWM7|ATX2L_HUMAN	16	17.5	68.732
sp|P35579|MYH9_HUMAN;REV__sp|Q9UKV3|ACINU_HUMAN	166;1	69.7	323.31
sp|Q14790|CASP8_HUMAN	4	15.4	23.425
sp|P13798|ACPH_HUMAN	7	12.2	23.723
sp|Q92947|GCDH_HUMAN	6	22.6	86.435
sp|Q99733|NP1L4_HUMAN	12	34.9	144.3
sp|P82914|RT15_HUMAN	5	15.6	3.1083
sp|P53680|AP2S1_HUMAN	2	11.3	7.2556
sp|P31327|CPSM_HUMAN	2	1.7	2.4303
sp|Q12873|CHD3_HUMAN	6	8.4	13.334
sp|P10809|CH60_HUMAN	61	84.5	323.31
sp|P46782|RS5_HUMAN	11	44.6	142.23
sp|Q6NSJ5|LRC8E_HUMAN	6	10.8	31.078
sp|Q96DC8|ECHD3_HUMAN	3	15.5	17.29
sp|O75663|TIPRL_HUMAN	6	28.3	16.057
sp|Q9NPA8|ENY2_HUMAN	4	43.6	9.9931
sp|P04792|HSPB1_HUMAN	21	90.7	323.31
sp|P62993|GRB2_HUMAN	6	37.3	18.119
sp|P68032|ACTC_HUMAN;sp|P68133|ACTS_HUMAN	2;2	53.8	174.74
sp|Q8N465|D2HDH_HUMAN	4	12.3	4.9062
sp|P09110|THIK_HUMAN	7	29	30.567
sp|P10515|ODP2_HUMAN	12	25.7	39.805
sp|P68104|EF1A1_HUMAN;sp|Q5VTE0|EF1A3_HUMAN	14;14	56.9	323.31
sp|P52272|HNRPM_HUMAN	51	77.1	323.31
sp|Q9UBS4|DJB11_HUMAN	9	28.5	64.941
sp|Q00688|FKBP3_HUMAN	12	43.8	99.187
sp|O14907|TX1B3_HUMAN	1	13.7	6.0739
sp|P46459|NSF_HUMAN	11	18.4	26.666
sp|P45877|PPIC_HUMAN	3	14.6	4.6061
sp|P16070|CD44_HUMAN	9	13.5	217.45
sp|Q99729|ROAA_HUMAN	13	29.8	178.71
sp|P62244|RS15A_HUMAN	6	48.5	9.3795
sp|P19784|CSK22_HUMAN	8	27.7	32.69
sp|P08134|RHOC_HUMAN	5	54.4	55.353
sp|Q96A72|MGN2_HUMAN	1	44.6	52.999
sp|Q9BVJ6|UT14A_HUMAN	17	36.2	126.48
sp|P60660|MYL6_HUMAN	9	63.6	182.88
sp|Q6N063|OGFD2_HUMAN	2	4.6	6.1209
sp|Q9H0L4|CSTFT_HUMAN	3	25.3	9.3454
sp|P07477|TRY1_HUMAN;CON__P07477	1;1	7.3	8.0864
sp|P26038|MOES_HUMAN	43	68.6	323.31
sp|Q04837|SSBP_HUMAN	11	64.9	251.58
sp|P48449|ERG7_HUMAN	4	7.1	3.9316
sp|Q14247|SRC8_HUMAN	36	63.3	323.31
sp|Q9UBP6|TRMB_HUMAN	3	14.5	13.684
sp|O00139|KIF2A_HUMAN	5	9.1	10.603
sp|P00387|NB5R3_HUMAN	14	56.1	292.61
sp|Q3MHD2|LSM12_HUMAN	2	11.3	1.0298
sp|Q14677|EPN4_HUMAN	11	20.2	117.33
sp|P05787|K2C8_HUMAN;CON__P05787;CON__H-INV:HIT000292931;CON__Q9H552;CON__H-INV:HIT000016045;CON__Q9DCV7;sp|P08729|K2C7_HUMAN;CON__Q3KNV1;CON__P08729;CON__Q61726;sp|Q8N1N4|K2C78_HUMAN;CON__Q8N1N4-2;CON__Q7RTT2	42;42;19;8;4;0;0;0;0;0;0;0;0	82.4	323.31
sp|P16989|YBOX3_HUMAN;sp|Q9Y2T7|YBOX2_HUMAN	11;0	51.3	323.31
sp|P35610|SOAT1_HUMAN	5	10	41.882
sp|Q99832|TCPH_HUMAN	28	57.1	323.31
sp|Q9Y281|COF2_HUMAN	2	42.8	83.507
sp|P14866|HNRPL_HUMAN	25	60.8	323.31
sp|P36871|PGM1_HUMAN	19	40	184.78
sp|O75083|WDR1_HUMAN	25	56.4	323.31
sp|P42166|LAP2A_HUMAN	17	51.3	323.31
sp|Q8TB37|NUBPL_HUMAN	1	6.3	11.587
sp|Q07666|KHDR1_HUMAN;sp|Q5VWX1|KHDR2_HUMAN;sp|O75525|KHDR3_HUMAN	11;3;2	23.3	226.01
sp|O00151|PDLI1_HUMAN	14	60.8	217.97
sp|P29372|3MG_HUMAN	2	10.1	8.8346
sp|Q8N5M4|TTC9C_HUMAN	2	17	7.7468
sp|Q16539|MK14_HUMAN	6	26.9	13.688
sp|Q15436|SC23A_HUMAN	13	23.9	101.02
sp|Q16401|PSMD5_HUMAN	15	36.5	62.458
sp|Q969U7|PSMG2_HUMAN	4	14.4	3.142
sp|P26641|EF1G_HUMAN	23	56.1	280.81
sp|Q9GZP4|PITH1_HUMAN	1	8.1	6.0057
sp|Q9BVG4|PBDC1_HUMAN	5	18	9.4396
sp|P11387|TOP1_HUMAN;sp|Q969P6|TOP1M_HUMAN	21;2	27.6	100.44
sp|Q03252|LMNB2_HUMAN	47	67.1	323.31
sp|Q14254|FLOT2_HUMAN	15	39.5	70.402
sp|P19623|SPEE_HUMAN	4	17.9	8.9952
sp|Q9BY43|CHM4A_HUMAN	3	14.4	7.6841
sp|P30419|NMT1_HUMAN	7	21.8	126.76
sp|Q86TU7|SETD3_HUMAN	5	10.3	13.703
sp|Q9NP79|VTA1_HUMAN	4	15.3	35.016
sp|P00403|COX2_HUMAN	6	30.8	82.137
sp|P29317|EPHA2_HUMAN	9	11.3	32.374
sp|A8CG34|P121C_HUMAN;sp|Q96HA1|P121A_HUMAN;sp|A6NF01|P121B_HUMAN;sp|Q6PJE2|POZP3_HUMAN	5;4;2;1	6.2	8.3277
sp|O14497|ARI1A_HUMAN	5	3.2	14.223
sp|P25325|THTM_HUMAN	13	54.9	61.139
sp|P48723|HSP13_HUMAN	2	7	5.0301
sp|Q5VV42|CDKAL_HUMAN	3	6.6	1.5165
sp|P23378|GCSP_HUMAN	24	31.2	315.08
sp|P32970|CD70_HUMAN	3	20.2	13.558
sp|P22102|PUR2_HUMAN	24	27.3	98.698
sp|P08572|CO4A2_HUMAN	15	13.3	196.48
sp|O75817|POP7_HUMAN	1	10.7	2.9951
sp|O15027|SC16A_HUMAN	9	6.2	35.001
sp|Q6NXE6|ARMC6_HUMAN	6	18	17.344
sp|Q9Y3C6|PPIL1_HUMAN	4	27.1	17.103
sp|O95340|PAPS2_HUMAN	17	30.8	77.988
sp|O60936|NOL3_HUMAN	5	35.6	29.358
sp|P07437|TBB5_HUMAN	6	64	323.31
sp|Q00341|VIGLN_HUMAN	30	29.8	315.61
sp|P17980|PRS6A_HUMAN	22	57.4	94.904
sp|P49750|YLPM1_HUMAN	20	14.6	101.03
sp|Q9Y696|CLIC4_HUMAN	11	55.3	100.29
sp|P60866|RS20_HUMAN	6	32.8	19.863
sp|P11310|ACADM_HUMAN	15	34.4	66.733
sp|P21333|FLNA_HUMAN	131	61.7	323.31
sp|P82663|RT25_HUMAN	3	20.8	12.341
sp|Q5JS37|NHLC3_HUMAN	1	4	2.8072
sp|Q06787|FMR1_HUMAN	6	12.2	7.8415
sp|P29401|TKT_HUMAN	27	53.5	323.31
sp|Q96JB5|CK5P3_HUMAN	11	24.5	55.346
sp|P50454|SERPH_HUMAN	26	72	323.31
sp|P98175|RBM10_HUMAN	6	9.4	29.414
sp|P00492|HPRT_HUMAN	9	51.4	37.726
sp|Q9UMY4|SNX12_HUMAN	6	37.8	16.364
sp|Q86V21|AACS_HUMAN	2	3.9	6.1324
sp|O43159|RRP8_HUMAN	7	22.1	36.243
sp|Q9NYU2|UGGG1_HUMAN	35	35.6	323.31
sp|Q13217|DNJC3_HUMAN	11	29.2	35.553
sp|Q9GZR7|DDX24_HUMAN	8	14.1	58.468
sp|O14579|COPE_HUMAN	12	43.5	128.01
sp|P07910|HNRPC_HUMAN;sp|O60812|HNRC1_HUMAN;sp|B2RXH8|HNRC2_HUMAN;sp|P0DMR1|HNRC4_HUMAN;sp|B7ZW38|HNRC3_HUMAN	24;11;11;10;10	55.9	323.31
sp|P40925|MDHC_HUMAN	17	50.9	319.1
sp|O75381|PEX14_HUMAN	2	6.4	11.398
sp|P34932|HSP74_HUMAN	37	51.3	323.31
sp|P22392|NDKB_HUMAN	3	84.2	160.57
sp|P56182|RRP1_HUMAN	9	22.6	14.769
sp|Q15155|NOMO1_HUMAN;sp|P69849|NOMO3_HUMAN;sp|Q5JPE7|NOMO2_HUMAN	21;19;19	21.7	152.81
sp|Q96N67|DOCK7_HUMAN	4	2.5	2.8081
sp|P62888|RL30_HUMAN	9	74.8	72.08
sp|P36957|ODO2_HUMAN	11	28.7	75.169
sp|P35221|CTNA1_HUMAN	37	59.3	323.31
sp|Q9NWT1|PK1IP_HUMAN	5	17.3	5.4702
sp|O95989|NUDT3_HUMAN	5	41.3	7.3549
sp|P39019|RS19_HUMAN	12	51.7	73.499
sp|Q15050|RRS1_HUMAN	23	48.8	211.08
sp|Q15691|MARE1_HUMAN	17	64.2	164.42
sp|Q9UJZ1|STML2_HUMAN	13	42.7	260.28
sp|O60493|SNX3_HUMAN	11	51.2	49.689
sp|Q96PK6|RBM14_HUMAN	19	29	144.62
sp|O00541|PESC_HUMAN	15	26.4	66.014
sp|P62191|PRS4_HUMAN	24	55.9	186.54
sp|O94979|SC31A_HUMAN	13	14.8	79.263
sp|P82912|RT11_HUMAN	4	22.2	8.8488
sp|Q9NP81|SYSM_HUMAN	8	22.6	30.038
sp|P07195|LDHB_HUMAN	21	56.9	323.31
sp|P63241|IF5A1_HUMAN;sp|Q6IS14|IF5AL_HUMAN	5;1	67.5	143.58
sp|Q01831|XPC_HUMAN	3	5.1	19.539
sp|Q6IN84|MRM1_HUMAN	3	12.5	7.8712
sp|O43237|DC1L2_HUMAN	8	18.9	48.314
sp|P22695|QCR2_HUMAN	19	46.8	323.31
sp|P53990|IST1_HUMAN	4	10.4	3.1404
sp|Q15102|PA1B3_HUMAN	4	18.6	10.78
sp|O15511|ARPC5_HUMAN	4	33.8	27.103
sp|P11142|HSP7C_HUMAN;sp|P54652|HSP72_HUMAN	31;5	58.5	323.31
sp|Q15257|PTPA_HUMAN	4	13.1	14.106
sp|P05556|ITB1_HUMAN	22	26.7	288.26
sp|Q15005|SPCS2_HUMAN	8	35.4	28.985
sp|P63104|1433Z_HUMAN	16	80.8	323.31
sp|P63096|GNAI1_HUMAN	2	21.5	7.9962
sp|P35580|MYH10_HUMAN	21	24.3	216.25
sp|P00505|AATM_HUMAN	24	54.7	204.25
sp|Q9BRA2|TXD17_HUMAN	2	15.4	3.3321
sp|P41214|EIF2D_HUMAN	2	5.7	4.2674
sp|Q12769|NU160_HUMAN	10	8.3	15.835
sp|Q6PKG0|LARP1_HUMAN;sp|Q659C4|LAR1B_HUMAN	12;1	17.7	78.681
sp|P11047|LAMC1_HUMAN	33	21.6	221.77
sp|Q14444|CAPR1_HUMAN	12	23.1	121.43
sp|Q5T8D3|ACBD5_HUMAN	6	12.2	15.089
sp|P13498|CY24A_HUMAN	3	28.7	12.598
sp|O75347|TBCA_HUMAN	13	71.3	38.957
sp|P04632|CPNS1_HUMAN;sp|Q96L46|CPNS2_HUMAN	10;1	47.8	95.736
sp|O75438|NDUB1_HUMAN	1	19	3.3565
sp|P31942|HNRH3_HUMAN	9	41	151.42
sp|P49366|DHYS_HUMAN	3	13.6	8.647
sp|Q14699|RFTN1_HUMAN	7	18.9	68.713
sp|P43686|PRS6B_HUMAN	20	55.3	175.48
sp|P49792|RBP2_HUMAN	35	20.5	265.06
sp|P17987|TCPA_HUMAN	26	60.1	323.31
sp|Q9ULJ8|NEB1_HUMAN	12	12.4	68.512
sp|Q9Y2Z0|SGT1_HUMAN	5	21.4	44.086
sp|Q7Z406|MYH14_HUMAN	2	4.6	2.9384
sp|P49588|SYAC_HUMAN	41	47.4	269.78
sp|Q8NFH5|NUP53_HUMAN	9	40.5	70.708
sp|P42765|THIM_HUMAN	22	58.9	323.31
sp|P63208|SKP1_HUMAN	7	39.3	126.84
sp|P43243|MATR3_HUMAN	43	50.9	323.31
sp|Q9UPY3|DICER_HUMAN	1	0.8	2.5194
sp|Q9H089|LSG1_HUMAN	6	8.4	8.3351
sp|P27694|RFA1_HUMAN	4	9.3	60.01
sp|P52907|CAZA1_HUMAN	6	39.9	126.88
sp|Q96A33|CCD47_HUMAN	16	38.3	199.05
sp|Q5VZK9|CARL1_HUMAN	9	7.4	18.26
sp|P23258|TBG1_HUMAN;sp|Q9NRH3|TBG2_HUMAN	7;5	22.4	29.399
sp|P45954|ACDSB_HUMAN	5	18.3	32.999
sp|Q9H299|SH3L3_HUMAN	4	32.3	31.462
sp|Q86UT6|NLRX1_HUMAN	4	4.6	1.7737
sp|P50991|TCPD_HUMAN	26	59.9	261.59
sp|Q99519|NEUR1_HUMAN	2	5.8	9.4843
sp|P62258|1433E_HUMAN	22	75.7	323.31
sp|P26440|IVD_HUMAN	13	34.5	30.959
sp|P46783|RS10_HUMAN;sp|Q9NQ39|RS10L_HUMAN	12;5	54.5	33.211
sp|O75915|PRAF3_HUMAN	6	28.7	50.777
sp|Q9BYD1|RM13_HUMAN	6	34.3	32.081
sp|O14980|XPO1_HUMAN	7	9.4	25.466
sp|P07814|SYEP_HUMAN	53	40.9	323.31
sp|Q9Y230|RUVB2_HUMAN	24	51.8	129.09
sp|P11177|ODPB_HUMAN	13	38.2	138.82
sp|P61966|AP1S1_HUMAN	2	15.8	63.727
sp|P29084|T2EB_HUMAN	2	10.7	12.597
sp|O75431|MTX2_HUMAN	4	19.8	11.23
sp|Q9BTZ2|DHRS4_HUMAN	2	5	2.3999
sp|P19404|NDUV2_HUMAN	8	30.5	53.231
sp|Q15907|RB11B_HUMAN;sp|P62491|RB11A_HUMAN;sp|P57735|RAB25_HUMAN	15;13;1	64.2	57.33
sp|P61221|ABCE1_HUMAN	11	24.9	37.14
sp|Q02241|KIF23_HUMAN	4	5.5	9.356
sp|Q9NQR4|NIT2_HUMAN	7	28.3	25.549
sp|P52594|AGFG1_HUMAN	4	14.9	94.587
sp|Q9Y3D3|RT16_HUMAN	4	43.1	21.87
sp|Q15149|PLEC_HUMAN	329	66.1	323.31
sp|P41208|CETN2_HUMAN;sp|Q12798|CETN1_HUMAN	6;1	44.8	51.163
sp|P25685|DNJB1_HUMAN	11	30.9	21.764
sp|P19224|UD16_HUMAN	8	25.6	126.78
sp|P49023|PAXI_HUMAN	6	20.8	25.989
sp|Q99459|CDC5L_HUMAN	22	37.8	123.19
sp|O94903|PROSC_HUMAN	5	24.4	9.5679
sp|Q9UBW8|CSN7A_HUMAN	2	10.2	7.3247
sp|P17858|PFKAL_HUMAN	12	25.9	145.99
sp|Q9NQ29|LUC7L_HUMAN	3	20.8	23.839
sp|O14874|BCKD_HUMAN	5	23.1	37.748
sp|P14923|PLAK_HUMAN	17	28.9	158.98
sp|Q9H0C8|ILKAP_HUMAN	5	12.5	19.477
sp|Q9UI30|TR112_HUMAN	4	43.2	20.984
sp|Q9H6F5|CCD86_HUMAN	7	23.3	30.672
sp|O75718|CRTAP_HUMAN	12	27.4	69.481
sp|P11234|RALB_HUMAN	4	53.4	11.323
sp|Q8N129|CNPY4_HUMAN	2	18.5	17.619
sp|P63151|2ABA_HUMAN;sp|Q66LE6|2ABD_HUMAN;sp|Q00005|2ABB_HUMAN;sp|Q9Y2T4|2ABG_HUMAN	8;3;2;1	24.2	31.231
sp|Q96RQ3|MCCA_HUMAN	7	17.1	40.022
sp|P35240|MERL_HUMAN	12	21.8	23.331
sp|Q9BVP2|GNL3_HUMAN	11	22.4	17.1
sp|Q86X29|LSR_HUMAN	3	6.9	2.1696
sp|Q9Y276|BCS1_HUMAN	4	13.8	7.4614
sp|O43776|SYNC_HUMAN;REV__sp|H7BZ55|CRCC2_HUMAN	21;1	39.6	209.39
sp|Q15165|PON2_HUMAN	7	36.4	148.82
sp|P27708|PYR1_HUMAN	31	21.8	315.28
sp|Q8TEM1|PO210_HUMAN	20	15.9	97.545
sp|P05166|PCCB_HUMAN	11	31.5	299.26
sp|P60903|S10AA_HUMAN	6	40.2	119.44
sp|P25787|PSA2_HUMAN	11	53.4	119.54
sp|Q9UHB9|SRP68_HUMAN	9	21.2	43.023
sp|Q04917|1433F_HUMAN	15	60.2	275.74
sp|Q9NRW7|VPS45_HUMAN	3	7.2	5.9783
sp|Q9Y5S9|RBM8A_HUMAN	5	27	56.322
sp|P10768|ESTD_HUMAN	10	57.4	47.743
sp|P13804|ETFA_HUMAN	11	50.8	323.31
sp|P61081|UBC12_HUMAN	3	18	8.0197
sp|Q01105|SET_HUMAN;sp|P0DME0|SETLP_HUMAN	6;4	33.8	95.648
sp|Q9UBV2|SE1L1_HUMAN	3	8.3	76.1
sp|Q9ULC3|RAB23_HUMAN	2	11.4	7.7405
sp|Q99575|POP1_HUMAN	8	9.9	44.976
sp|Q9BX68|HINT2_HUMAN	3	31.3	34.948
sp|Q9NYL9|TMOD3_HUMAN;sp|Q9NZR1|TMOD2_HUMAN	13;1	45.7	88.794
sp|Q14318|FKBP8_HUMAN	8	23.3	50.569
sp|Q07021|C1QBP_HUMAN	6	28.4	236.37
sp|Q9H173|SIL1_HUMAN	1	2.6	1.0693
sp|P13639|EF2_HUMAN	50	60.8	323.31
sp|O60524|NEMF_HUMAN	2	2.2	2.6464
sp|Q13232|NDK3_HUMAN	3	24.9	56.442
sp|P48444|COPD_HUMAN	18	35.6	152.21
sp|P61247|RS3A_HUMAN	21	59.5	106.32
sp|Q16698|DECR_HUMAN	10	35.8	219.52
sp|Q9UKV3|ACINU_HUMAN	25	22	144.69
sp|Q9H078|CLPB_HUMAN	2	4.5	12.432
sp|Q9H2M9|RBGPR_HUMAN	5	4.6	6.6906
sp|O75534|CSDE1_HUMAN	19	27.6	161.05
sp|Q7Z3J3|RGPD4_HUMAN	0	9.6	5.4974
sp|P83916|CBX1_HUMAN	6	38.4	11.233
sp|Q6WKZ4|RFIP1_HUMAN;sp|Q7L804|RFIP2_HUMAN	21;1	22.4	163.37
sp|Q92599|SEPT8_HUMAN	15	33.1	215.63
sp|Q9Y3A5|SBDS_HUMAN	9	37.6	16.228
sp|Q96PE2|ARHGH_HUMAN	5	3.5	5.6647
sp|Q1KMD3|HNRL2_HUMAN	29	41.8	290.49
sp|P15924|DESP_HUMAN	33	15	93.181
sp|Q14320|FA50A_HUMAN;sp|Q9Y247|FA50B_HUMAN	6;1	20.9	13.785
sp|Q9NZZ3|CHMP5_HUMAN	3	19.2	32.38
sp|Q13418|ILK_HUMAN	10	27.9	63.969
sp|Q8NAV1|PR38A_HUMAN	2	9	7.9521
sp|P30480|1B42_HUMAN;sp|P01889|1B07_HUMAN;sp|P30462|1B14_HUMAN;sp|P30460|1B08_HUMAN	0;0;0;0	40.6	88.628
sp|P15559|NQO1_HUMAN	9	28.8	47.192
sp|P18031|PTN1_HUMAN	18	48.3	120.07
sp|O75116|ROCK2_HUMAN	7	9.1	27.649
sp|Q9NPI1|BRD7_HUMAN	2	7.1	8.9605
sp|Q14966|ZN638_HUMAN	22	15.5	127.69
sp|P27797|CALR_HUMAN	27	73.1	323.31
sp|P30040|ERP29_HUMAN	12	58.2	124.14
sp|Q9NUG6|PDRG1_HUMAN	2	21.1	10.969
sp|Q14566|MCM6_HUMAN	27	34.6	94.967
sp|O95707|RPP29_HUMAN	1	6.4	2.4602
sp|Q15435|PP1R7_HUMAN	6	22.8	38.181
sp|Q9GZU8|F192A_HUMAN	2	10.6	51.522
sp|P26196|DDX6_HUMAN	11	33.5	156.43
sp|P35606|COPB2_HUMAN	18	24.7	146.24
sp|Q16775|GLO2_HUMAN	7	33.4	16.938
sp|Q9Y251|HPSE_HUMAN	2	3.7	1.6929
sp|P55084|ECHB_HUMAN	26	63.1	323.31
sp|O60506|HNRPQ_HUMAN	31	55.1	323.31
sp|P22830|HEMH_HUMAN	9	32.9	117.68
sp|O43464|HTRA2_HUMAN	1	5.2	13.887
sp|Q9ULD2|MTUS1_HUMAN	2	2.6	2.8579
sp|Q9NVP1|DDX18_HUMAN	17	22.5	54.531
sp|Q9Y221|NIP7_HUMAN	4	35	57.249
sp|Q92466|DDB2_HUMAN	2	7.3	22.144
sp|P43307|SSRA_HUMAN	5	21	214.38
sp|P62854|RS26_HUMAN;sp|Q5JNZ5|RS26L_HUMAN	2;1	20.9	27.744
sp|P68036|UB2L3_HUMAN	7	64.9	51.678
sp|Q14669|TRIPC_HUMAN	10	6.9	26.259
sp|Q96G03|PGM2_HUMAN	8	18.8	34.241
sp|O95793|STAU1_HUMAN	11	26	52.353
sp|O15400|STX7_HUMAN	9	57.5	118.83
sp|P04899|GNAI2_HUMAN	6	38.3	143.44
sp|P05091|ALDH2_HUMAN	8	21.5	49.575
sp|P54886|P5CS_HUMAN	27	42.3	307.76
sp|Q9UJJ9|GNPTG_HUMAN	1	6.9	10.605
sp|Q4U2R6|RM51_HUMAN	1	9.4	2.7958
sp|P33316|DUT_HUMAN	8	45.6	98.79
sp|Q9UHA3|RLP24_HUMAN	1	9.2	2.15
sp|Q8NB16|MLKL_HUMAN	3	9.8	2.9224
sp|Q96FW1|OTUB1_HUMAN	12	58.3	128.64
sp|Q9H6P5|TASP1_HUMAN	1	3.3	1.3866
sp|P46937|YAP1_HUMAN	9	34.3	56.476
sp|Q12788|TBL3_HUMAN	12	21	105
sp|Q15181|IPYR_HUMAN	11	46.4	111.55
sp|P28072|PSB6_HUMAN	6	37.7	10.701
sp|O43583|DENR_HUMAN	9	35.4	108.25
sp|P22234|PUR6_HUMAN	16	35.8	131.8
sp|Q92530|PSMF1_HUMAN	2	14	4.3337
sp|P09651|ROA1_HUMAN;sp|Q32P51|RA1L2_HUMAN	26;16	58.3	323.31
sp|Q00610|CLH1_HUMAN;sp|P53675|CLH2_HUMAN	67;15	46.2	323.31
sp|P07199|CENPB_HUMAN	2	3.7	2.0837
sp|Q9Y5J1|UTP18_HUMAN	10	25.5	61.323
sp|Q6NUM9|RETST_HUMAN	4	8.4	6.3651
sp|Q9P0J0|NDUAD_HUMAN	6	44.4	15.793
sp|Q96C19|EFHD2_HUMAN;sp|Q9BUP0|EFHD1_HUMAN	8;2	30.8	12.557
sp|Q5UIP0|RIF1_HUMAN	19	11.7	87.428
sp|Q8TF05|PP4R1_HUMAN	3	2.9	2.5518
sp|Q9NTK5|OLA1_HUMAN	12	31.1	42.458
sp|P62195|PRS8_HUMAN	15	48.3	89.46
sp|P33240|CSTF2_HUMAN	5	28.8	56.801
sp|Q13948|CASP_HUMAN	1	18.6	-2
sp|P08183|MDR1_HUMAN;sp|P21439|MDR3_HUMAN	17;1	17.3	87.283
sp|P62701|RS4X_HUMAN;sp|P22090|RS4Y1_HUMAN;sp|Q8TD47|RS4Y2_HUMAN	23;10;9	69.2	238.64
sp|P49589|SYCC_HUMAN	5	9.4	21.729
sp|P82921|RT21_HUMAN	2	29.9	4.9116
sp|Q8TEW0|PARD3_HUMAN	5	4.6	23.862
sp|Q13123|RED_HUMAN	11	26.4	38.418
sp|P46777|RL5_HUMAN	19	46.1	177.43
sp|Q96SB3|NEB2_HUMAN	8	15	37.157
sp|Q9ULC4|MCTS1_HUMAN	6	49.7	52.207
sp|Q9P206|K1522_HUMAN	15	20.2	95.798
sp|Q9UBQ7|GRHPR_HUMAN	5	23.5	100.67
sp|O00231|PSD11_HUMAN	19	42.7	92.163
sp|P55042|RAD_HUMAN	4	25	19.276
sp|Q9H7C9|AAMDC_HUMAN	2	20.5	10.809
sp|O43765|SGTA_HUMAN	6	22	25.542
sp|Q92597|NDRG1_HUMAN	6	26.4	229.83
sp|Q02218|ODO1_HUMAN	16	28.1	114.64
sp|Q16181|SEPT7_HUMAN;sp|Q6ZU15|SEP14_HUMAN	17;1	37.5	83.681
sp|Q9BW85|CCD94_HUMAN	2	9.6	11.717
sp|P39060|COIA1_HUMAN	4	4.1	33.39
sp|P53355|DAPK1_HUMAN	4	2.7	2.6811
sp|O60762|DPM1_HUMAN	10	40	28.862
sp|P84077|ARF1_HUMAN;sp|P61204|ARF3_HUMAN	6;6	64.1	44.974
sp|O75494|SRS10_HUMAN;sp|Q8WXF0|SRS12_HUMAN	9;2	28.6	55.657
sp|Q9UKM9|RALY_HUMAN	16	54.2	316.93
sp|Q02880|TOP2B_HUMAN	9	11.6	52.722
sp|Q9NS69|TOM22_HUMAN	5	66.2	266.78
sp|Q8NFH4|NUP37_HUMAN	3	11	8.7388
sp|P41227|NAA10_HUMAN;sp|Q9BSU3|NAA11_HUMAN	7;2	37.4	64.059
sp|O15144|ARPC2_HUMAN	11	32.7	40.08
sp|P60983|GMFB_HUMAN;sp|O60234|GMFG_HUMAN	3;1	24.6	43.479
sp|P36578|RL4_HUMAN	26	49.6	212.78
sp|P62269|RS18_HUMAN	15	57.2	78.121
sp|Q13144|EI2BE_HUMAN	4	9.3	5.691
sp|P62910|RL32_HUMAN	12	48.1	49.069
sp|O75223|GGCT_HUMAN	2	17.6	8.6813
sp|O00487|PSDE_HUMAN	10	48.4	33.979
sp|P48739|PIPNB_HUMAN	6	25.5	35.625
sp|Q9NWU5|RM22_HUMAN	4	21.4	3.2339
sp|Q9UHR4|BI2L1_HUMAN	2	3.7	1.9307
sp|Q5EBL8|PDZ11_HUMAN	6	67.9	19.088
sp|Q13098|CSN1_HUMAN	4	14.3	14.719
sp|Q9Y3F4|STRAP_HUMAN	14	53.7	154.3
sp|Q99590|SCAFB_HUMAN	10	7.6	10.856
sp|Q9UHA4|LTOR3_HUMAN	1	8.1	2.6629
sp|Q86UP2|KTN1_HUMAN	65	53.1	323.31
sp|Q9BWM7|SFXN3_HUMAN	9	46.2	25.688
sp|Q02878|RL6_HUMAN	19	55.6	151.69
sp|P68366|TBA4A_HUMAN	5	61.6	128.11
sp|P14314|GLU2B_HUMAN	23	34.8	258.09
sp|P01034|CYTC_HUMAN	3	19.2	6.9682
sp|Q9H2P0|ADNP_HUMAN	13	19.6	89.224
sp|Q8WVK2|SNR27_HUMAN	1	12.3	9.2139
sp|P62277|RS13_HUMAN	14	62.9	139.86
sp|Q8NBT2|SPC24_HUMAN	3	32.5	50.982
sp|Q9BWS9|CHID1_HUMAN	6	16.8	38.226
sp|O75391|SPAG7_HUMAN	2	11.5	2.8524
sp|P50990|TCPQ_HUMAN	31	59.9	323.31
sp|Q9H4A5|GLP3L_HUMAN	1	9.8	32.406
sp|Q06210|GFPT1_HUMAN	14	27	210.18
sp|Q7L2H7|EIF3M_HUMAN	4	14.2	113.25
sp|Q9BSC4|NOL10_HUMAN	6	10.2	17.563
sp|P18124|RL7_HUMAN	21	56	139.68
sp|Q9Y2Q5|LTOR2_HUMAN	1	14.4	5.5112
sp|P52298|NCBP2_HUMAN	3	20.5	10.144
sp|P30050|RL12_HUMAN	9	68.5	170.94
sp|Q9UGI8|TES_HUMAN	15	34.9	106.73
sp|O00154|BACH_HUMAN	9	28.7	44.045
sp|Q9UK61|TASOR_HUMAN	2	1.5	3.0813
sp|P13693|TCTP_HUMAN;sp|Q9HAU6|TCTP8_HUMAN;sp|Q56UQ5|TPT1L_HUMAN	6;2;2	29.7	84.092
sp|Q8N4V1|MMGT1_HUMAN	1	18.3	51.334
sp|Q9NTJ5|SAC1_HUMAN	6	10.6	12.17
sp|O43633|CHM2A_HUMAN	4	16.7	107.28
sp|P46379|BAG6_HUMAN	8	11.2	70.768
sp|Q13630|FCL_HUMAN	2	9.7	10.924
sp|Q9Y5X1|SNX9_HUMAN	5	13.9	13.959
sp|Q07157|ZO1_HUMAN	34	28.5	183.39
sp|P50579|MAP2_HUMAN	11	29.5	133.46
sp|A0FGR8|ESYT2_HUMAN	16	23.5	64.861
sp|Q14192|FHL2_HUMAN	3	9.3	5.0699
sp|P06748|NPM_HUMAN	22	70.1	323.31
sp|Q9P0T7|TMEM9_HUMAN	2	17.5	8.2161
sp|P61604|CH10_HUMAN	16	96.1	136.71
sp|Q9Y3B8|ORN_HUMAN	5	24.9	32.194
sp|P28066|PSA5_HUMAN	7	38.6	235.38
sp|Q9H8Y8|GORS2_HUMAN	6	20.4	24.669
sp|P62081|RS7_HUMAN	17	58.8	149.68
sp|Q96FX7|TRM61_HUMAN	4	17.3	8.4898
sp|Q96I99|SUCB2_HUMAN	18	37.3	109.62
sp|O00203|AP3B1_HUMAN	9	10.1	24.101
sp|P17535|JUND_HUMAN	2	12.4	15.78
sp|Q9UNF0|PACN2_HUMAN;sp|Q9BY11|PACN1_HUMAN	14;2	29.6	83.311
sp|P50395|GDIB_HUMAN	18	66.3	249.66
sp|Q16629|SRSF7_HUMAN	8	31.5	46.086
sp|O96019|ACL6A_HUMAN	11	38.9	228.52
sp|P23246|SFPQ_HUMAN	40	52.6	323.31
sp|P31431|SDC4_HUMAN	3	19.7	5.0489
sp|Q16186|ADRM1_HUMAN	4	12.8	28.505
sp|Q71DI3|H32_HUMAN;sp|Q16695|H31T_HUMAN;sp|Q6NXT2|H3C_HUMAN	1;0;0	69.9	220.09
sp|P61254|RL26_HUMAN	4	51	34.916
sp|P68371|TBB4B_HUMAN	1	66.7	323.31
sp|Q10570|CPSF1_HUMAN	10	9.1	48.008
sp|Q9Y3B9|RRP15_HUMAN	9	28.7	19.038
sp|P63279|UBC9_HUMAN	5	27.8	15.68
sp|O60888|CUTA_HUMAN	4	38.5	45.562
sp|P51151|RAB9A_HUMAN;sp|Q9NP90|RAB9B_HUMAN	4;1	19.9	12.863
sp|Q9UKK9|NUDT5_HUMAN	4	17.4	45.957
sp|P04179|SODM_HUMAN	12	44.1	130.86
sp|Q14376|GALE_HUMAN	5	22.1	17.012
sp|Q9H501|ESF1_HUMAN	7	9.3	18.359
sp|P46087|NOP2_HUMAN	33	42.7	284.7
sp|Q96ND0|F210A_HUMAN	2	6.6	1.4098
sp|P18858|DNLI1_HUMAN	4	6.4	2.3145
sp|P53582|MAP11_HUMAN	2	6	3.5185
sp|P35249|RFC4_HUMAN	9	25.6	9.4484
sp|P33991|MCM4_HUMAN	20	31.3	189.71
sp|P61978|HNRPK_HUMAN	31	68.3	323.31
sp|Q9ULW3|ABT1_HUMAN	6	26.8	6.4615
sp|Q13451|FKBP5_HUMAN	7	19.9	29.611
sp|Q8NCA5|FA98A_HUMAN	4	10.2	2.7111
sp|O95571|ETHE1_HUMAN	3	17.7	10.443
sp|O95905|ECD_HUMAN	1	3	3.2244
sp|Q99471|PFD5_HUMAN	6	43.5	59.663
sp|Q13427|PPIG_HUMAN	3	5.2	9.7944
sp|P20618|PSB1_HUMAN	10	51	67.82
sp|Q96RT1|LAP2_HUMAN;sp|Q96NW7|LRRC7_HUMAN	16;1	15.5	132.62
sp|Q9GZN8|CT027_HUMAN	2	13.8	2.4672
sp|P17480|UBF1_HUMAN	16	21.9	63.211
sp|Q9NQZ2|SAS10_HUMAN	10	26.1	174.7
sp|P61758|PFD3_HUMAN	5	31	39.903
sp|Q9UKZ1|CNO11_HUMAN	1	2.4	2.3458
sp|Q9BXW7|CECR5_HUMAN	10	29.3	103.95
sp|P62312|LSM6_HUMAN	3	38.8	3.6377
sp|P13667|PDIA4_HUMAN	58	61.9	323.31
sp|Q9BQG0|MBB1A_HUMAN	29	24.5	102.07
sp|Q9HCG8|CWC22_HUMAN	3	5.6	16.149
sp|P30153|2AAA_HUMAN	18	40.7	213.65
sp|P36776|LONM_HUMAN	47	51.5	323.31
sp|P12081|SYHC_HUMAN	10	29.3	65.28
sp|P32969|RL9_HUMAN	11	56.8	125.6
sp|P68363|TBA1B_HUMAN	0	75.2	323.31
sp|P19838|NFKB1_HUMAN	2	4	26.989
sp|A0MZ66|SHOT1_HUMAN	9	19.5	18.088
sp|Q9BZH6|WDR11_HUMAN	2	2.5	6.714
sp|O75477|ERLN1_HUMAN	6	34.7	45.923
sp|Q08257|QOR_HUMAN	16	61.7	248.5
sp|Q9UPN6|SCAF8_HUMAN	3	2.5	3.6057
sp|Q06124|PTN11_HUMAN	13	29.3	73.023
sp|Q92979|NEP1_HUMAN	4	25.4	15.333
sp|P28074|PSB5_HUMAN	7	28.1	27.448
sp|P12270|TPR_HUMAN	96	43.9	323.31
sp|Q96CN7|ISOC1_HUMAN	5	23.8	7.1403
sp|O43598|DNPH1_HUMAN	6	51.1	16.675
sp|O75874|IDHC_HUMAN	14	44	96.002
sp|P23458|JAK1_HUMAN	7	7.3	7.7158
sp|Q6NVY1|HIBCH_HUMAN	7	19.2	43.294
sp|Q9BQ52|RNZ2_HUMAN	8	13.6	102.98
sp|P61960|UFM1_HUMAN	2	27.1	2.195
sp|P12694|ODBA_HUMAN	6	17.5	52.587
sp|Q9Y371|SHLB1_HUMAN	7	27.7	16.059
sp|Q9BZJ0|CRNL1_HUMAN	11	12.9	14.481
sp|P49354|FNTA_HUMAN	5	16.1	9.6756
sp|Q15147|PLCB4_HUMAN	24	23.1	139.09
sp|Q15813|TBCE_HUMAN	3	7	8.2003
sp|P05198|IF2A_HUMAN	16	53.3	112.73
sp|Q8WW59|SPRY4_HUMAN	2	22.2	6.515
sp|Q9H0D6|XRN2_HUMAN	22	26.6	130.16
sp|Q9BUP3|HTAI2_HUMAN	5	21.9	5.1051
sp|Q9P2J5|SYLC_HUMAN	26	24.6	174.49
sp|Q92896|GSLG1_HUMAN	10	10.8	22.806
sp|P06493|CDK1_HUMAN	10	50.5	26.127
sp|Q9NUJ1|ABHDA_HUMAN	5	22.2	61.467
sp|Q9NVD7|PARVA_HUMAN	6	20.2	23.356
sp|Q9BZZ5|API5_HUMAN	10	21.2	79.786
sp|Q5H9R7|PP6R3_HUMAN	1	2.1	5.4094
sp|Q96EY1|DNJA3_HUMAN	10	24.6	45.137
sp|P31040|SDHA_HUMAN	18	35.8	228.25
sp|P62750|RL23A_HUMAN	14	55.1	84.652
sp|Q9Y5K6|CD2AP_HUMAN	20	43.2	182.85
sp|Q16762|THTR_HUMAN	9	35.7	133.43
sp|P40222|TXLNA_HUMAN	5	11.5	13.226
sp|Q9Y6I3|EPN1_HUMAN;sp|Q9H201|EPN3_HUMAN	5;1	17.2	39.21
sp|Q8IZL8|PELP1_HUMAN	10	15.8	113.17
sp|P31946|1433B_HUMAN	10	62.2	323.31
sp|Q49A26|GLYR1_HUMAN	7	12.3	11.571
sp|Q13242|SRSF9_HUMAN	14	56.6	54.798
sp|Q9BTT6|LRRC1_HUMAN	3	11.3	4.9804
sp|Q6NYC8|PPR18_HUMAN	7	18.6	77.506
sp|O00232|PSD12_HUMAN	10	29.6	52.371
sp|Q9BZE4|NOG1_HUMAN	15	24.9	52.645
sp|P20936|RASA1_HUMAN	2	1.9	1.6831
sp|O75643|U520_HUMAN	51	28.5	252.7
sp|Q9NYK5|RM39_HUMAN	7	20.7	17.781
sp|O75691|UTP20_HUMAN	9	3.7	13.562
sp|Q7Z3K3|POGZ_HUMAN	8	8.4	25.868
sp|Q9NZW5|MPP6_HUMAN;sp|Q14168|MPP2_HUMAN	5;1	10.4	7.2196
sp|Q9NPF5|DMAP1_HUMAN	3	10.3	7.9215
sp|O00754|MA2B1_HUMAN	6	7.9	12.749
sp|Q9UHD9|UBQL2_HUMAN	3	14.9	103.04
sp|P43304|GPDM_HUMAN	18	32.6	100.39
sp|Q8WZA9|IRGQ_HUMAN	7	14.3	8.1694
sp|A6NHQ2|FBLL1_HUMAN	1	6.6	3.1157
sp|A6NDG6|PGP_HUMAN	3	10.6	2.6985
sp|P26599|PTBP1_HUMAN	18	58	323.31
sp|O95163|ELP1_HUMAN	3	3.8	12.69
sp|Q99567|NUP88_HUMAN	8	15	27.537
sp|Q9H3K6|BOLA2_HUMAN	6	80.2	35.76
sp|Q9C0C2|TB182_HUMAN	22	19.6	183.87
sp|Q9HCS7|SYF1_HUMAN	9	13.7	24.982
sp|Q5JTH9|RRP12_HUMAN	16	16.7	89.193
sp|Q9UBE0|SAE1_HUMAN	15	49.1	90.286
sp|Q9H3Z4|DNJC5_HUMAN	4	46	19.745
sp|P35241|RADI_HUMAN	26	56.8	110.31
sp|Q9NXR7|BRE_HUMAN	2	6	3.6917
sp|Q92900|RENT1_HUMAN	18	17.2	40.146
sp|P62316|SMD2_HUMAN	8	44.9	80.748
sp|O00303|EIF3F_HUMAN	7	21.3	46.201
sp|Q9UHY1|NRBP_HUMAN	2	5	5.0608
sp|Q9UBT2|SAE2_HUMAN	8	19.2	47.609
sp|Q9HCU5|PREB_HUMAN	2	5.8	3.9388
sp|Q9NX58|LYAR_HUMAN	6	17.2	17.705
sp|P62917|RL8_HUMAN	13	43.6	298.09
sp|P52948|NUP98_HUMAN	23	15.7	183.08
sp|Q13011|ECH1_HUMAN	12	51.8	297.47
sp|P09960|LKHA4_HUMAN	13	21.8	32.778
sp|P41250|SYG_HUMAN	32	52.8	198.55
sp|Q14166|TTL12_HUMAN	10	22.8	101.57
sp|Q9BST9|RTKN_HUMAN	3	10.3	49.053
sp|Q9HC35|EMAL4_HUMAN	7	10.2	18.341
sp|Q6ZUT6|CO052_HUMAN	2	4.7	1.3495
sp|P25789|PSA4_HUMAN	6	19.5	15.378
sp|P62333|PRS10_HUMAN	14	49.1	75.827
sp|P33992|MCM5_HUMAN	21	39.9	88.386
sp|Q9NVA2|SEP11_HUMAN	8	23.8	267.58
sp|O60841|IF2P_HUMAN	27	27.5	129.37
sp|Q9Y3I0|RTCB_HUMAN	22	51.7	146.69
sp|Q15019|SEPT2_HUMAN	20	66.8	323.31
sp|O00566|MPP10_HUMAN	11	22.2	77.511
sp|Q9Y2Z9|COQ6_HUMAN	2	6.4	2.2364
sp|Q96GM8|TOE1_HUMAN	2	7.3	7.0418
sp|P02786|TFR1_HUMAN;sp|Q9UP52|TFR2_HUMAN	28;1	38.7	218.12
sp|P80303|NUCB2_HUMAN	11	34	43.526
sp|A6ZKI3|F127A_HUMAN;sp|Q17RB0|F127C_HUMAN	3;2	33.6	7.9834
sp|Q5RKV6|EXOS6_HUMAN	4	21.7	17.775
sp|Q12899|TRI26_HUMAN	3	5	3.4043
sp|P35659|DEK_HUMAN	15	29.1	44.2
sp|P00167|CYB5_HUMAN	8	59.7	217.22
sp|Q32P28|P3H1_HUMAN	22	36.1	245.07
sp|Q16543|CDC37_HUMAN	15	46.6	225.89
sp|Q6QNY0|BL1S3_HUMAN	1	7.9	5.5963
sp|P30740|ILEU_HUMAN;sp|P50453|SPB9_HUMAN;sp|O75830|SPI2_HUMAN	14;0;0	49.1	102.2
sp|Q9NX24|NHP2_HUMAN	4	37.9	37.248
sp|P63220|RS21_HUMAN	6	69.9	156.92
sp|Q9Y6G9|DC1L1_HUMAN	2	7.3	7.4004
sp|Q6P9B6|TLDC1_HUMAN	7	27.6	67.286
sp|P51572|BAP31_HUMAN	13	45.9	64.033
sp|Q9NRX1|PNO1_HUMAN	4	19.4	33.753
sp|P51571|SSRD_HUMAN	5	36.4	52.233
sp|P23284|PPIB_HUMAN	18	58.3	126.64
sp|Q9P0K7|RAI14_HUMAN	30	39.5	221.6
sp|Q02809|PLOD1_HUMAN	21	38.1	149.61
sp|Q9NUP9|LIN7C_HUMAN	3	21.8	34.817
sp|Q99879|H2B1M_HUMAN;sp|Q99877|H2B1N_HUMAN;sp|Q93079|H2B1H_HUMAN;sp|Q5QNW6|H2B2F_HUMAN;sp|P62807|H2B1C_HUMAN;sp|P58876|H2B1D_HUMAN;sp|O60814|H2B1K_HUMAN;sp|Q99880|H2B1L_HUMAN;sp|P57053|H2BFS_HUMAN;sp|Q96A08|H2B1A_HUMAN	3;3;3;3;3;3;3;3;3;0	70.6	311.74
sp|Q9UBV8|PEF1_HUMAN	3	12	3.6162
sp|Q86XE5|HOGA1_HUMAN	8	23.5	17.547
sp|Q8NFH3|NUP43_HUMAN	4	12.6	4.4863
sp|Q9NPQ8|RIC8A_HUMAN	8	22.8	50.934
sp|Q96C36|P5CR2_HUMAN	8	21.2	58.331
sp|O00401|WASL_HUMAN	6	16	45.574
sp|P18206|VINC_HUMAN	66	59.9	323.31
sp|P18846|ATF1_HUMAN;sp|P16220|CREB1_HUMAN	2;2	5.9	1.8451
sp|Q15434|RBMS2_HUMAN	3	14.3	35.23
sp|P36507|MP2K2_HUMAN	6	23.2	29.53
sp|P46108|CRK_HUMAN	11	45.1	42.214
sp|Q15814|TBCC_HUMAN	4	15.3	8.1688
sp|O60832|DKC1_HUMAN	20	36.4	161.56
sp|P30626|SORCN_HUMAN	6	30.3	37.731
sp|O14548|COX7R_HUMAN	2	19.3	4.1036
sp|Q12965|MYO1E_HUMAN;sp|O00160|MYO1F_HUMAN	11;1	13.4	22.454
sp|Q2M2I8|AAK1_HUMAN	10	17.1	86.696
sp|Q15043|S39AE_HUMAN	3	6.9	16.796
sp|Q8NF37|PCAT1_HUMAN	8	19.1	23.869
sp|P19440|GGT1_HUMAN;sp|A6NGU5|GGT3_HUMAN;sp|P36268|GGT2_HUMAN;sp|Q14390|GGTL2_HUMAN;sp|B5MD39|GGTL3_HUMAN	5;3;3;1;1	7.9	13.06
sp|Q06481|APLP2_HUMAN	2	3.9	9.9048
sp|Q9H0S4|DDX47_HUMAN	13	35.4	67.634
sp|Q9Y490|TLN1_HUMAN	100	55.6	323.31
sp|P30520|PURA2_HUMAN;sp|Q8N142|PURA1_HUMAN	4;1	10.7	19.446
sp|Q13885|TBB2A_HUMAN;sp|Q9BVA1|TBB2B_HUMAN	3;2	60.9	31.809
sp|P05783|K1C18_HUMAN;CON__H-INV:HIT000015463;CON__Q92764;sp|Q92764|KRT35_HUMAN;CON__Q497I4;sp|Q14525|KT33B_HUMAN;CON__Q14525;sp|Q15323|K1H1_HUMAN;CON__Q9UE12;CON__Q15323;CON__A2A5Y0;sp|Q14532|K1H2_HUMAN;CON__Q14532;sp|O76014|KRT37_HUMAN;CON__A2AB72;sp|O76015|KRT38_HUMAN;CON__O76015;sp|O76013|KRT36_HUMAN;CON__O76013;CON__O76014;CON__REFSEQ:XP_986630;sp|Q2M2I5|K1C24_HUMAN;CON__Q2M2I5	26;2;1;1;1;0;0;0;0;0;0;0;0;0;0;0;0;0;0;0;0;0;0	81.4	323.31
sp|O75897|ST1C4_HUMAN	2	12.9	18.072
sp|Q330K2|NDUF6_HUMAN	1	4.8	3.3059
sp|O43172|PRP4_HUMAN	11	24.7	15.178
sp|Q00577|PURA_HUMAN	5	30.1	103.03
sp|Q969S9|RRF2M_HUMAN	6	12.3	30.874
sp|Q9Y4L1|HYOU1_HUMAN;sp|Q9BXT5|TEX15_HUMAN	42;1	48.8	323.31
sp|O75131|CPNE3_HUMAN;sp|Q8IYJ1|CPNE9_HUMAN;sp|Q96A23|CPNE4_HUMAN;sp|O95741|CPNE6_HUMAN;sp|Q9HCH3|CPNE5_HUMAN	12;0;0;0;0	25.3	44.318
sp|Q13126|MTAP_HUMAN	6	21.6	25.308
sp|Q53H96|P5CR3_HUMAN	3	11.7	2.3007
sp|P36405|ARL3_HUMAN	4	25.8	25.998
sp|P27695|APEX1_HUMAN	13	37.4	127.93
sp|P62937|PPIA_HUMAN;sp|P0DN26|PAL4F_HUMAN;sp|F5H284|PAL4D_HUMAN;sp|A0A0B4J2A2|PAL4C_HUMAN;sp|A0A075B759|PAL4E_HUMAN;sp|P0DN37|PAL4G_HUMAN	12;0;0;0;0;0	66.1	291.74
sp|O43491|E41L2_HUMAN	29	38	169.64
sp|P26885|FKBP2_HUMAN	2	9.2	4.407
sp|O76003|GLRX3_HUMAN	10	39.1	37.854
sp|Q08380|LG3BP_HUMAN	9	20.2	16.701
sp|P22033|MUTA_HUMAN	9	16.9	27.377
sp|Q15397|PUM3_HUMAN	18	35.5	49.776
sp|Q13158|FADD_HUMAN	2	21.2	23.306
sp|O15042|SR140_HUMAN	18	25.1	110.6
sp|Q8TDB6|DTX3L_HUMAN	8	16.2	34.997
sp|O15145|ARPC3_HUMAN	5	25.3	20.482
sp|O60934|NBN_HUMAN	5	10.2	10.717
sp|P27105|STOM_HUMAN	10	54.2	54.264
sp|O60313|OPA1_HUMAN	24	30.9	106.38
sp|Q86XZ4|SPAS2_HUMAN	3	8.3	51.412
sp|Q9H0P0|5NT3A_HUMAN	3	14.6	7.213
sp|Q14203|DCTN1_HUMAN	25	27.8	249.92
sp|O95292|VAPB_HUMAN	8	39.9	57.249
sp|P49257|LMAN1_HUMAN	16	30.8	323.31
sp|Q3B726|RPA43_HUMAN	3	11.8	11.398
sp|Q9NTZ6|RBM12_HUMAN	10	11.9	17.903
sp|Q14019|COTL1_HUMAN	15	71.8	69.684
sp|Q9UGV2|NDRG3_HUMAN	3	12.8	6.3212
sp|O14818|PSA7_HUMAN;sp|Q8TAA3|PSA7L_HUMAN	13;5	50.4	140.75
sp|Q9UJ70|NAGK_HUMAN	4	12.2	4.5645
sp|Q9NNW7|TRXR2_HUMAN	4	10.1	8.2929
sp|Q15369|ELOC_HUMAN	7	58.9	51.207
sp|Q4KWH8|PLCH1_HUMAN	1	0.5	1.4053
sp|Q5T200|ZC3HD_HUMAN	9	7	12.508
sp|P23634|AT2B4_HUMAN	3	10.3	43.084
sp|O75367|H2AY_HUMAN;sp|Q9P0M6|H2AW_HUMAN	17;2	53	323.31
sp|O95239|KIF4A_HUMAN	4	4.8	5.5035
sp|P48147|PPCE_HUMAN	7	9.6	6.8635
sp|Q9BY89|K1671_HUMAN	6	5.8	19.715
sp|Q13501|SQSTM_HUMAN	8	31.6	83.441
sp|Q9NY33|DPP3_HUMAN	14	29.6	208.28
sp|P11021|GRP78_HUMAN	48	57.3	323.31
sp|Q02952|AKA12_HUMAN	65	50.7	323.31
sp|Q6PI48|SYDM_HUMAN	11	25.1	94.846
sp|Q5T2W1|NHRF3_HUMAN;sp|A8MUH7|PDZ1P_HUMAN	10;7	28.7	83.902
sp|Q6I9Y2|THOC7_HUMAN	2	15.2	2.9777
sp|P51553|IDH3G_HUMAN	3	17.6	29.798
sp|Q9BYN8|RT26_HUMAN	9	46.8	21.911
sp|P85037|FOXK1_HUMAN	3	3.5	5.5431
sp|Q96CM8|ACSF2_HUMAN	3	7.3	15.386
sp|Q9Y5S2|MRCKB_HUMAN	6	4.9	13.565
sp|Q9H9J2|RM44_HUMAN	6	17.2	46.775
sp|P62753|RS6_HUMAN	13	37.3	165.3
sp|Q14696|MESD_HUMAN	7	27.4	22.926
sp|Q13823|NOG2_HUMAN	6	10	25.05
sp|Q12874|SF3A3_HUMAN	14	29.3	129.48
sp|O75436|VP26A_HUMAN	7	29.7	33.913
sp|P39880|CUX1_HUMAN	3	11.3	36.47
sp|O15067|PUR4_HUMAN	21	22.8	80.294
sp|Q15022|SUZ12_HUMAN	2	2.7	2.8748
sp|Q15286|RAB35_HUMAN	5	18.4	8.8932
sp|Q96PU8|QKI_HUMAN	7	31.7	20.768
sp|Q96SU4|OSBL9_HUMAN	8	14	41.178
sp|O60504|VINEX_HUMAN	5	14.3	30.059
sp|P17693|HLAG_HUMAN	1	6.8	2.578
sp|Q9UMY1|NOL7_HUMAN	4	17.1	16.11
sp|P61020|RAB5B_HUMAN	6	59.1	24.885
sp|Q13428|TCOF_HUMAN	22	15.9	166.49
sp|Q9Y320|TMX2_HUMAN	3	13.2	19.552
sp|Q02790|FKBP4_HUMAN	18	47.7	323.31
sp|P28331|NDUS1_HUMAN	23	41.3	169.72
sp|Q13177|PAK2_HUMAN;sp|O75914|PAK3_HUMAN	15;3	40.5	178.27
sp|Q12913|PTPRJ_HUMAN	7	7.5	35.595
sp|O15031|PLXB2_HUMAN;sp|O60486|PLXC1_HUMAN;sp|Q9Y4D7|PLXD1_HUMAN	25;1;1	20.1	123.11
sp|P54105|ICLN_HUMAN	3	30.4	43.673
sp|Q5M775|CYTSB_HUMAN	13	15.2	71.561
sp|Q9BZF1|OSBL8_HUMAN;sp|Q9H0X9|OSBL5_HUMAN	10;1	16.8	27.919
sp|Q9Y5K5|UCHL5_HUMAN	8	32.8	13.908
sp|Q14197|ICT1_HUMAN	3	17.5	2.734
sp|Q9NVS9|PNPO_HUMAN	5	24.5	19.023
sp|Q12907|LMAN2_HUMAN	9	39.3	55.363
sp|O43819|SCO2_HUMAN	5	30.1	36.556
sp|O15305|PMM2_HUMAN;sp|Q92871|PMM1_HUMAN	6;1	26.4	10.901
sp|P68402|PA1B2_HUMAN	5	35.4	181.05
sp|Q96GQ7|DDX27_HUMAN	21	28.8	106.73
sp|Q16658|FSCN1_HUMAN	28	60.6	307.41
sp|P20339|RAB5A_HUMAN	4	47	32.873
sp|P20340|RAB6A_HUMAN;sp|Q9NRW1|RAB6B_HUMAN	12;5	54.3	40.613
sp|Q12792|TWF1_HUMAN	9	34	63.237
sp|Q9BVS4|RIOK2_HUMAN	2	6.2	4.9648
sp|P48426|PI42A_HUMAN	2	8.1	3.184
sp|P15311|EZRI_HUMAN	34	63	279.21
sp|Q99829|CPNE1_HUMAN	14	38.7	90.429
sp|Q9Y265|RUVB1_HUMAN	20	55	262.57
sp|P22626|ROA2_HUMAN	28	71.4	323.31
sp|O15212|PFD6_HUMAN	3	25.6	22.935
sp|P55072|TERA_HUMAN	49	59.8	323.31
sp|Q96ST3|SIN3A_HUMAN	7	7.1	6.6454
sp|O43824|GTPB6_HUMAN	3	8.1	15.501
sp|Q9P260|K1468_HUMAN	3	3.4	8.6098
sp|Q8WYA6|CTBL1_HUMAN	13	24	20.577
sp|Q9UKF6|CPSF3_HUMAN	4	7.9	2.8126
sp|P15531|NDKA_HUMAN	5	70.4	39.536
sp|P48163|MAOX_HUMAN	8	16.1	65.652
sp|Q562R1|ACTBL_HUMAN	4	33.2	12.608
sp|Q16531|DDB1_HUMAN	31	33.2	163.49
sp|Q15393|SF3B3_HUMAN	28	28.3	117.73
sp|Q86SF2|GALT7_HUMAN	8	16.9	22.682
sp|Q9BZK7|TBL1R_HUMAN;sp|Q9BQ87|TBL1Y_HUMAN;sp|O60907|TBL1X_HUMAN	5;1;1	10.5	63.707
sp|P09211|GSTP1_HUMAN	9	55.2	323.31
sp|Q13409|DC1I2_HUMAN	9	22.1	234.08
sp|O43396|TXNL1_HUMAN	8	36.7	137.21
sp|P09493|TPM1_HUMAN	14	72.2	323.31
sp|P49821|NDUV1_HUMAN	9	23.9	32.039
sp|Q8TF68|ZN384_HUMAN	1	5.5	11.771
sp|Q9NQC3|RTN4_HUMAN	9	13.1	323.31
sp|P60604|UB2G2_HUMAN	2	20	7.0055
sp|Q9NWU2|GID8_HUMAN	2	18	36.117
sp|P36954|RPB9_HUMAN	3	39.2	8.7952
sp|Q96S44|PRPK_HUMAN	1	8.3	15.774
sp|Q9NR30|DDX21_HUMAN	39	49.9	323.31
sp|Q8N684|CPSF7_HUMAN	7	16.3	22.137
sp|Q92890|UFD1_HUMAN	7	30.9	36.003
sp|P18754|RCC1_HUMAN	8	26.1	66.206
sp|P04439|1A03_HUMAN;sp|P30455|1A36_HUMAN;sp|P30443|1A01_HUMAN;sp|Q09160|1A80_HUMAN	2;0;0;0	51.5	237.24
sp|Q96T23|RSF1_HUMAN	8	6.7	13.689
sp|P49419|AL7A1_HUMAN	18	36.7	89.001
sp|P62304|RUXE_HUMAN	4	56.5	39.537
sp|Q14103|HNRPD_HUMAN	19	43.7	278.7
sp|Q9H3K2|GHITM_HUMAN	2	6.1	4.2924
sp|P11172|UMPS_HUMAN	8	22.9	21.7
sp|Q9HB90|RRAGC_HUMAN;sp|Q9NQL2|RRAGD_HUMAN	2;1	7	3.4424
sp|O15355|PPM1G_HUMAN	12	28	84.19
sp|O14828|SCAM3_HUMAN	6	25.6	9.4632
sp|Q9Y3D0|MIP18_HUMAN	4	41.7	36.061
sp|P19105|ML12A_HUMAN;sp|O14950|ML12B_HUMAN	6;6	60.2	291.31
sp|Q96AB3|ISOC2_HUMAN	4	28.3	130.96
sp|O94973|AP2A2_HUMAN	6	17.8	23.983
sp|Q9H5N1|RABE2_HUMAN	3	6.3	30.256
sp|Q8IY37|DHX37_HUMAN	7	7.9	24.431
sp|Q86V48|LUZP1_HUMAN	16	20.4	41.281
sp|P08865|RSSA_HUMAN	12	59.3	242.39
sp|Q12959|DLG1_HUMAN;sp|Q15700|DLG2_HUMAN;sp|P78352|DLG4_HUMAN	14;3;2	21.3	53.891
sp|P51570|GALK1_HUMAN	4	14.3	21.254
sp|P35658|NU214_HUMAN	24	16.7	115.93
sp|P09874|PARP1_HUMAN	39	43.4	300.98
sp|Q52LJ0|FA98B_HUMAN	3	14.5	10.203
sp|P22314|UBA1_HUMAN	43	48.2	323.31
sp|Q6YHK3|CD109_HUMAN	15	14.7	98.111
sp|Q99623|PHB2_HUMAN	21	78.6	214.95
sp|O75934|SPF27_HUMAN	7	44.9	73.604
sp|Q6UN15|FIP1_HUMAN	7	20.2	44.171
sp|O95298|NDUC2_HUMAN;sp|E9PQ53|NDUCR_HUMAN	2;1	16	5.2764
sp|Q96PD2|DCBD2_HUMAN	6	12.6	66.897
sp|P49903|SPS1_HUMAN	6	31.4	67.807
sp|Q9NSD9|SYFB_HUMAN	8	15.1	30.621
sp|P39656|OST48_HUMAN	13	41.7	270.88
[truncated: 2,283 more rows]
