# Supplementary material for: VHL deficiency augments anthracycline sensitivity of clear cell renal cell carcinomas by down-regulating ALDH2
Source: Nat Commun. 2017 Jun 15;8:15337. doi: 10.1038/ncomms15337 (PMC5481740; doi:10.1038/ncomms15337)
Supplement: Supplementary Data 2 — 3585 proteins indentified in 786-O cells. [file ncomms15337-s3.xlsx]

## Sheet: All
Protein IDs	Peptide counts (unique)	Sequence coverage [%]	Score
sp|P07919|QCR6_HUMAN;sp|A0A096LP55|QCR6L_HUMAN	1;1	28.6	7.0996
sp|A0AV96|RBM47_HUMAN	3	10.1	27.547
sp|A0AVT1|UBA6_HUMAN	25	27.9	106.16
sp|A0FGR8|ESYT2_HUMAN	20	31.4	165.16
sp|A0MZ66|SHOT1_HUMAN	14	24.2	26.67
sp|A1L0T0|ILVBL_HUMAN	5	13.8	30.913
sp|A1X283|SPD2B_HUMAN	8	14.7	35.786
sp|A2RRP1|NBAS_HUMAN	11	7.9	113.58
sp|A3KMH1|VWA8_HUMAN	5	3.5	8.7167
sp|A4D1E9|GTPBA_HUMAN	4	11.9	4.7594
sp|A5D8V6|VP37C_HUMAN	1	5.4	3.6966
sp|Q9GZQ8|MLP3B_HUMAN;sp|A6NCE7|MP3B2_HUMAN	1;1	11.2	7.6062
sp|A6NDG6|PGP_HUMAN	4	16.2	14.409
sp|A6NHQ2|FBLL1_HUMAN	1	6.6	3.6199
sp|A6NHR9|SMHD1_HUMAN	21	11.1	202.95
sp|A6NIH7|U119B_HUMAN;sp|Q13432|U119A_HUMAN	2;1	11.6	30.749
sp|A6NJ78|MET15_HUMAN	4	16.7	20.212
sp|A6NKT7|RGPD3_HUMAN;sp|Q7Z3J3|RGPD4_HUMAN	1;1	12.3	4.1539
sp|A6ZKI3|F127A_HUMAN	1	10.6	2.5911
sp|P62308|RUXG_HUMAN;sp|A8MWD9|RUXGL_HUMAN	3;3	26.3	20.838
sp|A8MXV4|NUD19_HUMAN	4	18.1	43.463
sp|B7ZAP0|RBG10_HUMAN	1	4	1.2488
sp|Q13765|NACA_HUMAN;sp|E9PAV3|NACAM_HUMAN;sp|Q9BZK3|NACP1_HUMAN	4;4;1	25.6	112.72
sp|E9PRG8|CK098_HUMAN	1	10.7	2.1151
sp|O00115|DNS2A_HUMAN	2	5.3	9.0431
sp|O00116|ADAS_HUMAN	20	42.6	323.31
sp|O00139|KIF2A_HUMAN	3	4.1	5.9003
sp|O00148|DX39A_HUMAN	7	47.5	38.115
sp|O00151|PDLI1_HUMAN	22	83.6	323.31
sp|O00154|BACH_HUMAN;sp|Q6ZUV0|BACHL_HUMAN	11;1	33.7	84.169
sp|O00159|MYO1C_HUMAN	38	37.7	323.31
sp|O00161|SNP23_HUMAN	8	45	137.27
sp|O00165|HAX1_HUMAN	5	18.3	3.9572
sp|O00170|AIP_HUMAN	8	33.3	79.773
sp|O00186|STXB3_HUMAN	8	14	13.564
sp|O00203|AP3B1_HUMAN;sp|Q13367|AP3B2_HUMAN	6;1	6.9	14.453
sp|O00217|NDUS8_HUMAN	4	19	16.638
sp|O00221|IKBE_HUMAN	2	8.6	4.1707
sp|O00231|PSD11_HUMAN	23	55.9	196.04
sp|O00232|PSD12_HUMAN	18	41.9	280.77
sp|O00233|PSMD9_HUMAN	7	34.5	51.857
sp|O00244|ATOX1_HUMAN	4	50	7.5319
sp|O00264|PGRC1_HUMAN	7	47.2	145.11
sp|O00267|SPT5H_HUMAN	11	15.1	67.532
sp|O00268|TAF4_HUMAN	3	3.7	18.491
sp|O00273|DFFA_HUMAN	9	34.4	59.781
sp|O00291|HIP1_HUMAN	13	17.6	160.17
sp|O00299|CLIC1_HUMAN	12	64.7	297.2
sp|O00303|EIF3F_HUMAN	8	26.3	139.03
sp|O00330|ODPX_HUMAN	11	22.8	50.489
sp|O00401|WASL_HUMAN	6	20.2	33.128
sp|O00410|IPO5_HUMAN;sp|O60518|RNBP6_HUMAN	19;2	27.2	186.63
sp|O00422|SAP18_HUMAN	5	30.7	31.745
sp|O00423|EMAL1_HUMAN	2	3.1	2.5294
sp|O00425|IF2B3_HUMAN;sp|Q9NZI8|IF2B1_HUMAN	15;1	37.1	226.73
sp|O00429|DNM1L_HUMAN	19	40.5	191.98
sp|O00442|RTCA_HUMAN	4	16.1	33.911
sp|O00458|IFRD1_HUMAN	2	9.1	48.016
sp|O00461|GOLI4_HUMAN	17	27.3	137.56
sp|O00468|AGRIN_HUMAN	2	1.1	3.0572
sp|O00469|PLOD2_HUMAN	22	33.9	227.8
sp|O00487|PSDE_HUMAN	10	47.4	147.52
sp|O00499|BIN1_HUMAN;sp|Q9UBW5|BIN2_HUMAN	10;0	29	119.55
sp|O00505|IMA4_HUMAN	4	12.7	22.804
sp|O00512|BCL9_HUMAN	1	1.3	3.5943
sp|O00541|PESC_HUMAN	7	12.4	62.989
sp|O00560|SDCB1_HUMAN	8	37.6	72.302
sp|O00566|MPP10_HUMAN	14	25.3	100.29
sp|O00567|NOP56_HUMAN	30	53.4	323.31
sp|O00571|DDX3X_HUMAN;sp|Q9NQI0|DDX4_HUMAN	8;0	53.2	163.15
sp|O00584|RNT2_HUMAN	3	16.8	12.835
sp|O00622|CYR61_HUMAN	7	16	18.565
sp|O00625|PIR_HUMAN	4	20	15.631
sp|O00629|IMA3_HUMAN	3	9.8	17.742
sp|O00743|PPP6_HUMAN	4	14.1	8.1055
sp|O00754|MA2B1_HUMAN	5	6.1	7.2049
sp|O00764|PDXK_HUMAN	11	52.9	323.31
sp|O14497|ARI1A_HUMAN	11	7.6	40.615
sp|O14530|TXND9_HUMAN	4	22.1	63.97
sp|O14531|DPYL4_HUMAN	1	2.8	4.1743
sp|O14561|ACPM_HUMAN	4	21.2	10.435
sp|O14562|UBFD1_HUMAN	3	13.9	12.77
sp|O14578|CTRO_HUMAN	7	4.3	12.503
sp|O14579|COPE_HUMAN	11	49.4	139.65
sp|P47813|IF1AX_HUMAN;sp|O14602|IF1AY_HUMAN	5;5	47.2	45.755
sp|O14617|AP3D1_HUMAN	6	6.6	24.149
sp|O14618|CCS_HUMAN	4	13.1	7.4258
sp|O14641|DVL2_HUMAN;sp|P54792|DVLP1_HUMAN;sp|O14640|DVL1_HUMAN	5;0;0	13.6	7.5759
sp|O14653|GOSR2_HUMAN	4	28.3	12.157
sp|O14656|TOR1A_HUMAN	4	14.2	3.3892
sp|O14672|ADA10_HUMAN	10	17.2	41.416
sp|O14733|MP2K7_HUMAN	1	4.3	12.072
sp|O14737|PDCD5_HUMAN	7	54.4	32.194
sp|O14744|ANM5_HUMAN	13	20.9	87.87
sp|O14745|NHRF1_HUMAN	11	39.1	65.243
sp|O14773|TPP1_HUMAN	5	15.5	27.773
sp|O14776|TCRG1_HUMAN	25	19.2	88.827
sp|O14787|TNPO2_HUMAN	2	6	33.735
sp|O14791|APOL1_HUMAN	4	20.4	29.827
sp|O14818|PSA7_HUMAN;sp|Q8TAA3|PSA7L_HUMAN	14;5	61.3	323.31
sp|O14828|SCAM3_HUMAN	7	34.9	85.92
sp|O14874|BCKD_HUMAN	5	23.1	47.141
sp|O14879|IFIT3_HUMAN	5	17.6	21.733
sp|O14907|TX1B3_HUMAN	2	25	31.08
sp|O14908|GIPC1_HUMAN;sp|Q8TF64|GIPC3_HUMAN	12;1	46.5	71.372
sp|O14925|TIM23_HUMAN;sp|Q5SRD1|TI23B_HUMAN	3;2	21.5	145.57
sp|O14929|HAT1_HUMAN	3	13.4	33.839
sp|O14933|UB2L6_HUMAN	2	10.5	18.842
sp|O14936|CSKP_HUMAN	14	14	38.079
sp|O14949|QCR8_HUMAN	4	29.3	1.7473
sp|P19105|ML12A_HUMAN;sp|O14950|ML12B_HUMAN	5;5	60.2	323.31
sp|O14964|HGS_HUMAN	10	9.7	11.774
sp|O14974|MYPT1_HUMAN	30	28.3	194.77
sp|O14979|HNRDL_HUMAN	15	33.3	323.31
sp|O14980|XPO1_HUMAN	22	25.7	129.31
sp|O15027|SC16A_HUMAN	25	16.7	163.65
sp|O15031|PLXB2_HUMAN	22	17.4	258.54
sp|O15042|SR140_HUMAN	24	27.2	199.69
sp|O15061|SYNEM_HUMAN	15	13.2	72.055
sp|O15067|PUR4_HUMAN	15	15.6	56.792
sp|O15116|LSM1_HUMAN	3	30.1	14.932
sp|O15143|ARC1B_HUMAN	10	33.3	244.16
sp|O15144|ARPC2_HUMAN	15	48.7	115.53
sp|O15145|ARPC3_HUMAN	6	39.9	55.795
sp|O15160|RPAC1_HUMAN	7	25.4	30.109
sp|O15173|PGRC2_HUMAN	7	33.6	92.165
sp|O15182|CETN3_HUMAN	2	19.2	6.2313
sp|O15212|PFD6_HUMAN	4	23.3	52.746
sp|O15213|WDR46_HUMAN	7	19.5	118.29
sp|O15226|NKRF_HUMAN	6	12.3	28.275
sp|O15234|CASC3_HUMAN	1	2.1	4.099
sp|O15260|SURF4_HUMAN	3	13.4	76.09
sp|O15269|SPTC1_HUMAN	10	26.8	50.642
sp|O15270|SPTC2_HUMAN	5	13.5	25.842
sp|O15294|OGT1_HUMAN	12	16.8	68.305
sp|O15305|PMM2_HUMAN	6	32.5	22.795
sp|O15320|CTGE5_HUMAN;sp|Q96RT6|CTGE2_HUMAN;sp|Q86UF2|CTGE6_HUMAN;sp|A4D2H0|CTGEF_HUMAN;sp|A4FU28|CTGE9_HUMAN;sp|Q8IX94|CTGE4_HUMAN;sp|P0CG41|CTGE8_HUMAN	7;2;2;2;2;1;1	10.3	44.443
sp|O15344|TRI18_HUMAN	2	4	6.4316
sp|O15347|HMGB3_HUMAN	9	32.5	25.979
sp|O15355|PPM1G_HUMAN	12	29.1	151.57
sp|O15357|SHIP2_HUMAN	5	6.6	32.243
sp|O15371|EIF3D_HUMAN	13	23	173.09
sp|O15372|EIF3H_HUMAN	16	52.8	106.49
sp|O15381|NVL_HUMAN	6	11.1	8.9739
sp|O15382|BCAT2_HUMAN	7	20.9	22.098
sp|O15392|BIRC5_HUMAN	3	24.6	6.1186
sp|O15400|STX7_HUMAN	7	39.5	70.334
sp|O15427|MOT4_HUMAN	6	12.3	14.063
sp|O15438|MRP3_HUMAN	8	8.5	36.461
sp|O15446|RPA34_HUMAN	5	17.3	10.262
sp|O15460|P4HA2_HUMAN	19	45.8	323.31
sp|O15498|YKT6_HUMAN	6	39.4	21.764
sp|O15504|NUPL2_HUMAN	2	4.7	5.9367
sp|O15511|ARPC5_HUMAN	4	52.3	145.15
sp|O15514|RPB4_HUMAN	4	45.1	37.157
sp|O15523|DDX3Y_HUMAN	5	50.2	14.222
sp|O15533|TPSN_HUMAN	7	25	21.596
sp|O43143|DHX15_HUMAN;sp|Q14562|DHX8_HUMAN	30;0	40.5	231.09
sp|O43148|MCES_HUMAN	4	10.7	6.1936
sp|O43159|RRP8_HUMAN	4	9.6	19.267
sp|O43172|PRP4_HUMAN	15	35.4	66.438
sp|O43181|NDUS4_HUMAN	2	13.7	9.8207
sp|O43237|DC1L2_HUMAN	12	29.3	116.47
sp|O43242|PSMD3_HUMAN	25	55.4	148.3
sp|O43251|RFOX2_HUMAN;sp|Q9NWB1|RFOX1_HUMAN;sp|A6NFN3|RFOX3_HUMAN	6;5;3	17.9	52.229
sp|O43252|PAPS1_HUMAN	7	13.1	10.961
sp|O43264|ZW10_HUMAN	10	18.6	58.54
sp|O43286|B4GT5_HUMAN	1	2.1	1.1597
sp|O43290|SNUT1_HUMAN	18	31.2	221
sp|O43293|DAPK3_HUMAN	2	5.1	1.9272
sp|O43294|TGFI1_HUMAN	5	20.2	67.774
sp|O43301|HS12A_HUMAN	10	17.3	90.924
sp|O43314|VIP2_HUMAN;sp|Q6PFW1|VIP1_HUMAN	4;2	5.6	17.763
sp|O43318|M3K7_HUMAN	1	2.3	16.274
sp|O43324|MCA3_HUMAN	4	20.1	24.51
sp|O43353|RIPK2_HUMAN	3	9.4	49.146
sp|O43390|HNRPR_HUMAN	22	45.5	312.91
sp|O43395|PRPF3_HUMAN	15	29.7	39.323
sp|O43396|TXNL1_HUMAN	11	40.8	176.37
sp|O43399|TPD54_HUMAN	12	55.3	321.96
sp|O43402|EMC8_HUMAN	4	24.8	76.746
sp|O43432|IF4G3_HUMAN	7	8.3	10.234
sp|O43447|PPIH_HUMAN	8	44.1	12.6
sp|O43464|HTRA2_HUMAN	5	14.8	25.384
sp|O43488|ARK72_HUMAN;sp|Q8NHP1|ARK74_HUMAN	6;1	19.2	41.34
sp|O43491|E41L2_HUMAN;sp|Q9Y2J2|E41L3_HUMAN	44;3	53	323.31
sp|O43493|TGON2_HUMAN	8	19	212.92
sp|O43504|LTOR5_HUMAN	2	33	110.92
sp|O43570|CAH12_HUMAN	7	26.3	27.335
sp|O43583|DENR_HUMAN	5	22.7	243.72
sp|O43598|DNPH1_HUMAN	3	27.6	6.6002
sp|O43615|TIM44_HUMAN	18	40.3	97.062
sp|O43617|TPPC3_HUMAN	2	14.4	5.5349
sp|O43633|CHM2A_HUMAN	5	15.8	24.731
sp|O43639|NCK2_HUMAN	4	13.4	9.0689
sp|O43660|PLRG1_HUMAN	8	26.8	102.83
sp|O43663|PRC1_HUMAN	7	14.7	24.019
sp|O43665|RGS10_HUMAN	4	26.6	8.4632
sp|O43670|ZN207_HUMAN	3	7.9	14.506
sp|O43674|NDUB5_HUMAN	1	11.1	51.957
sp|O43676|NDUB3_HUMAN	3	25.5	2.4606
sp|O43678|NDUA2_HUMAN	3	21.2	5.3865
sp|O43681|ASNA_HUMAN	12	49.1	124.21
sp|O43684|BUB3_HUMAN	11	35.1	63.955
sp|O43707|ACTN4_HUMAN;sp|Q9H254|SPTN4_HUMAN	41;1	66.8	323.31
sp|O43708|MAAI_HUMAN	4	24.5	16.36
sp|O43709|WBS22_HUMAN	2	11.7	8.9238
sp|O43716|GATC_HUMAN	4	40.4	41.702
sp|O43719|HTSF1_HUMAN	7	15.5	6.971
sp|O43747|AP1G1_HUMAN	4	4.9	6.3507
sp|O43765|SGTA_HUMAN	5	17.6	24.226
sp|O43776|SYNC_HUMAN	16	31.9	126.48
sp|O43795|MYO1B_HUMAN;sp|Q9UBC5|MYO1A_HUMAN	28;3	30.6	198.44
sp|O43809|CPSF5_HUMAN	12	55.9	65.445
sp|O43813|LANC1_HUMAN	4	9.8	3.7528
sp|O43815|STRN_HUMAN	9	21.9	85.235
sp|O43818|U3IP2_HUMAN	11	29.1	86.607
sp|O43819|SCO2_HUMAN	4	19.2	23.471
sp|O43823|AKAP8_HUMAN	8	17.8	7.4774
sp|O43824|GTPB6_HUMAN	5	12.8	34.237
sp|O43837|IDH3B_HUMAN	11	38.4	120.02
sp|O43852|CALU_HUMAN	24	74.3	323.31
sp|O43854|EDIL3_HUMAN	2	4.2	1.2904
sp|O43865|SAHH2_HUMAN;sp|Q96HN2|SAHH3_HUMAN	13;5	29.4	108.46
sp|O43896|KIF1C_HUMAN	1	1.4	4.3673
sp|O43920|NDUS5_HUMAN	4	32.1	11.644
sp|O60216|RAD21_HUMAN;sp|Q9H4I0|RD21L_HUMAN	7;1	15.2	29.413
sp|O60218|AK1BA_HUMAN	10	49.7	61.186
sp|O60220|TIM8A_HUMAN	1	11.3	2.2299
sp|O60231|DHX16_HUMAN	2	4.2	14.808
sp|O60256|KPRB_HUMAN	2	12.7	10.538
sp|O60264|SMCA5_HUMAN	21	31.5	135.44
sp|O60271|JIP4_HUMAN	18	22	181.5
sp|O60292|SI1L3_HUMAN	8	9.2	13.248
sp|O60313|OPA1_HUMAN	30	35.6	163.1
sp|O60318|GANP_HUMAN	4	3.3	5.6297
sp|O60333|KIF1B_HUMAN;sp|Q12756|KIF1A_HUMAN	3;1	3.1	1.3103
sp|O60341|KDM1A_HUMAN	9	14.6	32.241
sp|O60361|NDK8_HUMAN	1	66.4	3.037
sp|O60437|PEPL_HUMAN	2	1.3	1.1069
sp|O60443|DFNA5_HUMAN	6	17.5	147.69
sp|O60488|ACSL4_HUMAN	17	36.3	136.62
sp|O60493|SNX3_HUMAN	9	49.4	58.914
sp|O60499|STX10_HUMAN	4	31.3	59.395
sp|O60502|OGA_HUMAN	8	11.5	25.169
sp|O60506|HNRPQ_HUMAN	27	55.5	323.31
sp|O60507|TPST1_HUMAN	1	2.7	1.4646
sp|O60508|PRP17_HUMAN	2	5.7	13.214
sp|O60524|NEMF_HUMAN	8	8.7	18.397
sp|O60551|NMT2_HUMAN	3	10.8	2.7977
sp|O60563|CCNT1_HUMAN	1	2.3	3.3938
sp|O60568|PLOD3_HUMAN	22	35.6	221.49
sp|O60573|IF4E2_HUMAN	3	17.6	15.13
sp|O60610|DIAP1_HUMAN	25	24.9	178.07
sp|O60645|EXOC3_HUMAN	5	11.5	9.0851
sp|O60664|PLIN3_HUMAN	20	68.2	323.31
sp|O60678|ANM3_HUMAN	1	2.1	1.7055
sp|O60684|IMA7_HUMAN	6	21.3	96.682
sp|O60701|UGDH_HUMAN	22	59.9	323.01
sp|O60711|LPXN_HUMAN	3	13.5	86.158
sp|O60716|CTND1_HUMAN	28	40.8	323.31
sp|O60749|SNX2_HUMAN	14	32.4	201.47
sp|O60762|DPM1_HUMAN	9	39.6	12.161
sp|O60763|USO1_HUMAN	29	33.7	323.31
sp|O60783|RT14_HUMAN	1	11.7	15.357
sp|O60784|TOM1_HUMAN	6	22.6	35.163
sp|Q99879|H2B1M_HUMAN;sp|Q99877|H2B1N_HUMAN;sp|Q93079|H2B1H_HUMAN;sp|Q5QNW6|H2B2F_HUMAN;sp|P62807|H2B1C_HUMAN;sp|P58876|H2B1D_HUMAN;sp|O60814|H2B1K_HUMAN;sp|P57053|H2BFS_HUMAN	0;0;0;0;0;0;0;0	61.1	144.77
sp|O60826|CCD22_HUMAN	5	11.2	23.268
sp|O60828|PQBP1_HUMAN	4	18.1	4.6642
sp|O60831|PRAF2_HUMAN	3	16.9	16.23
sp|O60832|DKC1_HUMAN	18	30.7	129.61
sp|O60841|IF2P_HUMAN	28	26	239.07
sp|O60869|EDF1_HUMAN	7	46.6	35.335
sp|O60884|DNJA2_HUMAN	11	24.8	67.131
sp|O60885|BRD4_HUMAN;sp|Q58F21|BRDT_HUMAN	6;0	10	35.04
sp|O60888|CUTA_HUMAN	4	40.8	43.845
sp|O60925|PFD1_HUMAN	6	37.7	9.2157
sp|O60934|NBN_HUMAN	9	17.6	46.445
sp|O60936|NOL3_HUMAN	2	18.3	77.32
sp|O75027|ABCB7_HUMAN	6	10.4	18.87
sp|O75044|SRGP2_HUMAN;sp|P0DMP2|SRG2B_HUMAN;sp|P0DJJ0|SRG2C_HUMAN	6;3;3	7.1	4.2767
sp|O75083|WDR1_HUMAN	29	57.6	323.31
sp|O75116|ROCK2_HUMAN	9	9.8	81.07
sp|O75122|CLAP2_HUMAN	7	9	137.73
sp|O75131|CPNE3_HUMAN	10	23.1	65.474
sp|O75146|HIP1R_HUMAN	3	4.8	131.06
sp|O75150|BRE1B_HUMAN	7	12.3	39.818
sp|O75152|ZC11A_HUMAN	8	13.5	46.41
sp|O75165|DJC13_HUMAN	17	10.3	72.09
sp|O75170|PP6R2_HUMAN	1	2.4	22.861
sp|O75179|ANR17_HUMAN;sp|Q8IWZ3|ANKH1_HUMAN	8;4	3.8	16.128
sp|O75190|DNJB6_HUMAN;sp|Q8WWF6|DNJB3_HUMAN;sp|Q8NHS0|DNJB8_HUMAN;sp|Q7Z6W7|DNJB7_HUMAN;sp|P25686|DNJB2_HUMAN	3;2;1;1;1	11.7	29.259
sp|O75208|COQ9_HUMAN	6	28.3	41.997
sp|O75223|GGCT_HUMAN	4	17.6	39.909
sp|O75251|NDUS7_HUMAN	3	15.5	16.345
sp|O75306|NDUS2_HUMAN	14	43	50.326
sp|O75312|ZPR1_HUMAN	9	22	17.401
sp|O75323|NIPS2_HUMAN	5	16.8	17.994
sp|O75330|HMMR_HUMAN	13	24.2	83.666
sp|O75340|PDCD6_HUMAN	7	36.6	42.051
sp|O75347|TBCA_HUMAN	13	63.9	67.021
sp|O75348|VATG1_HUMAN;sp|O95670|VATG2_HUMAN	6;2	44.9	105.97
sp|O75351|VPS4B_HUMAN	6	21.4	11.275
sp|O75367|H2AY_HUMAN;sp|Q9P0M6|H2AW_HUMAN	17;2	47.6	323.31
sp|O75368|SH3L1_HUMAN	5	45.6	22.574
sp|O75369|FLNB_HUMAN	100	53.8	323.31
sp|O75376|NCOR1_HUMAN	5	3.1	17.638
sp|O75380|NDUS6_HUMAN	4	50.8	74.117
sp|O75381|PEX14_HUMAN	6	22.3	136.53
sp|O75390|CISY_HUMAN	15	42.9	167.07
sp|O75391|SPAG7_HUMAN	3	15.9	8.4594
sp|O75394|RM33_HUMAN	1	16.9	2.7502
sp|O75396|SC22B_HUMAN	8	38.6	142.69
sp|O75400|PR40A_HUMAN	21	25.6	295.66
sp|O75410|TACC1_HUMAN	4	5.2	9.196
sp|O75431|MTX2_HUMAN	4	10.3	30.647
sp|O75436|VP26A_HUMAN	7	29.7	59.002
sp|O75438|NDUB1_HUMAN	1	19	4.1173
sp|O75439|MPPB_HUMAN	9	22.7	85.362
sp|O75475|PSIP1_HUMAN;sp|Q9Y3E1|HDGR3_HUMAN	21;0	46.2	129.39
sp|O75477|ERLN1_HUMAN	7	36.4	39.217
sp|O75489|NDUS3_HUMAN	9	37.9	131.95
sp|O75494|SRS10_HUMAN;sp|Q8WXF0|SRS12_HUMAN	9;3	24	107.86
sp|O75506|HSBP1_HUMAN	3	57.9	114.68
sp|O75521|ECI2_HUMAN	11	38.1	131.29
sp|O75525|KHDR3_HUMAN	6	16.8	22.541
sp|O75531|BAF_HUMAN	8	64	87.4
sp|O75533|SF3B1_HUMAN	47	43.6	323.31
sp|O75534|CSDE1_HUMAN	22	31.2	85.833
sp|O75569|PRKRA_HUMAN	8	31.3	72.477
sp|O75570|RF1M_HUMAN	1	4.3	3.8263
sp|O75600|KBL_HUMAN	4	16.7	77.538
sp|O75607|NPM3_HUMAN	3	29.2	87.028
sp|O75608|LYPA1_HUMAN	5	24.8	14.078
sp|O75629|CREG1_HUMAN	1	9.5	5.2753
sp|O75643|U520_HUMAN	51	27.9	323.31
sp|O75663|TIPRL_HUMAN	7	33.1	22.651
sp|O75674|TM1L1_HUMAN	5	17	26.761
sp|O75683|SURF6_HUMAN	3	18.3	6.9476
sp|O75688|PPM1B_HUMAN	5	16.5	13.663
sp|O75694|NU155_HUMAN	25	23.1	323.31
sp|O75695|XRP2_HUMAN	3	9.7	2.4745
sp|O75717|WDHD1_HUMAN	8	9.5	16.341
sp|O75718|CRTAP_HUMAN	12	28.4	79.16
sp|O75746|CMC1_HUMAN	12	28.5	55.135
sp|O75821|EIF3G_HUMAN	13	37.8	174.78
sp|O75822|EIF3J_HUMAN	13	47.3	52.796
sp|O75828|CBR3_HUMAN	6	31.4	21.058
sp|O75832|PSD10_HUMAN	2	8	12.938
sp|O75874|IDHC_HUMAN	19	53.6	246.1
sp|O75880|SCO1_HUMAN	3	13.6	27.272
sp|O75886|STAM2_HUMAN	3	5.7	5.0757
sp|O75915|PRAF3_HUMAN	7	32.4	105.36
sp|O75934|SPF27_HUMAN	10	56.9	144.34
sp|O75935|DCTN3_HUMAN	4	18.8	5.3663
sp|O75937|DNJC8_HUMAN	10	49.8	151.91
sp|O75940|SPF30_HUMAN	5	34.5	53.782
sp|O75947|ATP5H_HUMAN	12	77	125.44
sp|O75955|FLOT1_HUMAN	12	37.9	72.583
sp|O75962|TRIO_HUMAN	15	6.3	43.647
sp|O75964|ATP5L_HUMAN	5	39.8	20.835
sp|O75976|CBPD_HUMAN	25	22.5	211.02
sp|O76003|GLRX3_HUMAN	10	36.4	42.61
sp|O76021|RL1D1_HUMAN	28	50.4	205.75
sp|O76024|WFS1_HUMAN	5	11.9	68.115
sp|O76031|CLPX_HUMAN	11	22.1	42.445
sp|O76094|SRP72_HUMAN	15	30	217.53
sp|O94760|DDAH1_HUMAN	7	23.9	28.942
sp|O94776|MTA2_HUMAN	11	25.7	82.917
sp|O94804|STK10_HUMAN	6	8.7	40.952
sp|O94826|TOM70_HUMAN	19	44.6	246.68
sp|O94842|TOX4_HUMAN;sp|O15405|TOX3_HUMAN;sp|Q96NM4|TOX2_HUMAN;sp|O94900|TOX_HUMAN	4;2;1;1	10.1	17.212
sp|O94851|MICA2_HUMAN	17	18.2	132.05
sp|O94855|SC24D_HUMAN	9	11.1	29.426
sp|O94874|UFL1_HUMAN;sp|Q92845|KIFA3_HUMAN	20;1	26.1	76.433
sp|O94880|PHF14_HUMAN	2	4.3	22.846
sp|O94887|FARP2_HUMAN	3	4.2	17.227
sp|O94888|UBXN7_HUMAN	5	14.5	17.688
sp|O94901|SUN1_HUMAN	18	29.1	93.921
sp|O94903|PROSC_HUMAN	5	24.7	11.625
sp|O94905|ERLN2_HUMAN	10	43.4	116.01
sp|O94906|PRP6_HUMAN	17	19.9	86.432
sp|O94915|FRYL_HUMAN	3	1.2	1.1256
sp|O94925|GLSK_HUMAN	24	40.7	323.31
sp|O94929|ABLM3_HUMAN;sp|Q6H8Q1|ABLM2_HUMAN	3;1	6.6	39.789
sp|O94967|WDR47_HUMAN	1	1.5	3.7293
sp|O94973|AP2A2_HUMAN	14	27.4	176.64
sp|O94979|SC31A_HUMAN	25	21	180.8
sp|O94992|HEXI1_HUMAN	3	15.6	36.96
sp|O95104|SFR15_HUMAN	2	5.1	83.115
sp|O95139|NDUB6_HUMAN	3	27.3	52.26
sp|O95140|MFN2_HUMAN	4	8.3	3.4058
sp|O95163|ELP1_HUMAN	8	8.5	40.077
sp|O95166|GBRAP_HUMAN	2	10.3	5.3394
sp|O95167|NDUA3_HUMAN	1	41.7	24.133
sp|O95168|NDUB4_HUMAN	6	53.5	16.832
sp|O95169|NDUB8_HUMAN	4	23.1	36.154
sp|O95182|NDUA7_HUMAN	9	67.3	81.631
sp|O95197|RTN3_HUMAN	2	1.3	11.617
sp|O95202|LETM1_HUMAN	22	34	218.89
sp|O95219|SNX4_HUMAN	5	15.8	35.78
sp|O95232|LC7L3_HUMAN	9	25.9	226.1
sp|O95235|KI20A_HUMAN	14	23.1	136.29
sp|O95239|KIF4A_HUMAN;sp|Q2VIQ3|KIF4B_HUMAN	18;7	17.9	117.47
sp|O95249|GOSR1_HUMAN	5	22.4	13.403
sp|O95251|KAT7_HUMAN	5	11	33.855
sp|O95292|VAPB_HUMAN	9	44.4	98.745
sp|O95297|MPZL1_HUMAN	4	23.4	66.717
sp|O95298|NDUC2_HUMAN;sp|E9PQ53|NDUCR_HUMAN	3;2	23.5	6.2122
sp|O95299|NDUAA_HUMAN	9	22.3	72.294
sp|O95302|FKBP9_HUMAN;sp|Q75LS8|FKB9L_HUMAN	9;1	19.6	24.181
sp|O95336|6PGL_HUMAN	8	57.8	75.854
sp|O95340|PAPS2_HUMAN	17	31.4	141.26
sp|O95347|SMC2_HUMAN	36	33.6	229.52
sp|O95361|TRI16_HUMAN;sp|Q309B1|TR16L_HUMAN	6;3	12.4	9.8611
sp|O95363|SYFM_HUMAN	2	5.8	3.3096
sp|O95365|ZBT7A_HUMAN	3	10.3	20.408
sp|O95372|LYPA2_HUMAN	6	32.5	46.927
sp|O95373|IPO7_HUMAN	16	22.1	101.84
sp|O95379|TFIP8_HUMAN	1	10.1	21.883
sp|O95394|AGM1_HUMAN	12	27.7	48.335
sp|O95399|UTS2_HUMAN	1	6.5	1.6984
sp|O95400|CD2B2_HUMAN	4	20.5	26.347
sp|O95425|SVIL_HUMAN	44	26.5	323.31
sp|O95433|AHSA1_HUMAN	8	31.1	50.008
sp|O95453|PARN_HUMAN	6	12.5	16.545
sp|O95470|SGPL1_HUMAN	10	20.8	56.786
sp|O95479|G6PE_HUMAN	3	5.3	26.199
sp|O95486|SC24A_HUMAN	6	7.5	23.396
sp|O95487|SC24B_HUMAN	9	12.7	31.746
sp|O95563|MPC2_HUMAN	2	18.9	5.7001
sp|O95571|ETHE1_HUMAN	3	20.9	27.245
sp|O95573|ACSL3_HUMAN	20	40.7	197.94
sp|O95602|RPA1_HUMAN	11	9.4	39.543
sp|O95630|STABP_HUMAN	6	18.4	8.3971
sp|O95639|CPSF4_HUMAN	3	19.3	6.8496
sp|O95671|ASML_HUMAN	7	16.6	31.05
sp|O95696|BRD1_HUMAN	1	1.2	1.6838
sp|O95721|SNP29_HUMAN	9	40.3	23.051
sp|O95747|OXSR1_HUMAN	8	19.7	68.657
sp|O95757|HS74L_HUMAN	19	35.8	161.92
sp|O95758|PTBP3_HUMAN	7	32.2	44.234
sp|O95777|LSM8_HUMAN	6	79.2	51.185
sp|O95782|AP2A1_HUMAN	13	21.6	69.921
sp|O95785|WIZ_HUMAN	5	5.6	29.847
sp|O95793|STAU1_HUMAN	11	28.8	57.551
sp|O95816|BAG2_HUMAN	10	54	155.92
sp|O95817|BAG3_HUMAN	14	39.5	87.003
sp|O95819|M4K4_HUMAN;sp|Q8N4C8|MINK1_HUMAN	8;1	13.1	84.449
sp|O95825|QORL1_HUMAN	3	12.3	2.4929
sp|O95831|AIFM1_HUMAN	21	35.4	273.65
sp|O95837|GNA14_HUMAN	1	15.5	3.1966
sp|O95861|BPNT1_HUMAN	3	16.2	3.9751
sp|O95865|DDAH2_HUMAN	6	35.4	41.483
sp|O95881|TXD12_HUMAN	7	58.1	93.247
sp|O95926|SYF2_HUMAN	2	17.3	26.436
sp|O95983|MBD3_HUMAN	3	13.1	4.4332
sp|O95989|NUDT3_HUMAN	4	35.5	8.8913
sp|O96000|NDUBA_HUMAN	5	29.1	25.23
sp|O96008|TOM40_HUMAN	7	25.5	97.632
sp|O96013|PAK4_HUMAN	4	9.5	9.0514
sp|O96019|ACL6A_HUMAN	10	35.4	250.62
sp|P00338|LDHA_HUMAN;sp|Q6ZMR3|LDH6A_HUMAN	21;0	62.7	323.31
sp|P00352|AL1A1_HUMAN	16	37.9	167.78
sp|P00367|DHE3_HUMAN;sp|P49448|DHE4_HUMAN	27;16	56.1	280.66
sp|P00374|DYR_HUMAN	3	19.3	8.9266
sp|P00387|NB5R3_HUMAN	12	54.5	219.78
sp|P00390|GSHR_HUMAN	6	19	35.028
sp|P00403|COX2_HUMAN	5	27.8	73.176
sp|P00414|COX3_HUMAN	1	5.4	14.552
sp|P00441|SODC_HUMAN	6	50.6	174.12
sp|P00491|PNPH_HUMAN	11	51.9	68.893
sp|P00492|HPRT_HUMAN;sp|Q9NRG1|PRDC1_HUMAN	8;1	40.8	26.296
sp|P00505|AATM_HUMAN	20	48.8	151.59
sp|P00533|EGFR_HUMAN;sp|P04626|ERBB2_HUMAN	20;0	22.5	213.27
sp|P00558|PGK1_HUMAN	27	83.2	323.31
sp|P00568|KAD1_HUMAN	13	57.2	33.459
sp|P00813|ADA_HUMAN	6	17.1	4.8455
sp|P00918|CAH2_HUMAN	10	45.4	97.612
sp|P00966|ASSY_HUMAN	10	27.9	54.037
sp|P01009|A1AT_HUMAN	2	8.9	1.3209
sp|P01034|CYTC_HUMAN	3	19.2	4.6082
sp|P01111|RASN_HUMAN	1	52.4	207.83
sp|P01116|RASK_HUMAN	2	52.4	6.5541
sp|P01889|1B07_HUMAN	1	40.9	285.39
sp|P02545|LMNA_HUMAN	48	66.1	323.31
sp|P02686|MBP_HUMAN	2	15.8	7.4126
sp|P02751|FINC_HUMAN	37	22.5	323.31
sp|P02786|TFR1_HUMAN;sp|Q9UP52|TFR2_HUMAN	24;1	33	206.44
sp|P02792|FRIL_HUMAN	7	36.6	56.886
sp|P02794|FRIH_HUMAN	11	49.7	199.58
sp|P03928|ATP8_HUMAN	2	29.4	2.7394
sp|P04040|CATA_HUMAN	21	44.8	323.31
sp|P04062|GLCM_HUMAN	9	17.9	23.713
sp|P04066|FUCO_HUMAN	3	8.4	7.3446
sp|P04075|ALDOA_HUMAN;sp|P05062|ALDOB_HUMAN	24;0	65.9	323.31
sp|P04080|CYTB_HUMAN	5	79.6	99.775
sp|P04083|ANXA1_HUMAN	25	73.7	323.31
sp|P04179|SODM_HUMAN	13	44.1	212.62
sp|P04181|OAT_HUMAN	15	44.4	195.63
sp|P04406|G3P_HUMAN;sp|O14556|G3PT_HUMAN	23;1	80.6	323.31
sp|P04424|ARLY_HUMAN	3	8.6	2.2745
sp|P04439|1A03_HUMAN;sp|P30455|1A36_HUMAN;sp|P30443|1A01_HUMAN;sp|Q09160|1A80_HUMAN;sp|P05534|1A24_HUMAN;sp|P30447|1A23_HUMAN	3;0;0;0;0;0	49.6	323.31
sp|P04632|CPNS1_HUMAN	7	59.7	179.73
sp|P04792|HSPB1_HUMAN	20	90.2	323.31
sp|P04818|TYSY_HUMAN	5	24	27.979
sp|P04843|RPN1_HUMAN	32	56.3	323.31
sp|P04844|RPN2_HUMAN	20	45.5	323.31
sp|P04899|GNAI2_HUMAN;sp|P11488|GNAT1_HUMAN;sp|P09471|GNAO_HUMAN;sp|P19087|GNAT2_HUMAN;sp|A8MTJ3|GNAT3_HUMAN	7;0;0;0;0	53.2	193.93
sp|Q7L7L0|H2A3_HUMAN;sp|P04908|H2A1B_HUMAN	0;0	46.2	2.9243
sp|P05023|AT1A1_HUMAN;sp|P13637|AT1A3_HUMAN;sp|P50993|AT1A2_HUMAN;sp|Q13733|AT1A4_HUMAN;sp|P54707|AT12A_HUMAN	34;10;8;5;1	36.8	323.31
sp|P05026|AT1B1_HUMAN	8	30.7	21.686
sp|P05067|A4_HUMAN	6	8.8	22.905
sp|P05091|ALDH2_HUMAN	6	19.1	42.353
sp|P05106|ITB3_HUMAN	12	18.8	214.49
sp|P05121|PAI1_HUMAN	13	41.8	223.37
sp|P05141|ADT2_HUMAN	7	43	63.182
sp|P05161|ISG15_HUMAN	4	23	5.8425
sp|P05165|PCCA_HUMAN	7	12.6	16.072
sp|P05166|PCCB_HUMAN	9	21.3	133.57
sp|P05198|IF2A_HUMAN	20	64.8	253.31
sp|P05362|ICAM1_HUMAN	11	23.1	95.022
sp|P05386|RLA1_HUMAN	3	89.5	68.179
sp|P05387|RLA2_HUMAN	8	88.7	262.73
sp|P05388|RLA0_HUMAN;sp|Q8NHW5|RLA0L_HUMAN	15;10	58	278.72
sp|P05412|JUN_HUMAN	4	22.4	27.517
sp|P05455|LA_HUMAN	31	52.5	256.16
sp|P05556|ITB1_HUMAN	18	23.8	285.38
sp|P05976|MYL1_HUMAN;sp|P12829|MYL4_HUMAN	1;1	4.6	1.584
sp|P06132|DCUP_HUMAN	4	19.6	11.29
sp|P06493|CDK1_HUMAN	11	46.8	91.525
sp|P06576|ATPB_HUMAN	25	71.6	323.31
sp|P06703|S10A6_HUMAN	7	45.6	10.623
sp|P06730|IF4E_HUMAN	4	19.8	27.201
sp|P06733|ENOA_HUMAN;sp|P13929|ENOB_HUMAN	29;0	68	323.31
sp|P06737|PYGL_HUMAN	31	47.2	323.31
sp|P06744|G6PI_HUMAN	12	28.7	157.43
sp|P06748|NPM_HUMAN	18	65.3	323.31
sp|P06753|TPM3_HUMAN	12	63.9	262.13
sp|P06756|ITAV_HUMAN	28	30.3	309.33
sp|P06865|HEXA_HUMAN	6	14	9.4909
sp|Q16778|H2B2E_HUMAN;sp|P33778|H2B1B_HUMAN;sp|P23527|H2B1O_HUMAN;sp|P06899|H2B1J_HUMAN	0;0;0;0	61.1	6.083
sp|P07093|GDN_HUMAN	3	10.8	9.7285
sp|P07099|HYEP_HUMAN	11	22.9	198.35
sp|P07108|ACBP_HUMAN	6	65.5	149.69
sp|P07195|LDHB_HUMAN	19	55.4	323.31
sp|P07196|NFL_HUMAN;sp|Q16352|AINX_HUMAN;sp|P07197|NFM_HUMAN	20;1;1	42.4	183.65
sp|P07199|CENPB_HUMAN	4	9.3	9.0225
sp|P07203|GPX1_HUMAN	5	35	29.077
sp|P07205|PGK2_HUMAN	2	17.7	1.5352
sp|P07237|PDIA1_HUMAN	43	73.6	323.31
sp|P07305|H10_HUMAN	2	10.8	2.5632
sp|P07339|CATD_HUMAN	18	46.1	323.31
sp|P07355|ANXA2_HUMAN;sp|A6NMY6|AXA2L_HUMAN	37;29	83.2	323.31
sp|P07384|CAN1_HUMAN	14	25.9	109.31
sp|P07437|TBB5_HUMAN;sp|A6NNZ2|TBB8L_HUMAN	5;0	61.9	323.31
sp|P07602|SAP_HUMAN	7	11.6	9.6768
sp|P07686|HEXB_HUMAN	18	34	179.18
sp|P07738|PMGE_HUMAN	3	15.1	3.3754
sp|P07741|APT_HUMAN	10	62.8	96.807
sp|P07814|SYEP_HUMAN	52	41.3	323.31
sp|P07858|CATB_HUMAN	7	26.3	55.985
sp|P07900|HS90A_HUMAN;sp|Q58FG0|HS905_HUMAN;sp|Q14568|HS902_HUMAN;sp|Q58FG1|HS904_HUMAN	35;5;2;1	59.6	323.31
sp|P07910|HNRPC_HUMAN;sp|O60812|HNRC1_HUMAN;sp|B2RXH8|HNRC2_HUMAN;sp|P0DMR1|HNRC4_HUMAN;sp|B7ZW38|HNRC3_HUMAN	23;12;12;11;11	55.2	255.04
sp|P07942|LAMB1_HUMAN	20	12.5	163.82
sp|P07947|YES_HUMAN;sp|P06241|FYN_HUMAN;sp|P06239|LCK_HUMAN	7;1;0	25.4	23.268
sp|P07948|LYN_HUMAN;sp|P08631|HCK_HUMAN	5;0	17.8	15.332
sp|P07954|FUMH_HUMAN	17	36.7	323.31
sp|P07996|TSP1_HUMAN;sp|P35442|TSP2_HUMAN	4;1	16	199.9
sp|P08133|ANXA6_HUMAN	51	73.3	323.31
sp|P08134|RHOC_HUMAN	2	45.1	12.5
sp|P08195|4F2_HUMAN	22	40	323.31
sp|P08236|BGLR_HUMAN	6	14.7	21.913
sp|P08237|PFKAM_HUMAN	14	26.2	55.905
sp|P08238|HS90B_HUMAN;sp|Q58FF7|H90B3_HUMAN	29;9	62.2	323.31
sp|P08240|SRPRA_HUMAN	19	34.5	99.962
sp|P08243|ASNS_HUMAN	14	29.8	72.65
sp|P08397|HEM3_HUMAN	6	22.4	18.55
sp|P08559|ODPA_HUMAN	15	45.4	107
sp|P08572|CO4A2_HUMAN	1	0.8	2.4456
sp|P08574|CY1_HUMAN	7	36	53.082
sp|P08579|RU2B_HUMAN	4	31.1	11.652
sp|P08581|MET_HUMAN	8	7.7	30.151
sp|P08621|RU17_HUMAN	14	29.3	143.77
sp|P08648|ITA5_HUMAN	4	4.8	115.49
sp|P08708|RS17_HUMAN	10	60	157.39
sp|P08754|GNAI3_HUMAN	4	34.7	54.352
sp|P08758|ANXA5_HUMAN	26	79.7	323.31
sp|P08865|RSSA_HUMAN	13	58.6	224.16
sp|P09001|RM03_HUMAN	8	31.9	107.77
sp|P09012|SNRPA_HUMAN	5	27	46.279
sp|P09038|FGF2_HUMAN	2	6.2	2.5562
sp|P09104|ENOG_HUMAN	9	43.3	91.675
sp|P09110|THIK_HUMAN	10	35.1	129.38
sp|P09132|SRP19_HUMAN	3	19.4	51.188
sp|P09211|GSTP1_HUMAN	2	21.9	47.403
sp|P09234|RU1C_HUMAN	4	30.2	27.442
sp|P09382|LEG1_HUMAN	11	94.1	323.31
sp|P09417|DHPR_HUMAN	6	34.8	110.94
sp|P09429|HMGB1_HUMAN;sp|B2RPK0|HGB1A_HUMAN	12;6	41.9	219.63
sp|P09486|SPRC_HUMAN	1	4.3	4.8536
sp|P09493|TPM1_HUMAN	13	69	323.31
sp|P09496|CLCA_HUMAN	9	23.4	35.443
sp|P09497|CLCB_HUMAN	4	17.9	5.2775
sp|P09525|ANXA4_HUMAN	22	59.9	307.24
sp|P09543|CN37_HUMAN	12	31.4	107.27
sp|P09622|DLDH_HUMAN	17	51.5	196.3
sp|P09651|ROA1_HUMAN;sp|Q32P51|RA1L2_HUMAN	22;15	50.3	323.31
sp|P09661|RU2A_HUMAN	12	47.5	163.75
sp|P09669|COX6C_HUMAN	6	52	12.71
sp|P09874|PARP1_HUMAN	43	47	323.31
sp|P09914|IFIT1_HUMAN	2	6.1	8.7263
sp|P09936|UCHL1_HUMAN	14	62.3	190.52
sp|P09960|LKHA4_HUMAN	13	30	51.052
sp|P09972|ALDOC_HUMAN	2	9.1	168.31
sp|Q71UI9|H2AV_HUMAN;sp|P0C0S5|H2AZ_HUMAN	3;3	31.2	76.718
sp|P0CG12|CTF8A_HUMAN	1	2.7	14.944
sp|P62987|RL40_HUMAN;sp|P62979|RS27A_HUMAN;sp|P0CG47|UBB_HUMAN;sp|P0CG48|UBC_HUMAN	5;5;5;5	36.7	193.3
sp|P0DI82|TPC2B_HUMAN;sp|P0DI81|TPC2A_HUMAN	1;1	5.7	1.2397
sp|P0DI83|NARR_HUMAN	1	9.1	2.4088
sp|P0DJI8|SAA1_HUMAN;sp|P0DJI9|SAA2_HUMAN	3;2	39.3	17.572
sp|P0DMV9|HS71B_HUMAN;sp|P0DMV8|HS71A_HUMAN	14;14	48	303.38
sp|Q01081|U2AF1_HUMAN;sp|P0DN76|U2AF5_HUMAN;sp|Q8WU68|U2AF4_HUMAN	4;4;2	22.9	12.297
sp|P10155|RO60_HUMAN	8	18.6	21.198
sp|P10253|LYAG_HUMAN	5	8.8	5.0193
sp|P10301|RRAS_HUMAN	6	44.5	194.83
sp|P10321|1C07_HUMAN	2	37.2	56.595
sp|P10412|H14_HUMAN;sp|P16402|H13_HUMAN;sp|Q02539|H11_HUMAN;sp|P22492|H1T_HUMAN	4;0;0;0	38.4	122.09
sp|P10515|ODP2_HUMAN	12	22.1	96.537
sp|P10586|PTPRF_HUMAN;sp|P23468|PTPRD_HUMAN;sp|Q13332|PTPRS_HUMAN	6;3;2	4.4	17.218
sp|P10599|THIO_HUMAN	8	51.4	66.359
sp|P10606|COX5B_HUMAN	7	35.7	14.327
sp|P10619|PPGB_HUMAN	3	6.5	12.393
sp|P10644|KAP0_HUMAN	10	37.8	104.74
sp|P10768|ESTD_HUMAN	9	51.1	77.948
sp|P10809|CH60_HUMAN	50	79.9	323.31
sp|P11021|GRP78_HUMAN	46	58.7	323.31
sp|P11047|LAMC1_HUMAN	29	20.8	261
sp|P11117|PPAL_HUMAN	3	9.9	6.4003
sp|P11142|HSP7C_HUMAN	28	69.5	323.31
sp|P11166|GTR1_HUMAN	7	12.2	241.73
sp|P11172|UMPS_HUMAN	11	33.1	71.295
sp|P11177|ODPB_HUMAN	13	42.6	154.89
sp|P11182|ODB2_HUMAN	6	16.2	23.365
sp|P11216|PYGB_HUMAN	25	44.2	184.41
sp|P11233|RALA_HUMAN	2	49.5	34.206
sp|P11234|RALB_HUMAN	4	60.2	134.16
sp|P11310|ACADM_HUMAN	12	28	69.344
sp|P11387|TOP1_HUMAN;sp|Q969P6|TOP1M_HUMAN	26;2	37.3	150.68
sp|P11388|TOP2A_HUMAN	51	40.8	323.31
sp|P11413|G6PD_HUMAN	23	44.5	179.89
sp|P11441|UBL4A_HUMAN	3	21	6.5842
sp|P11498|PYC_HUMAN	16	17.5	86.269
sp|P11586|C1TC_HUMAN	41	55.2	323.31
sp|P11717|MPRI_HUMAN	32	15.6	170.14
sp|P11766|ADHX_HUMAN	13	30.5	148.24
sp|P11908|PRPS2_HUMAN	1	17.9	2.6439
sp|P11940|PABP1_HUMAN;sp|Q9H361|PABP3_HUMAN;sp|Q4VXU2|PAP1L_HUMAN;sp|Q96DU9|PABP5_HUMAN	21;12;3;2	53.1	323.31
sp|P12004|PCNA_HUMAN	13	53.3	99.872
sp|P12074|CX6A1_HUMAN	1	26.6	30.242
sp|P12081|SYHC_HUMAN	8	27.7	78.713
sp|P12111|CO6A3_HUMAN	54	23.6	280.97
sp|P12236|ADT3_HUMAN;sp|P12235|ADT1_HUMAN;sp|Q9H0C2|ADT4_HUMAN	7;2;0	46.3	138.19
sp|P12268|IMDH2_HUMAN	23	50	323.31
sp|P12270|TPR_HUMAN	96	43.8	323.31
sp|P12429|ANXA3_HUMAN	17	64.4	204.57
sp|P12694|ODBA_HUMAN	8	20.7	47.349
sp|P12814|ACTN1_HUMAN;sp|P35609|ACTN2_HUMAN	38;2	67.6	323.31
sp|P12931|SRC_HUMAN	4	15.7	13.687
sp|P12955|PEPD_HUMAN	5	12.6	19.095
sp|P12956|XRCC6_HUMAN	37	59.6	323.31
sp|P13010|XRCC5_HUMAN	42	66.3	323.31
sp|P13073|COX41_HUMAN	10	38.5	55.313
sp|P13284|GILT_HUMAN	1	4.4	21.812
sp|P13473|LAMP2_HUMAN	3	7.1	6.5529
sp|P13489|RINI_HUMAN	8	23.4	128.06
sp|P13498|CY24A_HUMAN	3	28.7	5.7305
sp|P13591|NCAM1_HUMAN	9	14.2	91.674
sp|P13639|EF2_HUMAN	49	61	323.31
sp|P13667|PDIA4_HUMAN	50	57.8	323.31
sp|P13674|P4HA1_HUMAN	22	45.7	176.54
sp|P13693|TCTP_HUMAN;sp|Q56UQ5|TPT1L_HUMAN;sp|Q9HAU6|TCTP8_HUMAN	8;2;1	53.5	76.919
sp|P13746|1A11_HUMAN	0	43	4.5644
sp|P13796|PLSL_HUMAN	8	27.3	25.806
sp|P13797|PLST_HUMAN	23	51.4	323.31
sp|P13798|ACPH_HUMAN	12	18.7	81.372
sp|P13804|ETFA_HUMAN	12	53.5	323.31
sp|P13861|KAP2_HUMAN	14	47.8	117.35
sp|P13984|T2FB_HUMAN	5	22.5	18.964
sp|P13995|MTDC_HUMAN	8	36	82.637
sp|P14174|MIF_HUMAN	4	41.7	9.3079
sp|P14314|GLU2B_HUMAN	20	31.6	254.58
sp|P14324|FPPS_HUMAN	6	16.2	103.36
sp|P14406|CX7A2_HUMAN	2	27.7	33.821
sp|P14550|AK1A1_HUMAN	13	44.3	57.813
sp|P14618|KPYM_HUMAN;sp|P30613|KPYR_HUMAN	46;1	81.4	323.31
sp|P14625|ENPL_HUMAN;sp|Q58FF3|ENPLL_HUMAN	59;9	64.8	323.31
sp|P14649|MYL6B_HUMAN	2	29.8	3.7202
sp|P63162|RSMN_HUMAN;sp|P14678|RSMB_HUMAN	6;6	18.8	94.157
sp|P14735|IDE_HUMAN	12	13.7	22.062
sp|P14854|CX6B1_HUMAN	4	53.5	14.058
sp|P14866|HNRPL_HUMAN	22	56.2	323.31
sp|P14868|SYDC_HUMAN	26	59.5	281.54
sp|P14927|QCR7_HUMAN	11	66.7	104.39
sp|P15121|ALDR_HUMAN	17	71.5	296.51
sp|P15144|AMPN_HUMAN	34	41.3	323.31
sp|P15170|ERF3A_HUMAN;sp|Q8IYD1|ERF3B_HUMAN	12;5	28.9	98.213
sp|P15289|ARSA_HUMAN	3	8.7	9.003
sp|P15291|B4GT1_HUMAN	2	8.3	23.985
sp|P15311|EZRI_HUMAN	33	64	323.31
sp|P17544|ATF7_HUMAN;sp|P15336|ATF2_HUMAN	1;1	2.2	2.7502
sp|P15374|UCHL3_HUMAN	4	24.8	41.849
sp|P15407|FOSL1_HUMAN	3	14.8	31.565
sp|P15408|FOSL2_HUMAN	4	15.6	27.605
sp|P15531|NDKA_HUMAN	7	70.4	78.84
sp|P15559|NQO1_HUMAN	13	40.1	115.36
sp|P15586|GNS_HUMAN	9	17.4	51.255
sp|P15880|RS2_HUMAN	15	49.8	91.472
sp|P15927|RFA2_HUMAN	7	33.3	207.36
sp|P16035|TIMP2_HUMAN	1	6.8	4.2104
sp|P16070|CD44_HUMAN	7	8.8	228.24
sp|P16083|NQO2_HUMAN	5	32.9	32.623
sp|P16104|H2AX_HUMAN	2	44.8	31.538
sp|P16152|CBR1_HUMAN	11	58.8	304.73
sp|P16219|ACADS_HUMAN	7	25.5	24.803
sp|P16220|CREB1_HUMAN;sp|P18846|ATF1_HUMAN	6;2	25.8	30.897
sp|P16278|BGAL_HUMAN	9	17.9	89.285
sp|P16333|NCK1_HUMAN	5	14.1	11.132
sp|P16401|H15_HUMAN	7	31.4	51.929
sp|P16435|NCPR_HUMAN	21	36.5	267.18
sp|P16520|GBB3_HUMAN	1	5	-2
sp|P16615|AT2A2_HUMAN;sp|O14983|AT2A1_HUMAN;sp|Q93084|AT2A3_HUMAN	21;10;5	26.9	140.79
sp|P16930|FAAA_HUMAN	10	30.1	23.038
sp|P16949|STMN1_HUMAN;sp|Q9H169|STMN4_HUMAN	12;0	69.1	66.083
sp|P16989|YBOX3_HUMAN	8	42.2	238.72
sp|P17029|ZKSC1_HUMAN	1	4.6	5.5587
sp|P17050|NAGAB_HUMAN	2	7.8	33.748
sp|P17066|HSP76_HUMAN;sp|P48741|HSP77_HUMAN	1;1	14.3	18.882
sp|P17152|TMM11_HUMAN	1	8.3	5.6021
sp|P17174|AATC_HUMAN	16	50.6	191.11
sp|P17252|KPCA_HUMAN;sp|P05771|KPCB_HUMAN	13;3	22.9	73.347
sp|P17275|JUNB_HUMAN	6	31.4	16.961
sp|P17301|ITA2_HUMAN	6	7.7	8.3016
sp|P17480|UBF1_HUMAN	18	25.9	86.014
sp|P17535|JUND_HUMAN	2	11	22.713
sp|P17612|KAPCA_HUMAN	2	18.8	11.712
sp|P17655|CAN2_HUMAN	21	39.4	296.67
sp|P17693|HLAG_HUMAN	1	6.8	2.575
sp|P17706|PTN2_HUMAN	2	7.5	6.2865
sp|P17812|PYRG1_HUMAN	11	23.5	93.063
sp|P17844|DDX5_HUMAN	24	45.6	155.88
sp|P17858|PFKAL_HUMAN	11	22.8	57.782
sp|P17931|LEG3_HUMAN	8	39.2	41.859
sp|P17936|IBP3_HUMAN	7	25.8	162.18
sp|P17980|PRS6A_HUMAN	24	63.3	289.56
sp|P17987|TCPA_HUMAN	27	60.8	323.31
sp|P18031|PTN1_HUMAN	13	38.6	99.517
sp|P18077|RL35A_HUMAN	7	35.5	17.456
sp|P18085|ARF4_HUMAN	8	72.2	75.519
sp|P18124|RL7_HUMAN	18	47.2	221.3
sp|P18206|VINC_HUMAN	59	59.5	323.31
sp|P18583|SON_HUMAN	29	18.4	142.06
sp|P18615|NELFE_HUMAN	9	35	128.74
sp|P18621|RL17_HUMAN	9	44	195.56
sp|P18669|PGAM1_HUMAN;sp|P15259|PGAM2_HUMAN	12;4	84.6	323.31
sp|P18754|RCC1_HUMAN	10	29.9	175.78
sp|P18858|DNLI1_HUMAN	7	11	28.895
sp|P18859|ATP5J_HUMAN	5	51.9	110.23
sp|P18887|XRCC1_HUMAN	3	6.2	6.9478
sp|P19022|CADH2_HUMAN;sp|P55283|CADH4_HUMAN	10;2	14.6	121.18
sp|P19174|PLCG1_HUMAN	3	2.9	5.3043
sp|P19224|UD16_HUMAN;sp|Q9HAW9|UD18_HUMAN;sp|Q9HAW8|UD110_HUMAN;sp|Q9HAW7|UD17_HUMAN;sp|O60656|UD19_HUMAN;sp|P22309|UD11_HUMAN;sp|P35504|UD15_HUMAN;sp|P35503|UD13_HUMAN	10;0;0;0;0;0;0;0	31.2	189.86
sp|P19320|VCAM1_HUMAN	12	19.1	63.573
sp|P19338|NUCL_HUMAN	43	45.9	323.31
sp|P19367|HXK1_HUMAN	22	29.3	96.571
sp|P19387|RPB3_HUMAN	5	25.8	9.6219
sp|P19388|RPAB1_HUMAN	8	58.6	114.47
sp|P19404|NDUV2_HUMAN	5	21.7	25.437
sp|P19440|GGT1_HUMAN;sp|A6NGU5|GGT3_HUMAN;sp|P36268|GGT2_HUMAN;sp|Q14390|GGTL2_HUMAN;sp|B5MD39|GGTL3_HUMAN	8;5;5;1;1	14.1	42.94
sp|P19474|RO52_HUMAN	4	8.8	4.5618
sp|P19525|E2AK2_HUMAN	15	33.4	103.07
sp|P19623|SPEE_HUMAN	10	43.7	29.114
sp|P19784|CSK22_HUMAN	11	41.4	49.078
sp|P19838|NFKB1_HUMAN	4	7.3	65.933
sp|P20020|AT2B1_HUMAN;sp|Q01814|AT2B2_HUMAN	12;1	25	172.36
sp|P20042|IF2B_HUMAN	20	50.8	323.31
sp|P20073|ANXA7_HUMAN	11	23.4	146.43
sp|P20290|BTF3_HUMAN	8	55.3	132.82
sp|P20337|RAB3B_HUMAN	3	24.7	47.43
sp|P20339|RAB5A_HUMAN	4	47.9	42.172
sp|P20340|RAB6A_HUMAN;sp|Q14964|RB39A_HUMAN	9;0	62	65.338
sp|P20618|PSB1_HUMAN	12	58.5	180.99
sp|P20645|MPRD_HUMAN	4	15.2	31.886
sp|P20671|H2A1D_HUMAN	0	46.2	105.54
sp|P20674|COX5A_HUMAN	8	58	108.2
sp|P20700|LMNB1_HUMAN	42	63.3	323.31
sp|P20810|ICAL_HUMAN	18	35.6	182.19
sp|P20839|IMDH1_HUMAN	8	23.7	84.271
sp|P20936|RASA1_HUMAN	6	8.9	13.336
sp|P21127|CD11B_HUMAN;sp|Q9UQ88|CD11A_HUMAN;sp|Q13882|PTK6_HUMAN	6;5;1	8.4	19.377
sp|P21266|GSTM3_HUMAN;sp|P46439|GSTM5_HUMAN;sp|P28161|GSTM2_HUMAN	9;1;1	42.7	22.156
sp|P21281|VATB2_HUMAN;sp|P15313|VATB1_HUMAN	13;4	34.4	110.18
sp|P21283|VATC1_HUMAN	7	19.9	11.151
sp|P21291|CSRP1_HUMAN	4	36.8	157.75
sp|P21333|FLNA_HUMAN	111	57.2	323.31
sp|P21399|ACOC_HUMAN;sp|O00408|PDE2A_HUMAN	26;1	40.4	218.4
sp|P21589|5NTD_HUMAN	11	25.1	178.57
sp|P21796|VDAC1_HUMAN	16	76	323.31
sp|P21912|SDHB_HUMAN	8	34.3	66.799
sp|P21964|COMT_HUMAN	13	51.7	49.863
sp|P21980|TGM2_HUMAN;sp|O43548|TGM5_HUMAN	28;1	48.2	323.31
sp|P22033|MUTA_HUMAN	8	13.3	29.535
sp|P22059|OSBP1_HUMAN	10	17.3	37.835
sp|P22061|PIMT_HUMAN	10	63	308.57
sp|P22087|FBRL_HUMAN	10	45.5	241.7
sp|P22102|PUR2_HUMAN	29	35	269.5
sp|P22234|PUR6_HUMAN	21	44.5	207.12
sp|P22307|NLTP_HUMAN	19	27.8	106.15
sp|P22314|UBA1_HUMAN	35	43.4	323.31
sp|P22392|NDKB_HUMAN	3	84.2	200.15
sp|P22570|ADRO_HUMAN	6	18.3	5.7343
sp|P22626|ROA2_HUMAN	27	64	323.31
sp|P22695|QCR2_HUMAN	16	41.9	323.31
sp|P22830|HEMH_HUMAN	7	20.8	14.083
sp|P23193|TCEA1_HUMAN	12	34.9	85.305
sp|P23246|SFPQ_HUMAN	37	56.2	323.31
sp|P23258|TBG1_HUMAN;sp|Q9NRH3|TBG2_HUMAN	8;6	26.6	16.156
sp|P23284|PPIB_HUMAN	14	51.9	159.78
sp|P23368|MAOM_HUMAN	19	42.1	266.55
sp|P23381|SYWC_HUMAN	22	50.3	197.46
sp|P23396|RS3_HUMAN	19	74.1	220.15
sp|P23434|GCSH_HUMAN	2	28.3	142.13
sp|P23458|JAK1_HUMAN	12	13.6	36.789
sp|P23497|SP100_HUMAN;sp|Q9H930|SP14L_HUMAN	9;3	15.2	62.526
sp|P23526|SAHH_HUMAN	15	35.2	239.19
sp|P23528|COF1_HUMAN	14	87.3	323.31
sp|P23634|AT2B4_HUMAN	19	28.5	323.31
sp|P23786|CPT2_HUMAN	10	18.7	90.363
sp|P23919|KTHY_HUMAN	12	46.2	28.296
sp|P23921|RIR1_HUMAN	5	8.6	7.1198
sp|P24534|EF1B_HUMAN	8	66.2	132.69
sp|P24539|AT5F1_HUMAN	10	34.4	140.89
sp|P24666|PPAC_HUMAN	8	55.1	77.194
sp|P24752|THIL_HUMAN	22	57.8	323.31
sp|P24844|MYL9_HUMAN	1	42.4	10.107
sp|P24928|RPB1_HUMAN	17	13.7	63.516
sp|P25205|MCM3_HUMAN	25	44.1	225.64
sp|P25325|THTM_HUMAN	10	44.4	52.685
sp|P25398|RS12_HUMAN	9	74.2	95.077
sp|P25440|BRD2_HUMAN	5	12.2	12.122
sp|P25490|TYY1_HUMAN;sp|Q96MM3|ZFP42_HUMAN;sp|O15391|TYY2_HUMAN	7;1;1	17.9	36.284
sp|P25685|DNJB1_HUMAN	11	34.1	45.511
sp|P25705|ATPA_HUMAN	32	58.2	323.31
sp|P25786|PSA1_HUMAN	16	59.7	183.13
sp|P25787|PSA2_HUMAN	9	46.2	169.91
sp|P25788|PSA3_HUMAN	13	49.8	70.538
sp|P25789|PSA4_HUMAN	12	59.8	66.35
sp|P26006|ITA3_HUMAN	13	15.6	99.837
sp|P26038|MOES_HUMAN	45	70.4	323.31
sp|P26196|DDX6_HUMAN	11	35.8	220.88
sp|P26358|DNMT1_HUMAN	13	10.3	30.241
sp|P26368|U2AF2_HUMAN	12	45.1	154.18
sp|P26373|RL13_HUMAN	9	46	188.16
sp|P26440|IVD_HUMAN	10	26	26.959
sp|P26572|MGAT1_HUMAN	6	14.4	18.086
sp|P26583|HMGB2_HUMAN	11	34.4	100.79
sp|P26599|PTBP1_HUMAN	16	47.1	323.31
sp|P26639|SYTC_HUMAN;sp|A2RTX5|SYTC2_HUMAN	29;1	42	209.2
sp|P26640|SYVC_HUMAN	26	29.7	323.31
sp|P26641|EF1G_HUMAN	23	56.5	296.88
sp|P26885|FKBP2_HUMAN	4	28.2	18.176
sp|P27144|KAD4_HUMAN	13	69.5	323.31
sp|P27348|1433T_HUMAN	13	54.7	323.31
sp|P27361|MK03_HUMAN;sp|P31152|MK04_HUMAN;sp|Q16659|MK06_HUMAN	6;0;0	27.2	9.3574
sp|P27448|MARK3_HUMAN;sp|Q9P0L2|MARK1_HUMAN	4;1	11.2	19.442
sp|P27487|DPP4_HUMAN	18	23.9	62.345
sp|P27635|RL10_HUMAN;sp|Q96L21|RL10L_HUMAN	11;3	46.3	254.13
sp|P27694|RFA1_HUMAN	12	29.7	193.44
sp|P27695|APEX1_HUMAN	12	42.8	172.49
sp|P27708|PYR1_HUMAN	37	25.2	257.08
sp|P27797|CALR_HUMAN	20	65	323.31
sp|P27816|MAP4_HUMAN	58	59.8	323.31
sp|P27824|CALX_HUMAN	26	38.5	299.92
sp|P27986|P85A_HUMAN	5	8.6	6.8341
sp|P28062|PSB8_HUMAN	6	23.6	73.91
sp|P28065|PSB9_HUMAN	5	30.1	12.022
sp|P28066|PSA5_HUMAN	8	46.5	258.2
sp|P28070|PSB4_HUMAN	9	50.4	260.14
sp|P28072|PSB6_HUMAN	5	33.5	165.56
sp|P28074|PSB5_HUMAN	9	40.7	56.702
sp|P28288|ABCD3_HUMAN	9	16.1	115.9
sp|P28290|SSFA2_HUMAN	10	10.2	18.833
sp|P28331|NDUS1_HUMAN	23	40.9	238.63
sp|P28482|MK01_HUMAN	10	38.3	66.997
sp|P28676|GRAN_HUMAN	2	9.2	4.6364
sp|P28838|AMPL_HUMAN	27	61.5	323.31
sp|P29083|T2EA_HUMAN	6	18	76.146
sp|P29084|T2EB_HUMAN	5	28.2	43.406
sp|P29218|IMPA1_HUMAN	9	33.2	21.873
sp|P29317|EPHA2_HUMAN	24	31.7	225.2
sp|P29323|EPHB2_HUMAN;sp|P54762|EPHB1_HUMAN	7;1	9.6	43.262
sp|P29353|SHC1_HUMAN	4	8.9	11.315
sp|P29372|3MG_HUMAN	4	19.8	13.867
sp|P29401|TKT_HUMAN	35	61	323.31
sp|P29558|RBMS1_HUMAN;sp|Q6XE24|RBMS3_HUMAN	2;1	6.9	39.646
sp|P29590|PML_HUMAN	23	28.1	274.05
sp|P29692|EF1D_HUMAN	12	49.8	323.31
sp|P29966|MARCS_HUMAN	9	37.3	217.39
sp|P29992|GNA11_HUMAN	4	30.6	45.134
sp|P30038|AL4A1_HUMAN	10	21.8	39.568
sp|P30040|ERP29_HUMAN	9	32.6	66.665
sp|P30041|PRDX6_HUMAN	18	70.1	224.08
sp|P30042|ES1_HUMAN	9	47.8	222.02
sp|P30043|BLVRB_HUMAN	6	48.1	72.438
sp|P30044|PRDX5_HUMAN	13	60.3	216.97
sp|P30046|DOPD_HUMAN;sp|A6NHG4|DDTL_HUMAN	5;3	45.8	13.023
sp|P30048|PRDX3_HUMAN	7	33.2	135.77
sp|P30049|ATPD_HUMAN	2	13.7	146.72
sp|P30050|RL12_HUMAN	8	57.6	234.16
sp|P30084|ECHM_HUMAN	11	43.4	45.824
sp|P30085|KCY_HUMAN	8	47.4	134.97
sp|P30086|PEBP1_HUMAN	11	79.7	323.31
sp|P30101|PDIA3_HUMAN	41	64.8	323.31
sp|P30153|2AAA_HUMAN	17	43.1	281.96
sp|P30405|PPIF_HUMAN	6	37.7	12.055
sp|P30419|NMT1_HUMAN	6	22	105.39
sp|P30481|1B44_HUMAN	3	42.5	20.375
sp|P30519|HMOX2_HUMAN	11	44	233.04
sp|P30520|PURA2_HUMAN;sp|Q8N142|PURA1_HUMAN	8;1	20	88.977
sp|P30530|UFO_HUMAN	6	9.4	20.769
sp|P30533|AMRP_HUMAN	16	38.7	73.634
sp|P30566|PUR8_HUMAN	11	30.4	152.17
sp|P30622|CLIP1_HUMAN	12	10.5	65.649
sp|P30626|SORCN_HUMAN	8	33.8	40.214
sp|P30740|ILEU_HUMAN	14	41.2	81.444
sp|P30837|AL1B1_HUMAN;sp|P47895|AL1A3_HUMAN	20;1	40.2	323.31
sp|P30876|RPB2_HUMAN	9	11.3	106.36
sp|P31040|SDHA_HUMAN	24	53.9	323.31
sp|P31150|GDIA_HUMAN	9	41.8	121.49
sp|P31153|METK2_HUMAN;sp|Q00266|METK1_HUMAN	7;1	15.4	29.773
sp|P31323|KAP3_HUMAN	2	10.3	7.2993
sp|P31327|CPSM_HUMAN	14	14.8	28.315
sp|P31350|RIR2_HUMAN	5	19	37.595
sp|P31483|TIA1_HUMAN	4	21.2	11.73
sp|P31641|SC6A6_HUMAN	2	4.2	2.556
sp|P31689|DNJA1_HUMAN	10	29.2	104.73
sp|P31749|AKT1_HUMAN	3	8.5	4.264
sp|P31751|AKT2_HUMAN	2	5	1.3506
sp|P31930|QCR1_HUMAN	14	45.2	253.44
sp|P31937|3HIDH_HUMAN	9	36	204.08
sp|P31939|PUR9_HUMAN	28	58.4	323.31
sp|P31942|HNRH3_HUMAN	10	43.6	323.31
sp|P31943|HNRH1_HUMAN	8	44.1	323.31
sp|P31946|1433B_HUMAN	10	72	323.31
sp|P31947|1433S_HUMAN	2	21	1.3465
sp|P31948|STIP1_HUMAN	43	56.4	323.31
sp|P31949|S10AB_HUMAN	7	56.2	151.51
sp|P32119|PRDX2_HUMAN	10	58.1	32.539
sp|P32322|P5CR1_HUMAN	14	49.8	323.31
sp|P32455|GBP1_HUMAN;sp|P32456|GBP2_HUMAN	8;2	19.3	46.916
sp|P32929|CGL_HUMAN	4	14.3	30.375
sp|P32969|RL9_HUMAN	10	58.3	189.84
sp|P32970|CD70_HUMAN	4	26.9	28.621
sp|P33121|ACSL1_HUMAN;sp|Q9UKU0|ACSL6_HUMAN	10;1	16.6	12.327
sp|P33176|KINH_HUMAN;sp|O60282|KIF5C_HUMAN;sp|Q12840|KIF5A_HUMAN	40;7;6	47.2	323.31
sp|P33240|CSTF2_HUMAN	9	35.2	173.14
sp|P33316|DUT_HUMAN	8	39.7	112.17
sp|P33527|MRP1_HUMAN	6	5.2	17.319
sp|P33552|CKS2_HUMAN	1	20.3	2.0407
sp|P33991|MCM4_HUMAN	21	36.6	260.97
sp|P33992|MCM5_HUMAN	20	37.6	145.39
sp|P33993|MCM7_HUMAN	25	45.9	281.99
sp|P34896|GLYC_HUMAN	12	32.7	35.949
sp|P34897|GLYM_HUMAN	22	59.9	296.91
sp|P34932|HSP74_HUMAN	32	51.8	323.31
sp|P35080|PROF2_HUMAN	2	15.7	55.62
sp|P35222|CTNB1_HUMAN	18	34.6	323.31
sp|P35232|PHB_HUMAN	17	66.9	323.31
sp|P35237|SPB6_HUMAN	12	43.4	230.87
sp|P35240|MERL_HUMAN	10	17.5	12.736
sp|P35241|RADI_HUMAN	29	60	200.66
sp|P35244|RFA3_HUMAN	5	43	48.668
sp|P35249|RFC4_HUMAN	12	45.5	71.436
sp|P35250|RFC2_HUMAN	6	29.1	75.199
sp|P35251|RFC1_HUMAN	10	11.7	90.527
sp|P35268|RL22_HUMAN	7	62.5	144.65
sp|P35269|T2FA_HUMAN	9	21.5	49.857
sp|P35270|SPRE_HUMAN	9	44.8	47.91
sp|P35580|MYH10_HUMAN	73	50.4	323.31
sp|P35606|COPB2_HUMAN	29	34.9	313.31
sp|P35610|SOAT1_HUMAN	3	8.4	52.829
sp|P35611|ADDA_HUMAN	13	23.6	102.8
sp|P35613|BASI_HUMAN	7	25.7	160.49
sp|P35637|FUS_HUMAN	9	14.3	316.61
sp|P35658|NU214_HUMAN	24	17.8	259.69
sp|P35659|DEK_HUMAN	13	29.3	76.363
sp|P35680|HNF1B_HUMAN	6	16.2	41.665
sp|P35914|HMGCL_HUMAN;sp|Q8TB92|HMGC2_HUMAN	7;1	27.1	55.461
sp|P35998|PRS7_HUMAN	25	58.9	290.47
sp|P36021|MOT8_HUMAN	2	4.5	7.0733
sp|P36404|ARL2_HUMAN	4	22.3	3.7633
sp|P36405|ARL3_HUMAN	6	48.4	81.337
sp|P36507|MP2K2_HUMAN	8	34.2	59.393
sp|P36542|ATPG_HUMAN	12	43	96.582
sp|P36543|VATE1_HUMAN;sp|Q96A05|VATE2_HUMAN	10;3	35.8	29.69
sp|P36551|HEM6_HUMAN	15	40.5	190.98
sp|P36578|RL4_HUMAN	22	45.9	224.94
sp|P36639|8ODP_HUMAN	2	13.7	33.548
sp|P36776|LONM_HUMAN	35	46.9	323.31
sp|P36871|PGM1_HUMAN	25	52.1	265.75
sp|P36915|GNL1_HUMAN	8	15.5	21.893
sp|P36957|ODO2_HUMAN	12	30	127.14
sp|P36969|GPX4_HUMAN	4	22.8	17.368
sp|P37108|SRP14_HUMAN	5	26.5	61.722
sp|P37198|NUP62_HUMAN	10	25.3	71.977
sp|P37235|HPCL1_HUMAN;sp|P84074|HPCA_HUMAN;sp|P61601|NCALD_HUMAN	6;3;2	35.8	28.404
sp|P37802|TAGL2_HUMAN	15	85.4	323.31
sp|P37837|TALDO_HUMAN	20	49.3	91.307
sp|P38117|ETFB_HUMAN	16	50.6	44.348
sp|P38159|RBMX_HUMAN	6	42.5	233.06
sp|P38606|VATA_HUMAN	17	33.7	316.68
sp|P38646|GRP75_HUMAN	37	55.2	323.31
sp|P38919|IF4A3_HUMAN	20	53.3	251.44
sp|P39019|RS19_HUMAN	10	43.4	65.779
sp|P39023|RL3_HUMAN	22	50.6	260.08
sp|P39060|COIA1_HUMAN	4	5.2	58.071
sp|P39210|MPV17_HUMAN	2	17.6	21.511
sp|P39656|OST48_HUMAN	12	39.3	295.15
sp|P39687|AN32A_HUMAN;sp|O95626|AN32D_HUMAN;sp|O43423|AN32C_HUMAN	8;2;2	43	19.048
sp|P39880|CUX1_HUMAN	2	7.7	27.067
sp|P40121|CAPG_HUMAN	13	43.4	323.31
sp|P40123|CAP2_HUMAN	9	30.4	103.46
sp|P40222|TXLNA_HUMAN	12	25.5	27.279
sp|P40227|TCPZ_HUMAN	23	62.5	299.87
sp|P40261|NNMT_HUMAN	7	31.8	195.77
sp|P40306|PSB10_HUMAN	5	28.2	45.414
sp|P40429|RL13A_HUMAN;sp|Q6NVV1|R13P3_HUMAN	12;4	45.8	45.646
sp|P40616|ARL1_HUMAN	4	26	10.715
sp|P40763|STAT3_HUMAN	9	19.6	188.14
sp|P40818|UBP8_HUMAN	2	2.7	5.4594
sp|P40855|PEX19_HUMAN	5	20.7	51.034
sp|P40925|MDHC_HUMAN	13	42.2	183.16
sp|P40926|MDHM_HUMAN	14	55.6	322.46
sp|P40937|RFC5_HUMAN	7	27.6	48.575
sp|P40938|RFC3_HUMAN	7	19.4	83.654
sp|P40939|ECHA_HUMAN	30	49	323.31
sp|P41091|IF2G_HUMAN;sp|Q2VIR3|IF2GL_HUMAN	21;18	54	173.36
sp|P41208|CETN2_HUMAN;sp|Q12798|CETN1_HUMAN	5;1	30.8	13.157
sp|P41212|ETV6_HUMAN	3	10	2.3457
sp|P41214|EIF2D_HUMAN	5	15.1	16.442
sp|P41223|BUD31_HUMAN	4	26.4	14.668
sp|P41227|NAA10_HUMAN;sp|Q9BSU3|NAA11_HUMAN	8;2	37.4	206.38
sp|P41240|CSK_HUMAN	5	12.9	10.609
sp|P41250|SYG_HUMAN	29	46	290.08
sp|P41252|SYIC_HUMAN	31	29	320.45
sp|P41567|EIF1_HUMAN;sp|O60739|EIF1B_HUMAN	5;4	44.2	101.81
sp|P41743|KPCI_HUMAN	3	8.1	96.327
sp|P42025|ACTY_HUMAN	2	22.9	20.884
sp|P42126|ECI1_HUMAN	6	21.2	55.652
sp|P42166|LAP2A_HUMAN	15	50.7	323.31
sp|P42167|LAP2B_HUMAN	9	53.7	143.22
sp|P42224|STAT1_HUMAN	31	42.7	323.31
sp|P42226|STAT6_HUMAN	3	7.1	18.128
sp|P42285|SK2L2_HUMAN	17	19.8	64.531
sp|P42330|AK1C3_HUMAN;sp|P17516|AK1C4_HUMAN	2;0	21.7	16.658
sp|P42566|EPS15_HUMAN	12	23.3	115.98
sp|P42574|CASP3_HUMAN	1	4	6.4718
sp|P42677|RS27_HUMAN	3	40.5	31.673
sp|P42704|LPPRC_HUMAN	54	43.5	323.31
sp|P42765|THIM_HUMAN	10	35.5	98.384
sp|P42766|RL35_HUMAN	7	37.4	59.346
sp|P42785|PCP_HUMAN	9	21.8	52.499
sp|P42892|ECE1_HUMAN	15	24	111.82
sp|P43034|LIS1_HUMAN	8	22.7	144.46
sp|P43121|MUC18_HUMAN	7	14.1	45.722
sp|P43155|CACP_HUMAN	9	17.4	58.013
sp|P43243|MATR3_HUMAN	35	44.4	323.31
sp|P43246|MSH2_HUMAN	26	39.9	103.68
sp|P43304|GPDM_HUMAN	21	36.3	130.44
sp|P43307|SSRA_HUMAN	4	21	138.26
sp|P43487|RANG_HUMAN	9	63.7	128.74
sp|P43490|NAMPT_HUMAN	23	51.9	323.31
sp|P43686|PRS6B_HUMAN	28	67.9	323.31
sp|P43897|EFTS_HUMAN	8	37.5	132.86
sp|P45877|PPIC_HUMAN	3	14.6	13.62
sp|P45880|VDAC2_HUMAN	9	36.7	165.02
sp|P45954|ACDSB_HUMAN	7	22.9	32.282
sp|P45973|CBX5_HUMAN	10	47.1	29.876
sp|P45974|UBP5_HUMAN	24	47.1	323.31
sp|P45985|MP2K4_HUMAN	4	16	23.21
sp|P46013|KI67_HUMAN	118	47.6	323.31
sp|P46060|RAGP1_HUMAN	21	39.7	190.54
sp|P46063|RECQ1_HUMAN	17	30.2	98.099
sp|P46087|NOP2_HUMAN	22	33.1	220.5
sp|P46100|ATRX_HUMAN	14	7.9	100.55
sp|P46108|CRK_HUMAN	11	42.4	35.895
sp|P46109|CRKL_HUMAN	9	31	22.245
sp|P46199|IF2M_HUMAN	3	5.6	12.26
sp|P46379|BAG6_HUMAN	15	20.2	155.64
sp|P46459|NSF_HUMAN	23	34.7	82.591
sp|P46734|MP2K3_HUMAN	3	11.8	24.236
sp|P46736|BRCC3_HUMAN	4	14.6	5.0623
sp|P46776|RL27A_HUMAN	6	37.8	31.916
sp|P46777|RL5_HUMAN	16	34.7	167.24
sp|P46778|RL21_HUMAN	9	44.4	83.336
sp|P46779|RL28_HUMAN	8	41.6	59.588
sp|P46781|RS9_HUMAN	15	47.4	68.683
sp|P46782|RS5_HUMAN	9	44.1	121.16
sp|P46783|RS10_HUMAN;sp|Q9NQ39|RS10L_HUMAN	12;7	60	46.205
sp|P46821|MAP1B_HUMAN	44	27.3	314.03
sp|P46926|GNPI1_HUMAN	3	16.6	14.236
sp|P46937|YAP1_HUMAN	10	31	251.62
sp|P46939|UTRO_HUMAN	59	23.4	323.31
sp|P46940|IQGA1_HUMAN	71	55	323.31
sp|P46976|GLYG_HUMAN	4	12.6	21.048
sp|P46977|STT3A_HUMAN	10	17.4	29.63
sp|P47755|CAZA2_HUMAN	7	52.1	193.33
sp|P47756|CAPZB_HUMAN	12	48	225.35
sp|P47897|SYQ_HUMAN	32	46.6	296.3
sp|P47914|RL29_HUMAN	2	14.5	20.981
sp|P47985|UCRI_HUMAN;sp|P0C7P4|UCRIL_HUMAN	12;8	35.4	102.9
sp|P48047|ATPO_HUMAN	11	62	114.97
sp|P48059|LIMS1_HUMAN	4	20.6	7.2078
sp|P48147|PPCE_HUMAN	5	10.4	21.625
sp|P48163|MAOX_HUMAN	18	32.7	207.26
sp|P48426|PI42A_HUMAN	2	8.1	18.158
sp|P48444|COPD_HUMAN	27	47.6	262.85
sp|P48507|GSH0_HUMAN	5	24.5	33.791
sp|P48556|PSMD8_HUMAN	9	26.3	41.184
sp|P48634|PRC2A_HUMAN	14	12.2	136.18
sp|P48637|GSHB_HUMAN	14	38.6	83.624
sp|P48643|TCPE_HUMAN	35	68.8	323.31
sp|P48723|HSP13_HUMAN	2	5.7	5.3331
sp|P48729|KC1A_HUMAN;sp|Q8N752|KC1AL_HUMAN	5;1	18.4	12.094
sp|P48735|IDHP_HUMAN	23	54.2	323.31
sp|P48739|PIPNB_HUMAN	8	36.9	32.675
sp|P48960|CD97_HUMAN;sp|Q9UHX3|AGRE2_HUMAN	9;1	16.4	56.22
sp|P49005|DPOD2_HUMAN	7	19.2	16.069
sp|P49006|MRP_HUMAN	2	14.4	43.949
sp|P49023|PAXI_HUMAN	9	23	78.302
sp|P49137|MAPK2_HUMAN;sp|Q96PN8|TSSK3_HUMAN;sp|O43930|PRKY_HUMAN	2;0;0	8.8	6.737
sp|P49189|AL9A1_HUMAN	9	20.9	51.507
sp|P49207|RL34_HUMAN	6	28.2	4.0707
sp|P49247|RPIA_HUMAN	3	12.2	6.7033
sp|P49257|LMAN1_HUMAN	17	32	323.31
sp|P49321|NASP_HUMAN	25	43.8	323.31
sp|P49327|FAS_HUMAN	60	32.8	323.31
sp|P49354|FNTA_HUMAN	2	9.5	10.84
sp|P49366|DHYS_HUMAN	9	39.6	75.336
sp|P49368|TCPG_HUMAN	30	54.7	323.31
sp|P49406|RM19_HUMAN	8	33.9	41.023
sp|P49407|ARRB1_HUMAN	2	10.3	27.307
sp|P49411|EFTU_HUMAN	27	63.1	323.31
sp|P49419|AL7A1_HUMAN	15	31	106.4
sp|P49454|CENPF_HUMAN	7	3	10.154
sp|P49458|SRP09_HUMAN	3	30.2	2.3857
sp|P49585|PCY1A_HUMAN;sp|Q9Y5K3|PCY1B_HUMAN	3;2	14.7	54.478
sp|P49588|SYAC_HUMAN	31	37	323.31
sp|P49589|SYCC_HUMAN	14	22.1	49.563
sp|P49590|SYHM_HUMAN	4	18.2	7.3743
sp|P49591|SYSC_HUMAN	17	39.3	169.51
sp|P49643|PRI2_HUMAN	2	4.5	1.3871
sp|P49674|KC1E_HUMAN	2	15.1	8.4252
sp|P49711|CTCF_HUMAN;sp|Q8NI51|CTCFL_HUMAN	5;2	6.5	6.2739
sp|P49720|PSB3_HUMAN	5	30.2	139.34
sp|P49721|PSB2_HUMAN	5	31.8	42.993
sp|P49736|MCM2_HUMAN	27	38.6	234.55
sp|P49748|ACADV_HUMAN	29	45.6	323.31
sp|P49750|YLPM1_HUMAN	23	17.9	278.98
sp|P49755|TMEDA_HUMAN	11	42.5	244.65
sp|P49756|RBM25_HUMAN	18	24.1	192.65
sp|P49757|NUMB_HUMAN	6	16.7	26.464
sp|P49770|EI2BB_HUMAN	9	32.8	51.355
sp|P49773|HINT1_HUMAN	8	79.4	243.2
sp|P49790|NU153_HUMAN	20	20.7	298.04
sp|P49792|RBP2_HUMAN;sp|Q99666|RGPD5_HUMAN;sp|O14715|RGPD8_HUMAN	33;0;0	23.1	323.31
sp|P49821|NDUV1_HUMAN	10	23.3	34.685
sp|P49841|GSK3B_HUMAN	3	13.1	40.725
sp|P49902|5NTC_HUMAN	10	23.4	39.757
sp|P49903|SPS1_HUMAN	5	23.5	52.576
sp|P49914|MTHFS_HUMAN	3	15.3	3.5077
sp|P49915|GUAA_HUMAN	20	36.1	120.48
sp|P49916|DNLI3_HUMAN	10	13.4	17.323
sp|P49959|MRE11_HUMAN	12	22.3	84.971
sp|P50148|GNAQ_HUMAN	7	30.4	31.438
sp|P50213|IDH3A_HUMAN	8	26.2	115.71
sp|P50281|MMP14_HUMAN;sp|Q9Y5R2|MMP24_HUMAN;sp|P51511|MMP15_HUMAN	9;1;1	20.1	34.115
sp|P50336|PPOX_HUMAN	5	18.2	23.92
sp|P50395|GDIB_HUMAN	25	62.7	323.31
sp|P50402|EMD_HUMAN	10	40.9	84.609
sp|P50453|SPB9_HUMAN	8	25	16.452
sp|P50454|SERPH_HUMAN	25	68.4	323.31
sp|P50502|F10A1_HUMAN;sp|Q8NFI4|F10A5_HUMAN;sp|Q8IZP2|ST134_HUMAN	12;8;7	32	179.73
sp|P50552|VASP_HUMAN	14	39.5	105.41
sp|P50570|DYN2_HUMAN	26	50.5	323.31
sp|P50579|MAP2_HUMAN	10	23.6	230.61
sp|P50895|BCAM_HUMAN	4	9.2	8.0349
sp|P50897|PPT1_HUMAN	4	19.6	27.813
sp|P50914|RL14_HUMAN	7	33	47.159
sp|P50990|TCPQ_HUMAN	35	62.4	323.31
sp|P50991|TCPD_HUMAN	26	59.4	323.31
sp|P50995|ANX11_HUMAN;sp|P27216|ANX13_HUMAN	13;1	29.3	131.27
sp|P51114|FXR1_HUMAN	19	41.5	224.47
sp|P51116|FXR2_HUMAN	7	19	73.012
sp|P51148|RAB5C_HUMAN	5	53.2	126.75
sp|P51149|RAB7A_HUMAN	13	67.6	149.41
sp|P51153|RAB13_HUMAN	1	18.7	4.7395
sp|P51398|RT29_HUMAN	9	26.4	71.793
sp|P51452|DUS3_HUMAN	4	26.5	8.3614
sp|P51531|SMCA2_HUMAN	7	8.3	39.2
sp|P51532|SMCA4_HUMAN	9	10.3	78.96
sp|P51553|IDH3G_HUMAN	9	30.5	74.805
sp|P51570|GALK1_HUMAN	3	11.2	7.0582
sp|P51571|SSRD_HUMAN	5	36.4	42.674
sp|P51572|BAP31_HUMAN	13	34.6	102.21
sp|P51580|TPMT_HUMAN	8	27.3	41.638
sp|P51608|MECP2_HUMAN	12	30.2	40.62
sp|P51610|HCFC1_HUMAN;sp|Q9Y5Z7|HCFC2_HUMAN	20;1	14.3	125.25
sp|P51648|AL3A2_HUMAN	5	12.4	24.088
sp|P51649|SSDH_HUMAN	1	2.1	1.22
sp|P51659|DHB4_HUMAN	33	57.6	323.31
sp|P51665|PSMD7_HUMAN	12	51.9	216.08
sp|P51812|KS6A3_HUMAN;sp|Q15349|KS6A2_HUMAN;sp|Q9UK32|KS6A6_HUMAN;sp|Q9Y2H9|MAST1_HUMAN;sp|Q6P0Q8|MAST2_HUMAN	9;1;0;0;0	24.5	17.691
sp|P51858|HDGF_HUMAN	17	80.8	323.31
sp|P51948|MAT1_HUMAN	3	16.8	6.0595
sp|P51991|ROA3_HUMAN	25	53.7	323.31
sp|P52209|6PGD_HUMAN	19	48.7	134.05
sp|P52272|HNRPM_HUMAN	42	60.8	323.31
sp|P52292|IMA1_HUMAN	15	49.5	311.38
sp|P52294|IMA5_HUMAN	8	19.9	25.241
sp|P52298|NCBP2_HUMAN	4	27.6	8.1397
sp|P52306|GDS1_HUMAN	12	29	65.172
sp|P52434|RPAB3_HUMAN	4	28.7	33.926
sp|P52565|GDIR1_HUMAN	5	26	292.09
sp|P52594|AGFG1_HUMAN;sp|O95081|AGFG2_HUMAN	9;1	24	173.71
sp|P52597|HNRPF_HUMAN	11	48.4	243.19
sp|P52655|TF2AA_HUMAN	2	7.4	21.739
sp|P52657|T2AG_HUMAN	1	14.7	2.2575
sp|P52701|MSH6_HUMAN	21	19.8	161.76
sp|P52732|KIF11_HUMAN	12	15.3	51.75
sp|P52735|VAV2_HUMAN	6	12.3	16.952
sp|P52756|RBM5_HUMAN	2	3.4	5.8654
sp|P52758|UK114_HUMAN	3	32.8	15.784
sp|P52788|SPSY_HUMAN	10	39.6	204.18
sp|P52789|HXK2_HUMAN;sp|P52790|HXK3_HUMAN	11;1	16.1	26.374
sp|P52815|RM12_HUMAN	6	40.9	44.524
sp|P52888|THOP1_HUMAN	10	16.1	44.044
sp|P52907|CAZA1_HUMAN	10	59.1	323.31
sp|P52943|CRIP2_HUMAN	5	40.4	258.93
sp|P52948|NUP98_HUMAN	25	16.7	111.45
sp|P53004|BIEA_HUMAN	10	32.8	63.609
sp|P53007|TXTP_HUMAN	7	22.5	33.574
sp|P53041|PPP5_HUMAN	3	6.4	18.043
sp|P53350|PLK1_HUMAN	7	14.3	17.61
sp|P53365|ARFP2_HUMAN	2	8.5	13.625
sp|P53367|ARFP1_HUMAN	7	20.1	19.085
sp|P53396|ACLY_HUMAN	42	43.1	323.31
sp|P53582|MAP11_HUMAN	7	17.4	30.526
sp|P53597|SUCA_HUMAN	10	39.3	171.16
sp|P53618|COPB_HUMAN	23	33.5	289.34
sp|P53621|COPA_HUMAN	38	40.5	323.31
sp|P53634|CATC_HUMAN	4	15.1	10.554
sp|P53680|AP2S1_HUMAN	4	19.7	4.5106
sp|P53701|CCHL_HUMAN	6	26.9	13.085
sp|P53814|SMTN_HUMAN	16	24.3	92.948
sp|P53985|MOT1_HUMAN	7	11.4	139.46
sp|P53990|IST1_HUMAN	10	30.2	15.13
sp|P53992|SC24C_HUMAN	15	17.8	107.18
sp|P53999|TCP4_HUMAN	10	45.7	215.39
sp|P54136|SYRC_HUMAN	25	36.2	153.53
sp|P54252|ATX3_HUMAN	4	15.4	11.886
sp|P54278|PMS2_HUMAN	1	1.9	6.5891
sp|P54577|SYYC_HUMAN	27	55.1	206.58
sp|P54578|UBP14_HUMAN	13	29.1	295.53
sp|P54652|HSP72_HUMAN	2	21.1	1.2737
sp|P54687|BCAT1_HUMAN	3	8.5	3.073
sp|P54709|AT1B3_HUMAN	6	20.4	27.934
sp|P54725|RD23A_HUMAN	4	30	8.7475
sp|P54727|RD23B_HUMAN	12	44.5	219.96
sp|P54802|ANAG_HUMAN	7	12.7	30.962
sp|P54819|KAD2_HUMAN	14	70.7	279.22
sp|P54886|P5CS_HUMAN	25	35.8	323.31
sp|P54920|SNAA_HUMAN;sp|Q9H115|SNAB_HUMAN	15;2	50.5	228.93
sp|P55010|IF5_HUMAN	13	29.5	32.677
sp|P55036|PSMD4_HUMAN	7	26.5	190.76
sp|P55042|RAD_HUMAN	5	29.5	55.892
sp|P55060|XPO2_HUMAN	24	25.3	323.31
sp|P55072|TERA_HUMAN	43	55.2	323.31
sp|P55081|MFAP1_HUMAN	8	23.7	74.196
sp|P55084|ECHB_HUMAN	19	48.1	255.56
sp|P55145|MANF_HUMAN	7	33.5	43.632
sp|P55196|AFAD_HUMAN	24	19	143.33
sp|P55209|NP1L1_HUMAN	12	46.5	323.31
sp|P55263|ADK_HUMAN	4	11.3	5.3314
sp|P55265|DSRAD_HUMAN	21	21.6	156.17
sp|P55327|TPD52_HUMAN	10	68.8	122.42
sp|P55735|SEC13_HUMAN	7	31.7	250.67
sp|P55769|NH2L1_HUMAN	6	35.2	65.206
sp|P55786|PSA_HUMAN;sp|A6NEC2|PSAL_HUMAN	27;13	37.2	214
sp|P55795|HNRH2_HUMAN	7	38.3	81.281
sp|P55809|SCOT1_HUMAN;sp|Q9BYC2|SCOT2_HUMAN	21;1	49.4	248.66
sp|P55854|SUMO3_HUMAN	1	24.3	4.9223
sp|P55884|EIF3B_HUMAN	32	48.5	323.31
sp|P55957|BID_HUMAN	3	26.7	67.607
sp|P56134|ATPK_HUMAN	1	13.8	10.538
sp|P56182|RRP1_HUMAN	6	20.6	11.525
sp|P56192|SYMC_HUMAN	20	27.9	243.14
sp|P56378|68MP_HUMAN	2	27.6	2.5144
sp|Q5VTU8|AT5EL_HUMAN;sp|P56381|ATP5E_HUMAN	2;2	31.4	3.3849
sp|P56385|ATP5I_HUMAN	3	42	8.5355
sp|P56537|IF6_HUMAN	4	22.9	21.367
sp|P56545|CTBP2_HUMAN	6	21.6	110.9
sp|P56556|NDUA6_HUMAN	2	12.3	15.991
sp|P56945|BCAR1_HUMAN	5	9.3	16.308
sp|P57081|WDR4_HUMAN	1	5.1	1.1557
sp|P57088|TMM33_HUMAN	2	8.5	8.5702
sp|P57105|SYJ2B_HUMAN	1	8.3	3.6789
sp|P57737|CORO7_HUMAN	4	7.2	16.329
sp|P57740|NU107_HUMAN	15	21.1	150.19
sp|P57772|SELB_HUMAN	5	11.1	13.658
sp|P58546|MTPN_HUMAN	6	58.5	180.41
sp|P59998|ARPC4_HUMAN	7	43.5	63.723
sp|P60033|CD81_HUMAN	1	8.5	88.689
sp|P60174|TPIS_HUMAN	20	73.8	323.31
sp|P60228|EIF3E_HUMAN	16	39.6	117.99
sp|P60468|SC61B_HUMAN	2	21.9	7.1269
sp|P60510|PP4C_HUMAN	5	19.2	14.964
sp|P60604|UB2G2_HUMAN	3	33.3	41.019
sp|P60660|MYL6_HUMAN	5	47.7	153.34
sp|P63261|ACTG_HUMAN;sp|P60709|ACTB_HUMAN;sp|Q9BYX7|ACTBM_HUMAN	8;8;0	76.3	323.31
sp|P60842|IF4A1_HUMAN	13	61.1	323.31
sp|P60866|RS20_HUMAN	5	29.4	54.63
sp|P60891|PRPS1_HUMAN;sp|P21108|PRPS3_HUMAN	4;1	28.3	57.819
sp|P60900|PSA6_HUMAN	13	54.1	139.58
sp|P60903|S10AA_HUMAN	6	40.2	168.86
sp|P60953|CDC42_HUMAN	6	42.4	29.546
sp|P60981|DEST_HUMAN	2	20.6	18.95
sp|P60983|GMFB_HUMAN;sp|O60234|GMFG_HUMAN	5;1	32.4	132.73
sp|P61006|RAB8A_HUMAN;sp|O95716|RAB3D_HUMAN;sp|P20336|RAB3A_HUMAN;sp|Q96E17|RAB3C_HUMAN	4;0;0;0	29.5	14.335
sp|P61011|SRP54_HUMAN	22	46.6	230.73
sp|P61019|RAB2A_HUMAN	6	58	115.33
sp|P61020|RAB5B_HUMAN	4	44.7	27.275
sp|P61026|RAB10_HUMAN	5	29.5	46.961
sp|P61077|UB2D3_HUMAN;sp|P62837|UB2D2_HUMAN	3;2	28.6	7.3606
sp|P61081|UBC12_HUMAN	5	23.5	17.771
sp|P61086|UBE2K_HUMAN	8	54	62.779
sp|P61088|UBE2N_HUMAN;sp|Q5JXB2|UE2NL_HUMAN	12;6	65.8	36.338
sp|P61106|RAB14_HUMAN	10	52.1	323.31
sp|P61158|ARP3_HUMAN;sp|Q9P1U1|ARP3B_HUMAN;sp|Q9C0K3|ARP3C_HUMAN	19;2;1	56.2	201.63
sp|P61160|ARP2_HUMAN	9	29.2	52.027
sp|P61163|ACTZ_HUMAN	5	29.8	109.47
sp|P61201|CSN2_HUMAN	13	35.7	64.849
sp|P61221|ABCE1_HUMAN	16	33.6	231.68
sp|P61224|RAP1B_HUMAN;sp|A6NIZ1|RP1BL_HUMAN	3;2	57.1	68.499
sp|P61225|RAP2B_HUMAN	2	41.5	110.91
sp|P61247|RS3A_HUMAN	21	64.8	131.33
sp|P61254|RL26_HUMAN	4	44.8	28.826
sp|P61289|PSME3_HUMAN	6	26.4	71.366
sp|P61313|RL15_HUMAN	12	50.5	155.38
sp|P61353|RL27_HUMAN	9	55.1	74.61
sp|P61421|VA0D1_HUMAN	4	17.9	3.5844
sp|P61457|PHS_HUMAN	6	57.7	17.628
sp|P61513|RL37A_HUMAN	2	29.3	41.529
sp|P61586|RHOA_HUMAN;sp|P62745|RHOB_HUMAN	3;0	51.3	80.092
sp|P61604|CH10_HUMAN	12	85.3	128.73
sp|P61619|S61A1_HUMAN;sp|Q9H9S3|S61A2_HUMAN	4;2	6.7	15.752
sp|P61758|PFD3_HUMAN	11	45.2	64.128
sp|P61769|B2MG_HUMAN	4	37.8	82.385
sp|P61803|DAD1_HUMAN	3	28.3	19.678
sp|P61812|TGFB2_HUMAN	2	5.8	49.675
sp|P61923|COPZ1_HUMAN	4	24.9	103.5
sp|P61927|RL37_HUMAN	3	17.5	2.7897
sp|P61956|SUMO2_HUMAN;sp|Q6EEV6|SUMO4_HUMAN	2;0	27.4	40.547
sp|P61960|UFM1_HUMAN	3	68.2	19.14
sp|P61962|DCAF7_HUMAN	2	7.6	5.4888
sp|P61964|WDR5_HUMAN	7	27.8	21.197
sp|P61966|AP1S1_HUMAN	3	21.5	52.068
sp|P61970|NTF2_HUMAN	5	56.7	42.231
sp|P61978|HNRPK_HUMAN	25	61.6	323.31
sp|P61981|1433G_HUMAN	13	66	323.31
sp|P62070|RRAS2_HUMAN	6	48.5	83.628
sp|P62072|TIM10_HUMAN	5	37.8	47.771
sp|P62081|RS7_HUMAN	13	52.6	75.793
sp|P62136|PP1A_HUMAN	7	50.6	155.33
sp|P62140|PP1B_HUMAN	5	47.7	41.327
sp|P62158|CALM_HUMAN;sp|P27482|CALL3_HUMAN;sp|P02585|TNNC2_HUMAN	11;1;1	74.5	323.31
sp|P62166|NCS1_HUMAN	3	20.5	4.419
sp|P62191|PRS4_HUMAN	24	56.4	298.65
sp|P62195|PRS8_HUMAN	21	54.4	303.46
sp|P62241|RS8_HUMAN	10	44.7	149.45
sp|P62244|RS15A_HUMAN	6	43.8	53.341
sp|P62249|RS16_HUMAN	8	39	48.589
sp|P62256|UBE2H_HUMAN	2	13.7	22.912
sp|P62258|1433E_HUMAN	23	78.4	323.31
sp|P62263|RS14_HUMAN	8	41.1	218.53
sp|P62266|RS23_HUMAN	7	49.7	20.55
sp|P62269|RS18_HUMAN	16	57.2	82.501
sp|P62273|RS29_HUMAN	2	28.6	2.1554
sp|P62277|RS13_HUMAN	12	57	141.91
sp|P62280|RS11_HUMAN	18	69.6	96.803
sp|P62304|RUXE_HUMAN	4	56.5	38.68
sp|P62306|RUXF_HUMAN	2	17.4	1.8457
sp|P62310|LSM3_HUMAN	2	32.4	10.855
sp|P62312|LSM6_HUMAN	4	32.5	3.6324
sp|P62314|SMD1_HUMAN	4	37	98.021
sp|P62316|SMD2_HUMAN	8	44.9	184.23
sp|P62318|SMD3_HUMAN	4	37.3	19.522
sp|P62330|ARF6_HUMAN	4	32.6	44.291
sp|P62333|PRS10_HUMAN	17	50.6	315
sp|P62424|RL7A_HUMAN	18	46.6	197.24
sp|P62495|ERF1_HUMAN	9	25.9	58.211
sp|P62701|RS4X_HUMAN;sp|Q8TD47|RS4Y2_HUMAN;sp|P22090|RS4Y1_HUMAN	21;10;9	62	222.75
sp|P62750|RL23A_HUMAN	13	51.9	136.68
sp|P62753|RS6_HUMAN	11	30.1	127.49
sp|P62805|H4_HUMAN	15	65	215.86
sp|P62820|RAB1A_HUMAN	4	66.3	226.07
sp|P62826|RAN_HUMAN	13	44.4	46.901
sp|P62829|RL23_HUMAN	11	72.1	61.485
sp|P62841|RS15_HUMAN	6	42.1	22.244
sp|P62847|RS24_HUMAN	4	26.3	48.779
sp|P62851|RS25_HUMAN	6	36	9.6015
sp|P62854|RS26_HUMAN;sp|Q5JNZ5|RS26L_HUMAN	2;1	20.9	68.493
sp|P62857|RS28_HUMAN	3	36.2	70.994
sp|P62861|RS30_HUMAN	1	16.9	1.8261
sp|P62873|GBB1_HUMAN	7	45.9	130.95
sp|P62879|GBB2_HUMAN;sp|Q9HAV0|GBB4_HUMAN	7;3	38.8	176.95
sp|P62888|RL30_HUMAN	6	58.3	41.153
sp|Q59GN2|R39L5_HUMAN;sp|P62891|RL39_HUMAN	1;1	19.6	7.6146
sp|P62899|RL31_HUMAN	6	40	55.669
sp|P62906|RL10A_HUMAN	11	42.9	218.05
sp|P62910|RL32_HUMAN	13	59.3	94.841
sp|P62913|RL11_HUMAN	6	27.5	37.29
sp|P62917|RL8_HUMAN	12	51.4	199.53
sp|P62937|PPIA_HUMAN	10	59.4	200.9
sp|P62942|FKB1A_HUMAN	4	40.7	92.927
sp|P62993|GRB2_HUMAN	10	58.1	36.745
sp|P62995|TRA2B_HUMAN	6	24.3	90.88
sp|P63000|RAC1_HUMAN;sp|P60763|RAC3_HUMAN	5;2	45.3	47.086
sp|P63010|AP2B1_HUMAN	16	36	237.53
sp|P63092|GNAS2_HUMAN;sp|Q5JWF2|GNAS1_HUMAN;sp|P38405|GNAL_HUMAN	9;9;1	37.6	73.954
sp|P63098|CANB1_HUMAN	2	12.9	7.5737
sp|P63104|1433Z_HUMAN	16	73.1	323.31
sp|P63151|2ABA_HUMAN	4	22.6	58.683
sp|P63165|SUMO1_HUMAN	4	43.6	52.704
sp|P63167|DYL1_HUMAN	4	51.7	35.388
sp|P63172|DYLT1_HUMAN	2	30.1	89.095
sp|P63173|RL38_HUMAN	5	50	41.597
sp|P63208|SKP1_HUMAN	9	67.5	193.74
sp|P63220|RS21_HUMAN	6	63.9	202.68
sp|P63241|IF5A1_HUMAN;sp|Q6IS14|IF5AL_HUMAN	8;4	83.1	192.17
sp|P63244|RACK1_HUMAN	17	56.2	239.47
sp|P63279|UBC9_HUMAN	5	27.8	23.797
sp|P67775|PP2AA_HUMAN;sp|P62714|PP2AB_HUMAN	7;6	29.1	26.85
sp|P67809|YBOX1_HUMAN;sp|Q9Y2T7|YBOX2_HUMAN	14;0	70.4	323.31
sp|P67812|SC11A_HUMAN;sp|P0C7V7|SC11B_HUMAN	9;1	35.8	31.32
sp|P67870|CSK2B_HUMAN	4	23.7	14.448
sp|P67936|TPM4_HUMAN	16	75.4	281.1
sp|P68032|ACTC_HUMAN;sp|P68133|ACTS_HUMAN	0;0	49.3	114.77
sp|P68036|UB2L3_HUMAN	7	53.2	94.007
sp|P68104|EF1A1_HUMAN;sp|Q5VTE0|EF1A3_HUMAN	12;12	67.1	323.31
sp|P68363|TBA1B_HUMAN	0	66.5	323.31
sp|P68366|TBA4A_HUMAN	4	62.3	45.216
sp|P68371|TBB4B_HUMAN	1	65.6	323.31
sp|P68400|CSK21_HUMAN;sp|Q8NEV1|CSK23_HUMAN	15;13	56	163.55
sp|P68402|PA1B2_HUMAN	5	35.4	161.41
sp|P68431|H31_HUMAN	1	70.6	16.655
sp|P78316|NOP14_HUMAN	9	11.8	11.548
sp|P78318|IGBP1_HUMAN	12	43.4	254.21
sp|P78324|SHPS1_HUMAN;sp|Q5TFQ8|SIRBL_HUMAN;sp|Q9P1W8|SIRPG_HUMAN;sp|O00241|SIRB1_HUMAN	7;4;1;1	19.6	89.907
sp|P78330|SERB_HUMAN	5	17.8	18.454
sp|P78344|IF4G2_HUMAN	27	36.5	104.83
sp|P78346|RPP30_HUMAN	4	20.1	15.118
sp|P78347|GTF2I_HUMAN;sp|Q86UP8|GTD2A_HUMAN;sp|Q6EKJ0|GTD2B_HUMAN	33;1;1	38.8	178.45
sp|P78362|SRPK2_HUMAN	5	13.1	31.51
sp|P78371|TCPB_HUMAN	36	74.6	323.31
sp|P78406|RAE1L_HUMAN	9	30.2	100.48
sp|P78411|IRX5_HUMAN	1	3.3	1.4208
sp|P78417|GSTO1_HUMAN	9	26.1	37.778
sp|P78527|PRKDC_HUMAN	113	31.1	323.31
sp|P80217|IN35_HUMAN	6	30.8	53.809
sp|P80303|NUCB2_HUMAN	17	51.4	323.31
sp|P80723|BASP1_HUMAN	13	89	323.31
sp|P82650|RT22_HUMAN	13	43.1	44.958
sp|P82663|RT25_HUMAN	7	41.6	18.188
sp|P82664|RT10_HUMAN	3	22.4	17.696
sp|P82673|RT35_HUMAN	8	33.7	44.87
sp|P82675|RT05_HUMAN	7	20.9	41.84
sp|P82909|RT36_HUMAN	5	69.9	37.796
sp|P82912|RT11_HUMAN	2	16.5	7.5663
sp|P82914|RT15_HUMAN	6	21	6.4363
sp|P82921|RT21_HUMAN	2	29.9	7.9896
sp|P82930|RT34_HUMAN	8	34.4	30.18
sp|P82932|RT06_HUMAN	7	59.2	22.873
sp|P82933|RT09_HUMAN	13	32.3	87.895
sp|P82979|SARNP_HUMAN	9	40	230.73
sp|P83111|LACTB_HUMAN	8	19	37.718
sp|P83731|RL24_HUMAN	6	35	20.087
sp|P83881|RL36A_HUMAN;sp|Q969Q0|RL36L_HUMAN	7;4	38.7	23.997
sp|P83916|CBX1_HUMAN	6	47	38.927
sp|P84022|SMAD3_HUMAN;sp|Q15796|SMAD2_HUMAN;sp|O15198|SMAD9_HUMAN	3;1;1	11.8	21.122
sp|P84077|ARF1_HUMAN;sp|P61204|ARF3_HUMAN	9;8	69.1	104.73
sp|P84085|ARF5_HUMAN	4	56.7	20.854
sp|P84090|ERH_HUMAN	6	55.8	137.31
sp|P84095|RHOG_HUMAN;sp|P17081|RHOQ_HUMAN;sp|Q9H4E5|RHOJ_HUMAN	7;0;0	50.8	132.63
sp|P84098|RL19_HUMAN	10	32.1	81.604
sp|P84103|SRSF3_HUMAN	4	24.4	30.694
sp|P84157|MXRA7_HUMAN	4	31.9	286.81
sp|P84243|H33_HUMAN	2	69.9	135.64
sp|P85037|FOXK1_HUMAN	8	14.1	31.105
sp|P98082|DAB2_HUMAN	7	14	28.179
sp|P98160|PGBM_HUMAN	16	5.7	50.56
sp|P98175|RBM10_HUMAN	14	16.8	35.337
sp|P98179|RBM3_HUMAN	4	49	282.38
sp|Q00013|EM55_HUMAN	4	11.4	6.972
sp|Q00059|TFAM_HUMAN	11	35.8	137.09
sp|Q00169|PIPNA_HUMAN	3	20	18.431
sp|Q00325|MPCP_HUMAN	11	23.5	24.638
sp|Q00341|VIGLN_HUMAN	53	43.8	323.31
sp|Q00534|CDK6_HUMAN	6	26.7	26.131
sp|Q00535|CDK5_HUMAN	6	27.4	8.5945
sp|Q00577|PURA_HUMAN	6	29.8	97.757
sp|Q00587|BORG5_HUMAN	2	6.9	2.027
sp|Q00610|CLH1_HUMAN;sp|P53675|CLH2_HUMAN	71;17	51.1	323.31
sp|Q00613|HSF1_HUMAN	1	3	11.747
sp|Q00653|NFKB2_HUMAN	9	15	139.45
sp|Q00688|FKBP3_HUMAN	14	47.8	173.94
sp|Q00796|DHSO_HUMAN	8	29.4	66.979
sp|Q00839|HNRPU_HUMAN	36	44.2	323.31
sp|Q01082|SPTB2_HUMAN;sp|O15020|SPTN2_HUMAN;sp|P11277|SPTB1_HUMAN	125;5;4	59.4	323.31
sp|Q01085|TIAR_HUMAN	6	30.1	43.79
sp|Q01105|SET_HUMAN;sp|P0DME0|SETLP_HUMAN	9;4	45.2	117.69
sp|Q01130|SRSF2_HUMAN;sp|Q9BRL6|SRSF8_HUMAN	5;2	26.7	144.91
sp|Q01196|RUNX1_HUMAN	5	16.3	4.0779
sp|Q01433|AMPD2_HUMAN	13	16	46.685
sp|Q01469|FABP5_HUMAN;sp|A8MUU1|FB5L3_HUMAN	9;1	71.9	62.828
sp|Q01518|CAP1_HUMAN	27	56.2	323.31
sp|Q01650|LAT1_HUMAN;sp|Q9UM01|YLAT1_HUMAN;sp|Q92536|YLAT2_HUMAN	4;1;1	7.9	85.769
sp|Q01658|NC2B_HUMAN	4	33	18.734
sp|Q01780|EXOSX_HUMAN	15	22.3	51.818
sp|Q01804|OTUD4_HUMAN	3	4.3	15.91
sp|Q01813|PFKAP_HUMAN	27	42.3	323.31
sp|Q01844|EWS_HUMAN	6	13.1	141.28
sp|Q01970|PLCB3_HUMAN	8	8.6	18.571
sp|Q02040|AK17A_HUMAN	3	6.2	3.0858
sp|Q02127|PYRD_HUMAN	12	42.8	50.996
sp|Q02218|ODO1_HUMAN;sp|Q9ULD0|OGDHL_HUMAN	29;8	35.2	253.12
sp|Q02241|KIF23_HUMAN	11	16.4	130.78
sp|Q02252|MMSA_HUMAN	7	17.4	24.071
sp|Q02388|CO7A1_HUMAN	29	15.2	204.64
sp|Q02410|APBA1_HUMAN	1	1	1.1209
sp|Q02447|SP3_HUMAN	3	5.8	46.287
sp|Q02543|RL18A_HUMAN	10	40.9	54.453
sp|Q02750|MP2K1_HUMAN	4	24.2	10.33
sp|Q02790|FKBP4_HUMAN	30	74.1	323.31
sp|Q02809|PLOD1_HUMAN	24	41.3	241.89
sp|Q02818|NUCB1_HUMAN	27	61	249.67
sp|Q02878|RL6_HUMAN	20	49.3	142.19
sp|Q02880|TOP2B_HUMAN	21	22	50.876
sp|Q02952|AKA12_HUMAN	20	20.1	203.2
sp|Q02978|M2OM_HUMAN	7	25.5	68.378
sp|Q03001|DYST_HUMAN	8	2.1	13.751
sp|Q03135|CAV1_HUMAN;sp|P56539|CAV3_HUMAN	6;2	34.8	113.86
sp|Q03154|ACY1_HUMAN	9	26.5	18.44
sp|Q03164|KMT2A_HUMAN	8	2.8	8.6542
sp|Q03169|TNAP2_HUMAN	16	30.3	130.5
sp|Q03252|LMNB2_HUMAN	39	58.4	323.31
sp|Q03518|TAP1_HUMAN	7	16.2	141.13
sp|Q03519|TAP2_HUMAN	5	9.8	8.2235
sp|Q03701|CEBPZ_HUMAN	19	23.2	108.05
sp|Q04206|TF65_HUMAN	7	16.9	21.474
sp|Q04323|UBXN1_HUMAN	11	60.9	124.47
sp|Q04446|GLGB_HUMAN	13	30.6	93.287
sp|Q04721|NOTC2_HUMAN	8	4.9	22.465
sp|Q04760|LGUL_HUMAN	10	46.7	82.842
sp|Q04837|SSBP_HUMAN	10	60.8	260.78
sp|Q04917|1433F_HUMAN	16	61	289.96
sp|Q04941|PLP2_HUMAN	1	8.6	6.3247
sp|Q05048|CSTF1_HUMAN	7	24.6	50.047
sp|Q05086|UBE3A_HUMAN	3	4.5	5.6992
sp|Q05193|DYN1_HUMAN	5	15	13.335
sp|Q05397|FAK1_HUMAN	16	22.3	67.703
sp|Q05519|SRS11_HUMAN	6	16.9	68.09
sp|Q05639|EF1A2_HUMAN	9	61.1	76.847
sp|Q05682|CALD1_HUMAN	31	35.3	323.31
sp|Q05D32|CTSL2_HUMAN	3	5.6	2.9742
sp|Q06124|PTN11_HUMAN	11	24	75.538
sp|Q06203|PUR1_HUMAN	8	19.1	104.49
sp|Q06210|GFPT1_HUMAN	18	36.3	274.33
sp|Q06265|EXOS9_HUMAN	2	5.2	1.7499
sp|Q06323|PSME1_HUMAN	19	68.3	169.82
sp|Q06481|APLP2_HUMAN	5	10.4	28.455
sp|Q06587|RING1_HUMAN	2	11.1	2.8754
sp|Q06710|PAX8_HUMAN;sp|Q02548|PAX5_HUMAN;sp|Q02962|PAX2_HUMAN	4;1;1	14	13.503
sp|Q06787|FMR1_HUMAN	8	17.9	34.149
sp|Q06830|PRDX1_HUMAN	13	75.4	233.95
sp|Q07020|RL18_HUMAN	6	38.3	80.164
sp|Q07021|C1QBP_HUMAN	6	28.4	270.1
sp|Q07065|CKAP4_HUMAN	38	67.1	323.31
sp|Q07075|AMPE_HUMAN	2	2.3	4.0225
sp|Q07157|ZO1_HUMAN	39	32.7	270.43
sp|Q07352|TISB_HUMAN	6	19.8	8.1254
sp|Q07666|KHDR1_HUMAN;sp|Q5VWX1|KHDR2_HUMAN	12;2	25.1	323.31
sp|Q07812|BAX_HUMAN	6	40.6	41.318
sp|Q07817|B2CL1_HUMAN	3	12	1.1166
sp|Q07866|KLC1_HUMAN	16	34	118.26
sp|Q07955|SRSF1_HUMAN	14	47.6	186.34
sp|Q07960|RHG01_HUMAN	12	39	78.763
sp|Q08209|PP2BA_HUMAN;sp|P16298|PP2BB_HUMAN	7;2	16.1	27.127
sp|Q08211|DHX9_HUMAN	49	44.9	323.31
sp|Q08257|QOR_HUMAN	20	73.3	323.31
sp|Q08378|GOGA3_HUMAN	11	11.3	54.504
sp|Q08379|GOGA2_HUMAN	18	24.1	113.13
sp|Q08380|LG3BP_HUMAN	4	8.9	41.328
sp|Q08426|ECHP_HUMAN	21	41.6	77.208
sp|Q08629|TICN1_HUMAN	3	8.2	1.7618
sp|Q08722|CD47_HUMAN	3	8.7	5.4024
sp|Q08752|PPID_HUMAN	5	14.9	5.0456
sp|Q08945|SSRP1_HUMAN	18	29.5	123.29
sp|Q08AF3|SLFN5_HUMAN;sp|Q68D06|SLN13_HUMAN	1;0	3.1	6.1481
sp|Q08J23|NSUN2_HUMAN	26	40.5	212.42
sp|Q09028|RBBP4_HUMAN	6	38.8	232
sp|Q09161|NCBP1_HUMAN	4	6.6	34.278
sp|Q09666|AHNK_HUMAN;sp|P48552|NRIP1_HUMAN	435;1	82	323.31
sp|Q0VDF9|HSP7E_HUMAN	7	21.8	23.738
sp|Q0VF96|CGNL1_HUMAN	7	7.6	103.57
sp|Q0ZGT2|NEXN_HUMAN	14	19.6	112.63
sp|Q10471|GALT2_HUMAN	12	23.5	80.418
sp|Q10567|AP1B1_HUMAN	11	27.1	26.442
sp|Q10570|CPSF1_HUMAN	10	9.4	64.388
sp|Q10713|MPPA_HUMAN	13	34.1	116.28
sp|Q12765|SCRN1_HUMAN	9	21	36.449
sp|Q12769|NU160_HUMAN	12	9.3	13.741
sp|Q12774|ARHG5_HUMAN	2	2.6	2.972
sp|Q12788|TBL3_HUMAN	12	18.8	78.568
sp|Q12789|TF3C1_HUMAN	5	3.2	7.1976
sp|Q12792|TWF1_HUMAN	10	35.1	138.48
sp|Q12797|ASPH_HUMAN	27	40.9	323.31
sp|Q12802|AKP13_HUMAN	3	1.4	7.1243
sp|Q12824|SNF5_HUMAN	5	19.5	6.2718
sp|Q12834|CDC20_HUMAN	4	10.8	8.5283
sp|Q12841|FSTL1_HUMAN	4	14.6	10.166
sp|Q12846|STX4_HUMAN	8	43.4	117.62
sp|Q12849|GRSF1_HUMAN	16	46.9	323.31
sp|Q12873|CHD3_HUMAN	2	6.4	3.9455
sp|Q12874|SF3A3_HUMAN	17	34.1	163.64
sp|Q12888|TP53B_HUMAN	9	8.6	34.886
sp|Q12904|AIMP1_HUMAN	14	59.3	241.45
sp|Q12905|ILF2_HUMAN	15	45.4	312.57
sp|Q12906|ILF3_HUMAN	31	43.6	323.31
sp|Q12907|LMAN2_HUMAN	11	31.5	138.83
sp|Q12913|PTPRJ_HUMAN	16	15.6	89.868
sp|Q12923|PTN13_HUMAN	8	3.8	36.503
sp|Q12929|EPS8_HUMAN	5	8.9	13.838
sp|Q12931|TRAP1_HUMAN	24	41.1	323.31
sp|Q12959|DLG1_HUMAN;sp|Q15700|DLG2_HUMAN;sp|P78352|DLG4_HUMAN	22;3;2	36.2	275.06
sp|Q12965|MYO1E_HUMAN;sp|O00160|MYO1F_HUMAN	20;1	23.4	72.136
sp|Q12972|PP1R8_HUMAN	11	30.5	109.44
sp|Q12979|ABR_HUMAN	3	5.1	9.6428
sp|Q12996|CSTF3_HUMAN	8	15.1	55.898
sp|Q13011|ECH1_HUMAN	13	55.5	172.93
sp|Q13015|AF1Q_HUMAN	1	25.6	6.0962
sp|Q13017|RHG05_HUMAN	5	4.7	13.455
sp|Q13033|STRN3_HUMAN	8	20.2	92.6
sp|Q13043|STK4_HUMAN	3	24.4	14.696
sp|Q13045|FLII_HUMAN	23	23.6	120.77
sp|Q13057|COASY_HUMAN	7	18.6	34.365
sp|Q13084|RM28_HUMAN	8	44.1	49.167
sp|Q13085|ACACA_HUMAN;sp|O00763|ACACB_HUMAN	21;3	13.6	59.301
sp|Q13098|CSN1_HUMAN	9	23.2	65.415
sp|Q13111|CAF1A_HUMAN	3	5	3.7055
sp|Q13112|CAF1B_HUMAN	5	11.6	21.021
sp|Q13123|RED_HUMAN	15	34.5	87.405
sp|Q13126|MTAP_HUMAN	10	45.9	184.55
sp|Q13131|AAPK1_HUMAN;sp|P54646|AAPK2_HUMAN	5;2	10.7	13.048
sp|Q13136|LIPA1_HUMAN;sp|O75334|LIPA2_HUMAN;sp|O75335|LIPA4_HUMAN	10;3;1	10.4	44.038
sp|Q13144|EI2BE_HUMAN	6	8.5	41.185
sp|Q13148|TADBP_HUMAN	12	45.2	177.46
sp|Q13151|ROA0_HUMAN	16	50.5	323.31
sp|Q13153|PAK1_HUMAN	2	9.4	5.6213
sp|Q13155|AIMP2_HUMAN	6	33.4	125.37
sp|Q13158|FADD_HUMAN	4	32.7	40.425
sp|Q13162|PRDX4_HUMAN	8	39.1	115.53
sp|Q13177|PAK2_HUMAN;sp|O75914|PAK3_HUMAN	15;2	54.4	222.84
sp|Q13185|CBX3_HUMAN	6	45.9	76.945
sp|Q13188|STK3_HUMAN	3	17.7	27.115
sp|Q13200|PSMD2_HUMAN	35	43.2	323.31
sp|Q13206|DDX10_HUMAN	8	12.7	28.888
sp|Q13217|DNJC3_HUMAN	8	26.8	15.08
sp|Q13242|SRSF9_HUMAN	10	44.8	47.098
sp|Q13243|SRSF5_HUMAN	7	28.7	64.788
sp|Q13247|SRSF6_HUMAN	4	15.4	59.462
sp|Q13257|MD2L1_HUMAN	2	8.3	1.5193
sp|Q13263|TIF1B_HUMAN	20	32.8	188.35
sp|Q13283|G3BP1_HUMAN	15	47	252.66
sp|Q13287|NMI_HUMAN	6	22.5	22.32
sp|Q13310|PABP4_HUMAN;sp|P0CB38|PAB4L_HUMAN	16;1	41.8	181.61
sp|Q13330|MTA1_HUMAN	7	16.8	14.039
sp|Q13347|EIF3I_HUMAN	9	31.7	81.073
sp|Q13363|CTBP1_HUMAN	8	25.9	84.161
sp|Q13405|RM49_HUMAN	7	41	32.551
sp|Q13409|DC1I2_HUMAN	13	31	323.31
sp|Q13418|ILK_HUMAN	16	36.5	119.74
sp|Q13423|NNTM_HUMAN	27	32.9	259.54
sp|Q13425|SNTB2_HUMAN	7	20.2	10.807
sp|Q13427|PPIG_HUMAN	5	7.2	19.532
sp|Q13428|TCOF_HUMAN	23	17.7	252.01
sp|Q13435|SF3B2_HUMAN	38	51.1	323.31
sp|Q13438|OS9_HUMAN	7	17.8	15.818
sp|Q13439|GOGA4_HUMAN	12	7.5	32.43
sp|Q13442|HAP28_HUMAN	8	42	95.45
sp|Q13443|ADAM9_HUMAN	5	6	5.2341
sp|Q13451|FKBP5_HUMAN	8	18.2	42.493
sp|Q13464|ROCK1_HUMAN	5	7.4	9.6305
sp|Q13485|SMAD4_HUMAN	1	3.8	5.5379
sp|Q13492|PICAL_HUMAN	10	19.5	164.7
sp|Q13501|SQSTM_HUMAN	8	35.7	94.017
sp|Q13505|MTX1_HUMAN	6	18.2	41.693
sp|Q13509|TBB3_HUMAN	7	59.1	277.36
sp|Q13510|ASAH1_HUMAN	3	11.1	32.311
sp|Q13523|PRP4B_HUMAN	10	10.4	66.401
sp|Q13526|PIN1_HUMAN	2	16.6	5.8823
sp|Q13547|HDAC1_HUMAN	6	29.3	76.958
sp|Q13555|KCC2G_HUMAN	1	13.3	12.682
sp|Q13557|KCC2D_HUMAN;sp|Q9UQM7|KCC2A_HUMAN	6;0	25.5	104.27
sp|Q13561|DCTN2_HUMAN	18	57.6	153.72
sp|Q13564|ULA1_HUMAN	7	21	53.124
sp|Q13573|SNW1_HUMAN	18	42	299
sp|Q13576|IQGA2_HUMAN	1	1.5	1.3143
sp|Q13586|STIM1_HUMAN	18	30.4	200.28
sp|Q13595|TRA2A_HUMAN	5	18.1	17.361
sp|Q13596|SNX1_HUMAN	10	29.5	71.521
sp|Q13601|KRR1_HUMAN	5	17.8	56.414
sp|Q13617|CUL2_HUMAN	11	16.8	44.096
sp|Q13618|CUL3_HUMAN	5	9.1	42.559
sp|Q13619|CUL4A_HUMAN	2	7.5	5.9783
sp|Q13620|CUL4B_HUMAN	5	10.6	29.229
sp|Q13625|ASPP2_HUMAN;sp|Q96KQ4|ASPP1_HUMAN	7;1	8.3	13.86
sp|Q13630|FCL_HUMAN	5	22.1	63.274
sp|Q13641|TPBG_HUMAN	5	16	30.034
sp|Q13642|FHL1_HUMAN	2	6.2	27.739
sp|Q13671|RIN1_HUMAN	4	8.8	7.4537
sp|Q13724|MOGS_HUMAN	19	31.3	161.66
sp|Q13740|CD166_HUMAN	17	29	142.26
sp|Q13751|LAMB3_HUMAN	6	8.6	89.78
sp|Q13769|THOC5_HUMAN	3	6.9	47.79
sp|Q13823|NOG2_HUMAN	9	16.8	24.674
sp|Q13825|AUHM_HUMAN	3	12.1	7.2265
sp|Q13838|DX39B_HUMAN	10	50.7	237.77
sp|Q13867|BLMH_HUMAN	6	20.4	22.059
sp|Q13868|EXOS2_HUMAN	5	22.5	11.67
sp|Q13884|SNTB1_HUMAN;sp|Q13424|SNTA1_HUMAN	12;0	31.8	106.37
sp|Q13885|TBB2A_HUMAN;sp|Q9BVA1|TBB2B_HUMAN	4;3	61.8	95.426
sp|Q13895|BYST_HUMAN	10	30	106.42
sp|Q13950|RUNX2_HUMAN;sp|Q13761|RUNX3_HUMAN	5;2	10.2	13.223
sp|Q13951|PEBB_HUMAN	5	26.9	77.484
sp|Q13952|NFYC_HUMAN	3	6.3	4.623
sp|Q14008|CKAP5_HUMAN	34	20.7	83.481
sp|Q14011|CIRBP_HUMAN	4	33.1	90.895
sp|Q14012|KCC1A_HUMAN	6	28.6	27.068
sp|Q14019|COTL1_HUMAN	14	70.4	45.202
sp|Q14103|HNRPD_HUMAN	17	42.3	323.31
sp|Q14108|SCRB2_HUMAN	3	10.5	149.62
sp|Q14116|IL18_HUMAN	2	18.1	80.265
sp|Q14119|VEZF1_HUMAN	1	2.3	2.0603
sp|Q14126|DSG2_HUMAN	9	11.8	61.597
sp|Q14137|BOP1_HUMAN	10	21.2	49.071
sp|Q14141|SEPT6_HUMAN	4	26	29.148
sp|Q14151|SAFB2_HUMAN	16	28.5	64.763
sp|Q14152|EIF3A_HUMAN	62	48	323.31
sp|Q14157|UBP2L_HUMAN	20	28.3	267.08
sp|Q14160|SCRIB_HUMAN	24	26.4	223.42
sp|Q14165|MLEC_HUMAN	12	40.1	142.51
sp|Q14166|TTL12_HUMAN	8	18.2	86.715
sp|Q14192|FHL2_HUMAN	3	10.4	11.167
sp|Q14195|DPYL3_HUMAN;sp|Q14117|DPYS_HUMAN	23;0	62.5	323.31
sp|Q14197|ICT1_HUMAN	4	17	9.0211
sp|Q14203|DCTN1_HUMAN	34	36.2	323.31
sp|Q14204|DYHC1_HUMAN	158	39.3	323.31
sp|Q14240|IF4A2_HUMAN	6	52.3	83.273
sp|Q14241|ELOA1_HUMAN	6	9.6	18.449
sp|Q14244|MAP7_HUMAN	4	5.5	2.042
sp|Q14247|SRC8_HUMAN	24	47.5	323.31
sp|Q14249|NUCG_HUMAN	2	7.7	1.8677
sp|Q14254|FLOT2_HUMAN	15	42.1	93.157
sp|Q14257|RCN2_HUMAN	11	41.3	162.94
sp|Q14258|TRI25_HUMAN	12	23.8	66.429
sp|Q14315|FLNC_HUMAN	78	46.3	323.31
sp|Q14318|FKBP8_HUMAN	5	17	74.46
sp|Q14320|FA50A_HUMAN;sp|Q9Y247|FA50B_HUMAN	7;3	28	60.126
sp|Q14344|GNA13_HUMAN	9	30.2	58.225
sp|Q14376|GALE_HUMAN	9	36.8	154.86
sp|Q14444|CAPR1_HUMAN	10	21.6	189.63
sp|Q14493|SLBP_HUMAN	2	12.2	7.1551
sp|Q14498|RBM39_HUMAN	12	33	138.85
sp|Q14527|HLTF_HUMAN	8	11.6	28.977
sp|Q14554|PDIA5_HUMAN	16	43.2	114.36
sp|Q14558|KPRA_HUMAN	5	27.2	36.351
sp|Q14566|MCM6_HUMAN	26	32.6	171.07
sp|Q14573|ITPR3_HUMAN	15	8	197.3
sp|Q14651|PLSI_HUMAN	11	35	89.866
sp|Q14653|IRF3_HUMAN	4	17.3	6.1319
sp|Q14657|LAGE3_HUMAN	1	16.1	27.268
sp|Q14667|K0100_HUMAN	2	0.4	1.0996
sp|Q14669|TRIPC_HUMAN	16	11.7	61.825
sp|Q14671|PUM1_HUMAN	8	11	33.363
sp|Q14676|MDC1_HUMAN	24	22.9	288.77
sp|Q14677|EPN4_HUMAN	19	31	245.33
sp|Q14683|SMC1A_HUMAN	42	38.1	185.59
sp|Q14684|RRP1B_HUMAN	13	27.4	160.9
sp|Q14687|GSE1_HUMAN	1	1.5	6.8677
sp|Q14690|RRP5_HUMAN	28	20.7	229.69
sp|Q14691|PSF1_HUMAN	1	7.1	43.829
sp|Q14692|BMS1_HUMAN	16	18.2	269.78
sp|Q14694|UBP10_HUMAN	11	18.2	54.83
sp|Q14696|MESD_HUMAN	7	31.6	85.211
sp|Q14697|GANAB_HUMAN	39	48.1	323.31
sp|Q14738|2A5D_HUMAN	7	16.1	31.275
sp|Q14739|LBR_HUMAN	4	4.9	9.7059
sp|Q14764|MVP_HUMAN	41	50.3	323.31
sp|Q14790|CASP8_HUMAN	6	19.8	58.485
sp|Q147X3|NAA30_HUMAN	2	10.5	14.167
sp|Q14807|KIF22_HUMAN	10	21.7	37.213
sp|Q14814|MEF2D_HUMAN	1	3.1	20.868
sp|Q14839|CHD4_HUMAN	29	28.5	236.19
sp|Q14847|LASP1_HUMAN	15	55.6	248.6
sp|Q14894|CRYM_HUMAN	2	11.8	11.689
sp|Q14914|PTGR1_HUMAN	11	40.1	193.11
sp|Q14919|NC2A_HUMAN	3	21.5	2.7102
sp|Q14966|ZN638_HUMAN	21	13.8	150.83
sp|Q14974|IMB1_HUMAN	28	41.8	323.31
sp|Q14978|NOLC1_HUMAN	12	18.5	40.152
sp|Q14980|NUMA1_HUMAN	70	43.2	323.31
sp|Q14997|PSME4_HUMAN	3	2.6	4.2468
sp|Q15003|CND2_HUMAN	9	15.7	52.782
sp|Q15005|SPCS2_HUMAN	10	39.8	104.63
sp|Q15006|EMC2_HUMAN	10	49.5	116.98
sp|Q15007|FL2D_HUMAN	7	23	82.578
sp|Q15008|PSMD6_HUMAN	14	29.3	83.359
sp|Q15018|F175B_HUMAN	2	7.2	3.7458
sp|Q15019|SEPT2_HUMAN	21	76.7	323.31
sp|Q15020|SART3_HUMAN	11	14.8	61.573
sp|Q15021|CND1_HUMAN	13	13.2	99.915
sp|Q15024|EXOS7_HUMAN	6	22.3	29.954
sp|Q15025|TNIP1_HUMAN	4	8	2.4386
sp|Q15029|U5S1_HUMAN	32	41.2	323.31
sp|Q15031|SYLM_HUMAN	3	3.9	13.79
sp|Q15042|RB3GP_HUMAN	5	6.4	10.963
sp|Q15046|SYK_HUMAN	23	35.8	148.17
sp|Q15050|RRS1_HUMAN	16	42.2	97.902
sp|Q15054|DPOD3_HUMAN	4	10.5	6.8665
sp|Q15056|IF4H_HUMAN	12	54.4	251.31
sp|Q15057|ACAP2_HUMAN	2	3.2	4.8138
sp|Q15059|BRD3_HUMAN	5	16.3	5.8436
sp|Q15061|WDR43_HUMAN	7	12.3	47.879
sp|Q15067|ACOX1_HUMAN	12	31.5	119.13
sp|Q15070|OXA1L_HUMAN	6	11.5	11.234
sp|Q15075|EEA1_HUMAN	37	32.1	253.71
sp|Q15084|PDIA6_HUMAN	19	47.7	323.31
sp|Q15102|PA1B3_HUMAN	6	38.1	35.978
sp|Q15120|PDK3_HUMAN	5	16.3	6.1839
sp|Q15121|PEA15_HUMAN	6	54.6	32.447
sp|Q15124|PGM5_HUMAN	1	1.6	1.7846
sp|Q15126|PMVK_HUMAN	7	37.5	33.619
sp|Q15149|PLEC_HUMAN	312	65.8	323.31
sp|Q15155|NOMO1_HUMAN	2	26.7	203.76
sp|Q15165|PON2_HUMAN	7	36.4	170.21
sp|Q15181|IPYR_HUMAN	15	59.9	323.31
sp|Q15185|TEBP_HUMAN	4	23.8	6.8491
sp|Q15208|STK38_HUMAN	3	9	4.6422
sp|Q15233|NONO_HUMAN	25	55.6	323.31
sp|Q15257|PTPA_HUMAN	5	19	24.456
sp|Q15269|PWP2_HUMAN	7	10.7	30.586
sp|Q15274|NADC_HUMAN	6	24.6	25.236
sp|Q15276|RABE1_HUMAN	2	4.9	3.0607
sp|Q15286|RAB35_HUMAN	5	21.9	8.8221
sp|Q15287|RNPS1_HUMAN	7	20.3	78.796
sp|Q15293|RCN1_HUMAN	19	59.2	323.31
sp|Q15334|L2GL1_HUMAN	4	5.6	30.553
sp|Q15363|TMED2_HUMAN	5	30.8	125.54
sp|Q15365|PCBP1_HUMAN	10	66	323.31
sp|Q15366|PCBP2_HUMAN	8	51.8	231.93
sp|Q15369|ELOC_HUMAN	7	58.9	137.65
sp|Q15370|ELOB_HUMAN	6	38.1	20.644
sp|Q15382|RHEB_HUMAN	9	38	71.723
sp|Q15388|TOM20_HUMAN	3	20.7	4.8765
sp|Q15393|SF3B3_HUMAN	26	28.3	298.98
sp|Q15397|PUM3_HUMAN	11	22.2	76.557
sp|Q15398|DLGP5_HUMAN	6	9.5	9.8139
sp|Q15404|RSU1_HUMAN	8	42.6	163.29
sp|Q15417|CNN3_HUMAN	14	54.4	323.31
sp|Q15418|KS6A1_HUMAN	13	35.4	85.291
sp|Q15424|SAFB1_HUMAN	21	31.6	323.31
sp|Q15427|SF3B4_HUMAN	4	16.3	54.986
sp|Q15428|SF3A2_HUMAN	7	20.9	94.874
sp|Q15434|RBMS2_HUMAN	2	6.9	9.8708
sp|Q15435|PP1R7_HUMAN	10	39.4	142.73
sp|Q15436|SC23A_HUMAN	17	33.9	196.5
sp|Q15437|SC23B_HUMAN	7	15.8	36.415
sp|Q15459|SF3A1_HUMAN	26	35.9	323.31
sp|Q15526|SURF1_HUMAN	4	20.3	7.6782
sp|Q15528|MED22_HUMAN	2	11.5	3.6538
sp|Q15554|TERF2_HUMAN	1	3.9	3.2718
sp|Q15555|MARE2_HUMAN	2	18.7	2.0612
sp|Q15582|BGH3_HUMAN	13	24.2	73.325
sp|Q15628|TRADD_HUMAN	3	16	4.6965
sp|Q15629|TRAM1_HUMAN	1	2.9	3.2319
sp|Q15631|TSN_HUMAN	4	25.4	42.847
sp|Q15637|SF01_HUMAN	12	23.8	132.94
sp|Q15642|CIP4_HUMAN	13	31.9	80.072
sp|Q15643|TRIPB_HUMAN	14	9.9	40.855
sp|Q15645|PCH2_HUMAN	11	25.9	24.053
sp|Q15648|MED1_HUMAN	4	5.4	7.9599
sp|Q15654|TRIP6_HUMAN	4	13.9	148.46
sp|Q15678|PTN14_HUMAN	7	9.7	92.329
sp|Q15691|MARE1_HUMAN	18	76.1	209.17
sp|Q15717|ELAV1_HUMAN	12	41.1	170.69
sp|Q15738|NSDHL_HUMAN	8	28.2	43.064
sp|Q15746|MYLK_HUMAN	10	5.5	21.534
sp|Q15750|TAB1_HUMAN	4	11.7	20.621
sp|Q15758|AAAT_HUMAN	6	11.5	40.311
sp|Q15773|MLF2_HUMAN	5	33.1	21.072
sp|Q15785|TOM34_HUMAN	8	32.4	68.673
sp|Q15813|TBCE_HUMAN	8	21.4	23.682
sp|Q15819|UB2V2_HUMAN	3	52.4	37.022
sp|Q15833|STXB2_HUMAN	11	23.1	43.46
sp|Q15836|VAMP3_HUMAN	3	62	240.73
sp|Q15843|NEDD8_HUMAN	3	43.2	37.086
sp|Q15907|RB11B_HUMAN;sp|P62491|RB11A_HUMAN;sp|P57735|RAB25_HUMAN	12;10;1	57.8	81.13
sp|Q15942|ZYX_HUMAN	16	40.9	209.06
sp|Q16181|SEPT7_HUMAN;sp|Q6ZU15|SEP14_HUMAN	18;1	42.8	231.06
sp|Q16186|ADRM1_HUMAN	5	14.7	37.083
sp|Q16204|CCDC6_HUMAN	11	29.5	82.707
sp|Q16222|UAP1_HUMAN	8	23.9	84.698
sp|Q16270|IBP7_HUMAN	4	24.1	58.289
sp|Q16401|PSMD5_HUMAN	12	32.1	85.636
sp|Q16513|PKN2_HUMAN	11	13.5	13.271
sp|Q16527|CSRP2_HUMAN	5	36.8	56.14
sp|Q16531|DDB1_HUMAN	24	26.5	286.54
sp|Q16539|MK14_HUMAN	10	38.3	30.951
sp|Q16540|RM23_HUMAN	4	21.6	2.3423
sp|Q16543|CDC37_HUMAN	15	41	193.69
sp|Q16555|DPYL2_HUMAN	15	53.8	323.31
sp|Q16566|KCC4_HUMAN	1	3.2	3.775
sp|Q16576|RBBP7_HUMAN	5	34.8	323.31
sp|Q16629|SRSF7_HUMAN	7	27.7	77.397
sp|Q16630|CPSF6_HUMAN	8	19.4	59.357
sp|Q16643|DREB_HUMAN	21	39	323.31
sp|Q16644|MAPK3_HUMAN	3	16.5	16.106
sp|Q16658|FSCN1_HUMAN	25	58.8	323.31
sp|Q16666|IF16_HUMAN;sp|Q6K0P9|IFIX_HUMAN	19;3	26.8	182.07
sp|Q16698|DECR_HUMAN	13	47.2	172.41
sp|Q16706|MA2A1_HUMAN	12	14.2	53.262
sp|Q16718|NDUA5_HUMAN	7	69	191.73
sp|Q16740|CLPP_HUMAN	8	37.5	120.94
sp|Q16762|THTR_HUMAN	8	40.4	151.24
sp|Q16763|UBE2S_HUMAN	3	19.4	17.855
sp|Q16774|KGUA_HUMAN	7	41.1	53.137
sp|Q16775|GLO2_HUMAN	4	15.9	7.5878
sp|Q16795|NDUA9_HUMAN	11	36.9	36.27
sp|Q16822|PCKGM_HUMAN;sp|P35558|PCKGC_HUMAN	21;3	40	204.6
sp|Q16836|HCDH_HUMAN	12	47.5	323.31
sp|Q16851|UGPA_HUMAN	22	45.1	167.4
sp|Q16864|VATF_HUMAN	2	27.7	24.322
sp|Q16878|CDO1_HUMAN	1	3.5	1.3731
sp|Q16881|TRXR1_HUMAN	17	32.5	304.04
sp|Q16891|MIC60_HUMAN	43	59.9	323.31
sp|Q1ED39|KNOP1_HUMAN	5	11.6	16.57
sp|Q1KMD3|HNRL2_HUMAN	23	35.7	217.94
sp|Q27J81|INF2_HUMAN	21	26	238.27
sp|Q29963|1C06_HUMAN;sp|Q29865|1C18_HUMAN;sp|P30501|1C02_HUMAN	0;0;0	35.8	32.587
sp|Q29RF7|PDS5A_HUMAN	14	16.8	155.48
sp|Q2NKX8|ERC6L_HUMAN	10	12.5	41.809
sp|Q2NL82|TSR1_HUMAN	8	13.7	31.493
sp|Q96AT9|RPE_HUMAN;sp|Q2QD12|RPEL1_HUMAN	2;2	6.6	1.485
sp|Q2T9J0|TYSD1_HUMAN	3	9.5	20.58
sp|Q2TAA2|IAH1_HUMAN	3	18.1	65.62
sp|Q2TAL8|QRIC1_HUMAN	7	10.6	23.045
sp|Q2TAY7|SMU1_HUMAN	11	25.9	88.928
sp|Q2TB90|HKDC1_HUMAN	12	16.2	24.052
sp|Q30201|HFE_HUMAN	1	3.7	3.7097
sp|Q32MZ4|LRRF1_HUMAN	27	41.5	323.31
sp|Q32P28|P3H1_HUMAN	23	43.8	292.36
sp|Q32P41|TRM5_HUMAN	5	9.8	4.1659
sp|Q32P44|EMAL3_HUMAN	3	4.4	13.013
sp|Q330K2|NDUF6_HUMAN	3	12.6	10.565
sp|Q3B726|RPA43_HUMAN	2	9.2	7.9449
sp|Q3KQU3|MA7D1_HUMAN	7	15.1	25.244
sp|Q3LXA3|TKFC_HUMAN	4	6.4	30.937
sp|Q3MHD2|LSM12_HUMAN	1	6.7	2.7033
sp|Q3V6T2|GRDN_HUMAN	3	2.9	3.5611
sp|Q3YEC7|RABL6_HUMAN	9	16.9	15.77
sp|Q3ZCM7|TBB8_HUMAN	2	24.5	215.77
sp|Q3ZCQ8|TIM50_HUMAN	6	23.5	122.48
sp|Q460N5|PAR14_HUMAN	9	8.1	48.249
sp|Q49A26|GLYR1_HUMAN	9	22.6	55.932
sp|Q4G0J3|LARP7_HUMAN	12	23.4	78.767
sp|Q4G0N4|NAKD2_HUMAN	10	29.4	87.146
sp|Q4KMP7|TB10B_HUMAN	3	6.7	18.776
sp|Q4KWH8|PLCH1_HUMAN	1	0.5	1.3694
[truncated: 1,586 more rows]
