# Supplementary material for: VHL deficiency augments anthracycline sensitivity of clear cell renal cell carcinomas by down-regulating ALDH2
Source: Nat Commun. 2017 Jun 15;8:15337. doi: 10.1038/ncomms15337 (PMC5481740; doi:10.1038/ncomms15337)
Supplement: Supplementary Data 3 — The dysregulated proteins in RCC4/VHL vs. RCC4/EV. [file ncomms15337-s4.xlsx]

## Sheet: M verse L差异
						RCC4/VHL in normoxia. vs. RCC4/EV in normoxia.
	Identified Proteins	Accession	Entry	Gene names	Molecular Weight	T-Test (p-value) Benjamini-Hochberg (p<0.01056)	Log2 Fold Change by Category (M / L)	Coefficient Variance
	Vimentin OS=Homo sapiens GN=VIM PE=1 SV=4	VIME_HUMAN	P08670	VIM	54 kDa	0.0001	-1.07	0.197574
	Myosin-9 OS=Homo sapiens GN=MYH9 PE=1 SV=4	MYH9_HUMAN	P35579	MYH9	227 kDa	0.0001	-0.88	0.0975081
	Keratin, type II cytoskeletal 8 OS=Homo sapiens GN=KRT8 PE=1 SV=7	K2C8_HUMAN	P05787	KRT8 CYK8	54 kDa	0.0001	1.22	0.156775
	Keratin, type I cytoskeletal 18 OS=Homo sapiens GN=KRT18 PE=1 SV=2	K1C18_HUMAN	P05783	KRT18 CYK18 PIG46	48 kDa	0.0001	1.52	0.222343
	Phosphoglycerate kinase 1 OS=Homo sapiens GN=PGK1 PE=1 SV=3	PGK1_HUMAN	P00558	PGK1 PGKA MIG10 OK/SW-cl.110	45 kDa	0.0001	-1.4	0.136228
	L-lactate dehydrogenase A chain OS=Homo sapiens GN=LDHA PE=1 SV=2	LDHA_HUMAN	P00338	LDHA PIG19	37 kDa	0.0001	-1.69	0.11194
	Alpha-actinin-1 OS=Homo sapiens GN=ACTN1 PE=1 SV=2	ACTN1_HUMAN	P12814	ACTN1	103 kDa	0.0001	-1.05	0.244055
	A-kinase anchor protein 12 OS=Homo sapiens GN=AKAP12 PE=1 SV=4	AKA12_HUMAN	Q02952	AKAP12 AKAP250	191 kDa	0.0001	-1.25	0.101059
	Retinal dehydrogenase 1 OS=Homo sapiens GN=ALDH1A1 PE=1 SV=2	AL1A1_HUMAN	P00352	ALDH1A1 ALDC ALDH1 PUMB1	55 kDa	0.0001	2.41	0.304969
	Signal transducer and activator of transcription 1-alpha/beta OS=Homo sapiens GN=STAT1 PE=1 SV=2	STAT1_HUMAN	P42224	STAT1	87 kDa	0.0001	1.17	0.388792
	ATP-dependent 6-phosphofructokinase, platelet type OS=Homo sapiens GN=PFKP PE=1 SV=2	PFKAP_HUMAN	Q01813	PFKP PFKF	86 kDa	0.0001	-1.01	0.289524
	Annexin A1 OS=Homo sapiens GN=ANXA1 PE=1 SV=2	ANXA1_HUMAN	P04083	ANXA1 ANX1 LPC1	39 kDa	0.0001	1.17	0.305844
	3-ketoacyl-CoA thiolase, mitochondrial OS=Homo sapiens GN=ACAA2 PE=1 SV=2	THIM_HUMAN	P42765	ACAA2	42 kDa	0.0001	0.92	0.0974685
	Aldehyde dehydrogenase X, mitochondrial OS=Homo sapiens GN=ALDH1B1 PE=1 SV=3	AL1B1_HUMAN	P30837	ALDH1B1 ALDH5 ALDHX	57 kDa	0.0001	-1.08	0.0852398
	Peroxisomal multifunctional enzyme type 2 OS=Homo sapiens GN=HSD17B4 PE=1 SV=3	DHB4_HUMAN	P51659	HSD17B4 EDH17B4 SDR8C1	80 kDa	0.0001	0.86	0.180323
	4F2 cell-surface antigen heavy chain OS=Homo sapiens GN=SLC3A2 PE=1 SV=3	4F2_HUMAN	P08195	SLC3A2 MDU1	68 kDa	0.0001	-1.6	0.273622
	Prolyl 4-hydroxylase subunit alpha-1 OS=Homo sapiens GN=P4HA1 PE=1 SV=2	P4HA1_HUMAN	P13674	P4HA1 P4HA	61 kDa	0.0001	-0.84	0.155758
	Myristoylated alanine-rich C-kinase substrate OS=Homo sapiens GN=MARCKS PE=1 SV=4	MARCS_HUMAN	P29966	MARCKS MACS PRKCSL	32 kDa	0.00068	1.02	0.375783
	Serum deprivation-response protein OS=Homo sapiens GN=SDPR PE=1 SV=3	SDPR_HUMAN	O95810	SDPR	47 kDa	0.0001	2.29	0.253736
	Cytosolic non-specific dipeptidase OS=Homo sapiens GN=CNDP2 PE=1 SV=2	CNDP2_HUMAN	Q96KP4	CNDP2 CN2 CPGL HEL-S-13 PEPA	53 kDa	0.0001	0.9	0.314483
	Procollagen-lysine,2-oxoglutarate 5-dioxygenase 1 OS=Homo sapiens GN=PLOD1 PE=1 SV=2	PLOD1_HUMAN	Q02809	PLOD1 LLH PLOD	84 kDa	0.0001	-0.97	0.064059
	Annexin A6 OS=Homo sapiens GN=ANXA6 PE=1 SV=3	ANXA6_HUMAN	P08133	ANXA6 ANX6	76 kDa	0.0001	1.17	0.0426238
	High mobility group protein B1 OS=Homo sapiens GN=HMGB1 PE=1 SV=3	HMGB1_HUMAN	P09429	HMGB1 HMG1	25 kDa	0.0022	1.2	0.0224825
	Ferritin heavy chain OS=Homo sapiens GN=FTH1 PE=1 SV=2	FRIH_HUMAN	P02794	FTH1 FTH FTHL6 OK/SW-cl.84 PIG15	21 kDa	0.0001	1.21	0.223162
	Adenylate kinase 4, mitochondrial OS=Homo sapiens GN=AK4 PE=1 SV=1	KAD4_HUMAN	P27144	AK4 AK3 AK3L1	25 kDa	0.0001	-0.93	0.20411
	Thioredoxin domain-containing protein 5 OS=Homo sapiens GN=TXNDC5 PE=1 SV=2	TXND5_HUMAN	Q8NBS9	TXNDC5 TLP46 UNQ364/PRO700	48 kDa	0.0001	-1.11	0.207986
	Thioredoxin reductase 1, cytoplasmic OS=Homo sapiens GN=TXNRD1 PE=1 SV=3	TRXR1_HUMAN	Q16881	TXNRD1 GRIM12 KDRF	71 kDa	0.0001	1.14	0.128893
	Enoyl-CoA hydratase, mitochondrial OS=Homo sapiens GN=ECHS1 PE=1 SV=4	ECHM_HUMAN	P30084	ECHS1	31 kDa	0.0001	1.49	0.0573207
	Non-specific lipid-transfer protein OS=Homo sapiens GN=SCP2 PE=1 SV=2	NLTP_HUMAN	P22307	SCP2	59 kDa	0.0001	1.18	0.151199
	WD repeat-containing protein 1 OS=Homo sapiens GN=WDR1 PE=1 SV=4	WDR1_HUMAN	O75083	WDR1	66 kDa	0.0001	-1	0.0854075
	Superoxide dismutase [Mn], mitochondrial OS=Homo sapiens GN=SOD2 PE=1 SV=2	SODM_HUMAN	P04179	SOD2	25 kDa	0.0001	1.86	0.146399
	60S acidic ribosomal protein P2 OS=Homo sapiens GN=RPLP2 PE=1 SV=1	RLA2_HUMAN	P05387	RPLP2 D11S2243E RPP2	12 kDa	0.0011	1.25	0.406947
	Glutathione S-transferase kappa 1 OS=Homo sapiens GN=GSTK1 PE=1 SV=3	GSTK1_HUMAN	Q9Y2Q3	GSTK1 HDCMD47P	25 kDa	0.0001	0.92	0.128345
	LIM domain and actin-binding protein 1 OS=Homo sapiens GN=LIMA1 PE=1 SV=1	LIMA1_HUMAN	Q9UHB6	LIMA1 EPLIN SREBP3 PP624	85 kDa	0.0001	-1.11	0.410398
	Peroxisomal bifunctional enzyme OS=Homo sapiens GN=EHHADH PE=1 SV=3	ECHP_HUMAN	Q08426	EHHADH ECHD	79 kDa	0.0001	0.95	0.0313789
	Glycine dehydrogenase (decarboxylating), mitochondrial OS=Homo sapiens GN=GLDC PE=1 SV=2	GCSP_HUMAN	P23378	GLDC GCSP	113 kDa	0.0001	1.8	0.159049
	Vesicle-associated membrane protein-associated protein A OS=Homo sapiens GN=VAPA PE=1 SV=3	VAPA_HUMAN	Q9P0L0	VAPA VAP33	28 kDa	0.0013	0.94	0.225791
	Hepatoma-derived growth factor OS=Homo sapiens GN=HDGF PE=1 SV=1	HDGF_HUMAN	P51858	HDGF HMG1L2	27 kDa	0.0001	0.84	0.169731
	Reticulon-4 OS=Homo sapiens GN=RTN4 PE=1 SV=2	RTN4_HUMAN	Q9NQC3	RTN4 KIAA0886 NOGO My043 SP1507	130 kDa	0.0025	-0.81	0.155165
	CD166 antigen OS=Homo sapiens GN=ALCAM PE=1 SV=2	CD166_HUMAN	Q13740	ALCAM MEMD	65 kDa	0.00054	-1.06	0.402539
	Solute carrier family 2, facilitated glucose transporter member 1 OS=Homo sapiens GN=SLC2A1 PE=1 SV=2	GTR1_HUMAN	P11166	SLC2A1 GLUT1	54 kDa	0.0001	-2.07	0.286957
	Gamma-enolase OS=Homo sapiens GN=ENO2 PE=1 SV=3	ENOG_HUMAN	P09104	ENO2	47 kDa	0.0001	-1.6	0.0541371
	Keratin, type I cytoskeletal 10 OS=Homo sapiens GN=KRT10 PE=1 SV=6	K1C10_HUMAN	P13645	KRT10 KPP	59 kDa	0.0029	-0.8	0.331615
	Thrombospondin-1 OS=Homo sapiens GN=THBS1 PE=1 SV=2	TSP1_HUMAN	P07996	THBS1 TSP TSP1	129 kDa	0.0001	-0.84	0.0410707
	Prolow-density lipoprotein receptor-related protein 1 OS=Homo sapiens GN=LRP1 PE=1 SV=2	LRP1_HUMAN	Q07954	LRP1 A2MR APR	505 kDa	0.0001	-0.78	0.110313
	Treacle protein OS=Homo sapiens GN=TCOF1 PE=1 SV=3	TCOF_HUMAN	Q13428	TCOF1	152 kDa	0.0001	0.97	0.139353
	A-kinase anchor protein 2 OS=Homo sapiens GN=AKAP2 PE=1 SV=3	AKAP2_HUMAN	Q9Y2D5	AKAP2 KIAA0920 PRKA2	95 kDa	0.0001	-0.86	0.228274
	Nucleolar and coiled-body phosphoprotein 1 OS=Homo sapiens GN=NOLC1 PE=1 SV=2	NOLC1_HUMAN	Q14978	NOLC1 KIAA0035 NS5ATP13	74 kDa	0.006	1.19	0.429282
	Protein phosphatase methylesterase 1 OS=Homo sapiens GN=PPME1 PE=1 SV=3	PPME1_HUMAN	Q9Y570	PPME1 PME1 PP2593 PRO0750	42 kDa	0.0018	1.06	0.254716
	NADPH:adrenodoxin oxidoreductase, mitochondrial OS=Homo sapiens GN=FDXR PE=1 SV=3	ADRO_HUMAN	P22570	FDXR ADXR	54 kDa	0.0001	0.91	0.217941
	Thioredoxin-dependent peroxide reductase, mitochondrial OS=Homo sapiens GN=PRDX3 PE=1 SV=3	PRDX3_HUMAN	P30048	PRDX3 AOP1	28 kDa	0.0055	0.91	0.268394
	Ras-related protein Rab-5C OS=Homo sapiens GN=RAB5C PE=1 SV=2	RAB5C_HUMAN	P51148	RAB5C RABL	23 kDa	0.00019	-0.88	0.107346
	Medium-chain specific acyl-CoA dehydrogenase, mitochondrial OS=Homo sapiens GN=ACADM PE=1 SV=1	ACADM_HUMAN	P11310	ACADM	47 kDa	0.0001	1.09	0.159094
	Peroxiredoxin-4 OS=Homo sapiens GN=PRDX4 PE=1 SV=1	PRDX4_HUMAN	Q13162	PRDX4	31 kDa	0.0031	-1.51	0.155674
	Atlastin-3 OS=Homo sapiens GN=ATL3 PE=1 SV=1	ATLA3_HUMAN	Q6DD88	ATL3	61 kDa	0.0001	-1.29	0.262544
	Exportin-2 OS=Homo sapiens GN=CSE1L PE=1 SV=3	XPO2_HUMAN	P55060	CSE1L CAS XPO2	110 kDa	0.00053	-0.76	0.424374
	Na(+)/H(+) exchange regulatory cofactor NHE-RF1 OS=Homo sapiens GN=SLC9A3R1 PE=1 SV=4	NHRF1_HUMAN	O14745	SLC9A3R1 NHERF NHERF1	39 kDa	0.00032	1.35	0.0618434
	Thiosulfate sulfurtransferase OS=Homo sapiens GN=TST PE=1 SV=4	THTR_HUMAN	Q16762	TST	33 kDa	0.0001	1.25	0.205746
	Cytochrome c oxidase subunit 5B, mitochondrial OS=Homo sapiens GN=COX5B PE=1 SV=2	COX5B_HUMAN	P10606	COX5B	14 kDa	0.0048	1.09	0.153853
	4-trimethylaminobutyraldehyde dehydrogenase OS=Homo sapiens GN=ALDH9A1 PE=1 SV=3	AL9A1_HUMAN	P49189	ALDH9A1 ALDH4 ALDH7 ALDH9	54 kDa	0.0001	1.23	0.131278
	AFG3-like protein 2 OS=Homo sapiens GN=AFG3L2 PE=1 SV=2	AFG32_HUMAN	Q9Y4W6	AFG3L2	89 kDa	0.0001	1.36	0.127826
	Annexin A3 OS=Homo sapiens GN=ANXA3 PE=1 SV=3	ANXA3_HUMAN	P12429	ANXA3 ANX3	36 kDa	0.0001	-0.92	0.114215
	Protein NDRG1 OS=Homo sapiens GN=NDRG1 PE=1 SV=1	NDRG1_HUMAN	Q92597	NDRG1 CAP43 DRG1 RTP	43 kDa	0.0001	-2.52	0.35984
	Protein NipSnap homolog 1 OS=Homo sapiens GN=NIPSNAP1 PE=1 SV=1	NIPS1_HUMAN	Q9BPW8	NIPSNAP1	33 kDa	0.00032	1.28	0.162684
	Aminopeptidase B OS=Homo sapiens GN=RNPEP PE=1 SV=2	AMPB_HUMAN	Q9H4A4	RNPEP APB	73 kDa	0.0001	0.98	0.543026
	Basigin OS=Homo sapiens GN=BSG PE=1 SV=2	BASI_HUMAN	P35613	BSG UNQ6505/PRO21383	42 kDa	0.0029	-1.21	0.279242
	Collagen alpha-2(IV) chain OS=Homo sapiens GN=COL4A2 PE=1 SV=4	CO4A2_HUMAN	P08572	COL4A2	168 kDa	0.01	1.25	0.45113
	Uncharacterized protein KIAA1522 OS=Homo sapiens GN=KIAA1522 PE=1 SV=2	K1522_HUMAN	Q9P206	KIAA1522	107 kDa	0.0013	1.06	0.0423368
	Sterol-4-alpha-carboxylate 3-dehydrogenase, decarboxylating OS=Homo sapiens GN=NSDHL PE=1 SV=2	NSDHL_HUMAN	Q15738	NSDHL H105E3	42 kDa	0.0085	-0.87	0.295624
	Acyl-coenzyme A thioesterase 9, mitochondrial OS=Homo sapiens GN=ACOT9 PE=1 SV=2	ACOT9_HUMAN	Q9Y305	ACOT9 CGI-16	50 kDa	0.0001	-1.32	0.151586
	Transmembrane protein 43 OS=Homo sapiens GN=TMEM43 PE=1 SV=1	TMM43_HUMAN	Q9BTV4	TMEM43 UNQ2564/PRO6244	45 kDa	0.0023	-1	0.29046
	RNA-binding protein 3 OS=Homo sapiens GN=RBM3 PE=1 SV=1	RBM3_HUMAN	P98179	RBM3 RNPL	17 kDa	0.0017	-0.77	0.243347
	ERO1-like protein alpha OS=Homo sapiens GN=ERO1A PE=1 SV=2	ERO1A_HUMAN	Q96HE7	ERO1A ERO1L UNQ434/PRO865	54 kDa	0.00013	-1.36	0.140659
	Gamma-interferon-inducible protein 16 OS=Homo sapiens GN=IFI16 PE=1 SV=3	IF16_HUMAN	Q16666	IFI16 IFNGIP1	88 kDa	0.0042	0.95	0.275457
	Propionyl-CoA carboxylase beta chain, mitochondrial OS=Homo sapiens GN=PCCB PE=1 SV=3	PCCB_HUMAN	P05166	PCCB	58 kDa	0.0001	0.95	0.103889
	28S ribosomal protein S7, mitochondrial OS=Homo sapiens GN=MRPS7 PE=1 SV=2	RT07_HUMAN	Q9Y2R9	MRPS7	28 kDa	0.00041	0.85	0.232323
	Serine beta-lactamase-like protein LACTB, mitochondrial OS=Homo sapiens GN=LACTB PE=1 SV=2	LACTB_HUMAN	P83111	LACTB MRPL56 UNQ843/PRO1781	61 kDa	0.0031	-0.89	0.114989
	Delta-1-pyrroline-5-carboxylate dehydrogenase, mitochondrial OS=Homo sapiens GN=ALDH4A1 PE=1 SV=3	AL4A1_HUMAN	P30038	ALDH4A1 ALDH4 P5CDH	62 kDa	0.0001	0.9	0.15113
	Cadherin-6 OS=Homo sapiens GN=CDH6 PE=1 SV=1	CADH6_HUMAN	P55285	CDH6	88 kDa	0.0001	1.69	0.162531
	Cytochrome b5 OS=Homo sapiens GN=CYB5A PE=1 SV=2	CYB5_HUMAN	P00167	CYB5A CYB5	15 kDa	0.00052	0.88	0.126383
	Dipeptidyl peptidase 4 OS=Homo sapiens GN=DPP4 PE=1 SV=2	DPP4_HUMAN	P27487	DPP4 ADCP2 CD26	88 kDa	0.0001	1.68	0.0904727
	4-hydroxy-2-oxoglutarate aldolase, mitochondrial OS=Homo sapiens GN=HOGA1 PE=1 SV=1	HOGA1_HUMAN	Q86XE5	HOGA1 C10orf65 DHDPSL	35 kDa	0.00043	1.59	0.0647474
	Thioredoxin-related transmembrane protein 1 OS=Homo sapiens GN=TMX1 PE=1 SV=1	TMX1_HUMAN	Q9H3N1	TMX1 TMX TXNDC TXNDC1 PSEC0085 UNQ235/PRO268	32 kDa	0.00098	-1.1	0.287888
	FERM, RhoGEF and pleckstrin domain-containing protein 1 OS=Homo sapiens GN=FARP1 PE=1 SV=1	FARP1_HUMAN	Q9Y4F1	FARP1 CDEP PLEKHC2	119 kDa	0.00017	1.17	0.133085
	Sequestosome-1 OS=Homo sapiens GN=SQSTM1 PE=1 SV=1	SQSTM_HUMAN	Q13501	SQSTM1 ORCA OSIL	48 kDa	0.00071	1.45	0.260869
	Ubiquitin-like modifier-activating enzyme 6 OS=Homo sapiens GN=UBA6 PE=1 SV=1	UBA6_HUMAN	A0AVT1	UBA6 MOP4 UBE1L2	118 kDa	0.0001	-1.11	0.191347
	Isoleucine--tRNA ligase, cytoplasmic OS=Homo sapiens GN=IARS PE=1 SV=2	SYIC_HUMAN	P41252	IARS	145 kDa	0.00088	-1.01	0.395922
	Vesicle-associated membrane protein-associated protein B/C OS=Homo sapiens GN=VAPB PE=1 SV=3	VAPB_HUMAN	O95292	VAPB UNQ484/PRO983	27 kDa	0.0006	-0.87	0.218737
	Neutral amino acid transporter B(0) OS=Homo sapiens GN=SLC1A5 PE=1 SV=2	AAAT_HUMAN	Q15758	SLC1A5 ASCT2 M7V1 RDR RDRC	57 kDa	0.00081	-1.56	0.194272
	Propionyl-CoA carboxylase alpha chain, mitochondrial OS=Homo sapiens GN=PCCA PE=1 SV=4	PCCA_HUMAN	P05165	PCCA	80 kDa	0.0001	0.98	0.0943941
	Amyloid beta A4 precursor protein-binding family B member 1-interacting protein OS=Homo sapiens GN=APBB1IP PE=1 SV=1	AB1IP_HUMAN	Q7Z5R6	APBB1IP PREL1 RARP1 RIAM	73 kDa	0.00021	1.02	0.184691
	Protein FAM162A OS=Homo sapiens GN=FAM162A PE=1 SV=2	F162A_HUMAN	Q96A26	FAM162A C3orf28 E2IG5 DC16 FWP001	17 kDa	0.0093	-1.58	0.278877
	28 kDa heat- and acid-stable phosphoprotein OS=Homo sapiens GN=PDAP1 PE=1 SV=1	HAP28_HUMAN	Q13442	PDAP1 HASPP28	21 kDa	0.0038	1.3	0.560572
	Aspartate aminotransferase, cytoplasmic OS=Homo sapiens GN=GOT1 PE=1 SV=3	AATC_HUMAN	P17174	GOT1	46 kDa	0.00047	0.98	0.181897
	Melanoma-associated antigen D2 OS=Homo sapiens GN=MAGED2 PE=1 SV=2	MAGD2_HUMAN	Q9UNF1	MAGED2 BCG1	65 kDa	0.0001	-1.44	0.265525
	Coiled-coil domain-containing protein 86 OS=Homo sapiens GN=CCDC86 PE=1 SV=1	CCD86_HUMAN	Q9H6F5	CCDC86 CYCLON	40 kDa	0.0075	0.86	0.285559
	Tumor suppressor p53-binding protein 1 OS=Homo sapiens GN=TP53BP1 PE=1 SV=2	TP53B_HUMAN	Q12888	TP53BP1	214 kDa	0.0077	0.88	0.266991
	Ubiquitin carboxyl-terminal hydrolase 14 OS=Homo sapiens GN=USP14 PE=1 SV=3	UBP14_HUMAN	P54578	USP14 TGT	56 kDa	0.0001	1.48	0.0666033
	Glutaryl-CoA dehydrogenase, mitochondrial OS=Homo sapiens GN=GCDH PE=1 SV=1	GCDH_HUMAN	Q92947	GCDH	48 kDa	0.0061	0.91	0.235797
	Inositol 1,4,5-trisphosphate receptor type 3 OS=Homo sapiens GN=ITPR3 PE=1 SV=2	ITPR3_HUMAN	Q14573	ITPR3	304 kDa	0.0001	-1.25	0.46453
	HEAT repeat-containing protein 1 OS=Homo sapiens GN=HEATR1 PE=1 SV=3	HEAT1_HUMAN	Q9H583	HEATR1 BAP28	242 kDa	0.00059	-0.82	0.362987
	Aldehyde dehydrogenase, mitochondrial OS=Homo sapiens GN=ALDH2 PE=1 SV=2	ALDH2_HUMAN	P05091	ALDH2 ALDM	56 kDa	0.007	2.29	0.243561
	ATP synthase-coupling factor 6, mitochondrial OS=Homo sapiens GN=ATP5J PE=1 SV=1	ATP5J_HUMAN	P18859	ATP5J ATP5A ATPM	13 kDa	0.00036	1.64	0.304842
	E3 ubiquitin-protein ligase HUWE1 OS=Homo sapiens GN=HUWE1 PE=1 SV=3	HUWE1_HUMAN	Q7Z6Z7	HUWE1 KIAA0312 KIAA1578 UREB1 HSPC272	482 kDa	0.0022	-1.3	0.4046
	Isocitrate dehydrogenase [NAD] subunit alpha, mitochondrial OS=Homo sapiens GN=IDH3A PE=1 SV=1	IDH3A_HUMAN	P50213	IDH3A	40 kDa	0.00041	0.84	0.112387
	Lysosomal Pro-X carboxypeptidase OS=Homo sapiens GN=PRCP PE=1 SV=1	PCP_HUMAN	P42785	PRCP PCP	56 kDa	0.00019	-1.37	0.313179
	PRA1 family protein 3 OS=Homo sapiens GN=ARL6IP5 PE=1 SV=1	PRAF3_HUMAN	O75915	ARL6IP5 DERP11 JWA PRA2 PRAF3 HSPC127	22 kDa	0.01	-0.94	0.237543
	Matrix-remodeling-associated protein 7 OS=Homo sapiens GN=MXRA7 PE=1 SV=1	MXRA7_HUMAN	P84157	MXRA7 TMAP1	21 kDa	0.0063	-1.88	0.214976
	Neuroblastoma-amplified sequence OS=Homo sapiens GN=NBAS PE=1 SV=2	NBAS_HUMAN	A2RRP1	NBAS NAG	269 kDa	0.00014	-1.05	0.188535
	Tight junction protein ZO-2 OS=Homo sapiens GN=TJP2 PE=1 SV=2	ZO2_HUMAN	Q9UDY2	TJP2 X104 ZO2	134 kDa	0.0001	-0.79	0.060811
	Guanine nucleotide-binding protein G(k) subunit alpha OS=Homo sapiens GN=GNAI3 PE=1 SV=3	GNAI3_HUMAN	P08754	GNAI3	41 kDa	0.0074	-0.77	0.313127
	Carbonic anhydrase 2 OS=Homo sapiens GN=CA2 PE=1 SV=2	CAH2_HUMAN	P00918	CA2	29 kDa	0.002	1.5	0.0568773
	RNA-binding protein 47 OS=Homo sapiens GN=RBM47 PE=1 SV=2	RBM47_HUMAN	A0AV96	RBM47	64 kDa	0.0049	0.84	0.236772
	Guanine nucleotide-binding protein subunit alpha-11 OS=Homo sapiens GN=GNA11 PE=1 SV=2	GNA11_HUMAN	P29992	GNA11 GA11	42 kDa	0.00012	-0.76	0.49765
	Protein tweety homolog 3 OS=Homo sapiens GN=TTYH3 PE=1 SV=3	TTYH3_HUMAN	Q9C0H2	TTYH3 KIAA1691	58 kDa	0.0022	-1.05	0.306839
	N(G),N(G)-dimethylarginine dimethylaminohydrolase 1 OS=Homo sapiens GN=DDAH1 PE=1 SV=3	DDAH1_HUMAN	O94760	DDAH1 DDAH	31 kDa	0.0001	1.44	0.102929
	Ras-related protein Ral-A OS=Homo sapiens GN=RALA PE=1 SV=1	RALA_HUMAN	P11233	RALA RAL	24 kDa	0.00011	-0.79	0.0775187
	DNA topoisomerase 2-beta OS=Homo sapiens GN=TOP2B PE=1 SV=3	TOP2B_HUMAN	Q02880	TOP2B	183 kDa	0.0024	-0.78	0.222529
	Translocation protein SEC63 homolog OS=Homo sapiens GN=SEC63 PE=1 SV=2	SEC63_HUMAN	Q9UGP8	SEC63 SEC63L	88 kDa	0.0063	-0.9	0.367749
	Keratin, type II cytoskeletal 80 OS=Homo sapiens GN=KRT80 PE=1 SV=2	K2C80_HUMAN	Q6KB66	KRT80 KB20	51 kDa	0.0028	-1.05	0.236997
	von Willebrand factor A domain-containing protein 8 OS=Homo sapiens GN=VWA8 PE=1 SV=2	VWA8_HUMAN	A3KMH1	VWA8 KIAA0564	215 kDa	0.0088	1.44	0.427954
	Zinc finger CCCH-type antiviral protein 1-like OS=Homo sapiens GN=ZC3HAV1L PE=1 SV=2	ZCCHL_HUMAN	Q96H79	ZC3HAV1L C7orf39	33 kDa	0.0001	-0.8	0.117718
	Protein SCO2 homolog, mitochondrial OS=Homo sapiens GN=SCO2 PE=1 SV=3	SCO2_HUMAN	O43819	SCO2	30 kDa	0.0004	1.22	0.272321
	Myosin-14 OS=Homo sapiens GN=MYH14 PE=1 SV=2	MYH14_HUMAN	Q7Z406	MYH14 KIAA2034 FP17425	228 kDa	0.0017	-1.05	0.292303
	Ras-related protein Rab-9A OS=Homo sapiens GN=RAB9A PE=1 SV=1	RAB9A_HUMAN	P51151	RAB9A RAB9	23 kDa	0.0028	-1.88	0.313223
	SHC-transforming protein 1 OS=Homo sapiens GN=SHC1 PE=1 SV=4	SHC1_HUMAN	P29353	SHC1 SHC SHCA	63 kDa	0.0034	0.84	0.0147428
	TLD domain-containing protein 1 OS=Homo sapiens GN=TLDC1 PE=1 SV=2	TLDC1_HUMAN	Q6P9B6	TLDC1 KIAA1609	51 kDa	0.0076	-0.9	0.364793
	39S ribosomal protein L37, mitochondrial OS=Homo sapiens GN=MRPL37 PE=1 SV=2	RM37_HUMAN	Q9BZE1	MRPL37 MRPL2 RPML2 HSPC235	48 kDa	0.0016	1.04	0.188505
	Mucosa-associated lymphoid tissue lymphoma translocation protein 1 OS=Homo sapiens GN=MALT1 PE=1 SV=1	MALT1_HUMAN	Q9UDY8	MALT1 MLT	92 kDa	0.0077	1.38	0.083605
	SH3 domain-containing kinase-binding protein 1 OS=Homo sapiens GN=SH3KBP1 PE=1 SV=2	SH3K1_HUMAN	Q96B97	SH3KBP1 CIN85	73 kDa	0.0059	-1.8	0.0206383
	E3 ubiquitin-protein ligase DTX3L OS=Homo sapiens GN=DTX3L PE=1 SV=1	DTX3L_HUMAN	Q8TDB6	DTX3L BBAP	84 kDa	0.003	1.23	0.0266742
	Argininosuccinate synthase OS=Homo sapiens GN=ASS1 PE=1 SV=2	ASSY_HUMAN	P00966	ASS1 ASS	47 kDa	0.00016	0.91	0.0257488
	CUB domain-containing protein 1 OS=Homo sapiens GN=CDCP1 PE=1 SV=3	CDCP1_HUMAN	Q9H5V8	CDCP1 TRASK UNQ2486/PRO5773	93 kDa	0.0012	-1.52	0.0938355
	Non-syndromic hearing impairment protein 5 OS=Homo sapiens GN=DFNA5 PE=1 SV=2	DFNA5_HUMAN	O60443	DFNA5 ICERE1	55 kDa	0.003	-0.95	0.226147
	RelA-associated inhibitor OS=Homo sapiens GN=PPP1R13L PE=1 SV=4	IASPP_HUMAN	Q8WUF5	PPP1R13L IASPP NKIP1 PPP1R13BL RAI	89 kDa	0.008	-1	0.0366058
	Small acidic protein OS=Homo sapiens GN=SMAP PE=1 SV=1	SMAP_HUMAN	O00193	SMAP C11orf58	20 kDa	0.00051	2.27	0.395056
	Cathepsin Z OS=Homo sapiens GN=CTSZ PE=1 SV=1	CATZ_HUMAN	Q9UBR2	CTSZ	34 kDa	0.0078	-1.32	0.123654
	Syncoilin OS=Homo sapiens GN=SYNC PE=1 SV=3	SYNCI_HUMAN	Q9H7C4	SYNC SYNC1	55 kDa	0.00017	0.99	0.209104
	Glutathione peroxidase 1 OS=Homo sapiens GN=GPX1 PE=1 SV=4	GPX1_HUMAN	P07203	GPX1	22 kDa	0.0092	-0.91	0.0226304
	Amphiphysin OS=Homo sapiens GN=AMPH PE=1 SV=1	AMPH_HUMAN	P49418	AMPH AMPH1	76 kDa	0.0042	-0.93	0.11088
	Pleckstrin homology-like domain family A member 1 OS=Homo sapiens GN=PHLDA1 PE=1 SV=4	PHLA1_HUMAN	Q8WV24	PHLDA1 PHRIP TDAG51	45 kDa	0.0031	1.14	0.138734
	N-acetylglucosamine-6-phosphate deacetylase OS=Homo sapiens GN=AMDHD2 PE=1 SV=2	NAGA_HUMAN	Q9Y303	AMDHD2 CGI-14	44 kDa	0.0061	0.86	0.0110705
