# Supplementary material for: VHL deficiency augments anthracycline sensitivity of clear cell renal cell carcinomas by down-regulating ALDH2
Source: Nat Commun. 2017 Jun 15;8:15337. doi: 10.1038/ncomms15337 (PMC5481740; doi:10.1038/ncomms15337)
Supplement: Supplementary Data 5 — The dysregulated proteins in RCC4/VHL Hypoxia vs. Normoxia. [file ncomms15337-s6.xlsx]

## Sheet: H verse M差异
						RCC4/VHL in hypoxia. vs. RCC4/VHL in normoxia.
	Identified Proteins	Accession	Entry	Gene names	Molecular Weight	T-Test (p-value) Benjamini-Hochberg (p< 0.00830)	Log2 Fold Change by Category (H/M)	Coefficient Variance
	Histone H2A type 1-D OS=Homo sapiens GN=HIST1H2AD PE=1 SV=2	H2A1D_HUMAN	P20671	HIST1H2AD H2AFG	14 kDa	0.00026	-1.09	0.451789
	Phosphoglycerate kinase 1 OS=Homo sapiens GN=PGK1 PE=1 SV=3	PGK1_HUMAN	P00558	PGK1 PGKA MIG10 OK/SW-cl.110	45 kDa	0.0001	0.92	0.199871
	L-lactate dehydrogenase A chain OS=Homo sapiens GN=LDHA PE=1 SV=2	LDHA_HUMAN	P00338	LDHA PIG19	37 kDa	0.0001	0.73	0.196909
	Fructose-bisphosphate aldolase A OS=Homo sapiens GN=ALDOA PE=1 SV=2	ALDOA_HUMAN	P04075	ALDOA ALDA	39 kDa	0.0001	0.58	0.0791936
	A-kinase anchor protein 12 OS=Homo sapiens GN=AKAP12 PE=1 SV=4	AKA12_HUMAN	Q02952	AKAP12 AKAP250	191 kDa	0.0001	0.58	0.141216
	Polymerase I and transcript release factor OS=Homo sapiens GN=PTRF PE=1 SV=1	PTRF_HUMAN	Q6NZI2	PTRF FKSG13	43 kDa	0.0001	0.57	0.101316
	Signal transducer and activator of transcription 1-alpha/beta OS=Homo sapiens GN=STAT1 PE=1 SV=2	STAT1_HUMAN	P42224	STAT1	87 kDa	0.0001	-0.66	0.178157
	Procollagen-lysine,2-oxoglutarate 5-dioxygenase 2 OS=Homo sapiens GN=PLOD2 PE=1 SV=2	PLOD2_HUMAN	O00469	PLOD2	85 kDa	0.0001	0.75	0.0681155
	Prolyl 4-hydroxylase subunit alpha-1 OS=Homo sapiens GN=P4HA1 PE=1 SV=2	P4HA1_HUMAN	P13674	P4HA1 P4HA	61 kDa	0.0001	1.15	0.106542
	Prolyl 4-hydroxylase subunit alpha-2 OS=Homo sapiens GN=P4HA2 PE=1 SV=1	P4HA2_HUMAN	O15460	P4HA2 UNQ290/PRO330	61 kDa	0.0001	0.74	0.109563
	Sodium/potassium-transporting ATPase subunit alpha-1 OS=Homo sapiens GN=ATP1A1 PE=1 SV=1	AT1A1_HUMAN	P05023	ATP1A1	113 kDa	0.0001	0.59	0.244105
	Nuclease-sensitive element-binding protein 1 OS=Homo sapiens GN=YBX1 PE=1 SV=3	YBOX1_HUMAN	P67809	YBX1 NSEP1 YB1	36 kDa	0.0001	-0.8	0.349359
	ATP synthase subunit d, mitochondrial OS=Homo sapiens GN=ATP5H PE=1 SV=3	ATP5H_HUMAN	O75947	ATP5H My032	18 kDa	0.00044	-0.55	0.279708
	Citrate synthase, mitochondrial OS=Homo sapiens GN=CS PE=1 SV=2	CISY_HUMAN	O75390	CS	52 kDa	0.0001	-0.56	0.240699
	60S acidic ribosomal protein P2 OS=Homo sapiens GN=RPLP2 PE=1 SV=1	RLA2_HUMAN	P05387	RPLP2 D11S2243E RPP2	12 kDa	0.0001	-2.2	0.417637
	Hepatoma-derived growth factor OS=Homo sapiens GN=HDGF PE=1 SV=1	HDGF_HUMAN	P51858	HDGF HMG1L2	27 kDa	0.0001	-0.83	0.380575
	Solute carrier family 2, facilitated glucose transporter member 1 OS=Homo sapiens GN=SLC2A1 PE=1 SV=2	GTR1_HUMAN	P11166	SLC2A1 GLUT1	54 kDa	0.0001	1.8	0.25563
	ATP synthase F(0) complex subunit B1, mitochondrial OS=Homo sapiens GN=ATP5F1 PE=1 SV=2	AT5F1_HUMAN	P24539	ATP5F1	29 kDa	0.00012	-0.6	0.245862
	Protein-glutamine gamma-glutamyltransferase 2 OS=Homo sapiens GN=TGM2 PE=1 SV=2	TGM2_HUMAN	P21980	TGM2	77 kDa	0.0001	1.19	0.247552
	Inhibitor of nuclear factor kappa-B kinase-interacting protein OS=Homo sapiens GN=IKBIP PE=1 SV=1	IKIP_HUMAN	Q70UQ0	IKBIP IKIP	39 kDa	0.0001	0.61	0.0309013
	Gamma-enolase OS=Homo sapiens GN=ENO2 PE=1 SV=3	ENOG_HUMAN	P09104	ENO2	47 kDa	0.00035	1.26	0.201114
	Thrombospondin-1 OS=Homo sapiens GN=THBS1 PE=1 SV=2	TSP1_HUMAN	P07996	THBS1 TSP TSP1	129 kDa	0.0001	0.61	0.100571
	Prolow-density lipoprotein receptor-related protein 1 OS=Homo sapiens GN=LRP1 PE=1 SV=2	LRP1_HUMAN	Q07954	LRP1 A2MR APR	505 kDa	0.0001	0.93	0.0817989
	Nucleolar and coiled-body phosphoprotein 1 OS=Homo sapiens GN=NOLC1 PE=1 SV=2	NOLC1_HUMAN	Q14978	NOLC1 KIAA0035 NS5ATP13	74 kDa	0.0001	-0.97	0.397005
	Caveolin-1 OS=Homo sapiens GN=CAV1 PE=1 SV=4	CAV1_HUMAN	Q03135	CAV1 CAV	20 kDa	0.0001	0.78	0.188184
	60S ribosomal protein L35 OS=Homo sapiens GN=RPL35 PE=1 SV=2	RL35_HUMAN	P42766	RPL35	15 kDa	0.00019	-0.56	0.202893
	Protein S100-A11 OS=Homo sapiens GN=S100A11 PE=1 SV=2	S10AB_HUMAN	P31949	S100A11 MLN70 S100C	12 kDa	0.0001	-1.53	0.310682
	Keratin, type II cytoskeletal 2 epidermal OS=Homo sapiens GN=KRT2 PE=1 SV=2	K22E_HUMAN	P35908	KRT2 KRT2A KRT2E	65 kDa	0.0015	0.71	0.484635
	Transforming growth factor-beta-induced protein ig-h3 OS=Homo sapiens GN=TGFBI PE=1 SV=1	BGH3_HUMAN	Q15582	TGFBI BIGH3	75 kDa	0.0001	0.93	0.0729367
	Cytochrome c oxidase subunit 5B, mitochondrial OS=Homo sapiens GN=COX5B PE=1 SV=2	COX5B_HUMAN	P10606	COX5B	14 kDa	0.0001	-1.91	0.145653
	Calpastatin OS=Homo sapiens GN=CAST PE=1 SV=4	ICAL_HUMAN	P20810	CAST	77 kDa	0.0001	-0.72	0.313147
	AFG3-like protein 2 OS=Homo sapiens GN=AFG3L2 PE=1 SV=2	AFG32_HUMAN	Q9Y4W6	AFG3L2	89 kDa	0.0001	-0.67	0.281781
	Tyrosine-protein phosphatase non-receptor type substrate 1 OS=Homo sapiens GN=SIRPA PE=1 SV=2	SHPS1_HUMAN	P78324	SIRPA BIT MFR MYD1 PTPNS1 SHPS1 SIRP	55 kDa	0.0001	0.73	0.159672
	Syntaxin-binding protein 2 OS=Homo sapiens GN=STXBP2 PE=1 SV=2	STXB2_HUMAN	Q15833	STXBP2 UNC18B	66 kDa	0.0001	0.55	0.0790186
	Protein NDRG1 OS=Homo sapiens GN=NDRG1 PE=1 SV=1	NDRG1_HUMAN	Q92597	NDRG1 CAP43 DRG1 RTP	43 kDa	0.0001	2.49	0.437489
	Dihydropyrimidinase-related protein 2 OS=Homo sapiens GN=DPYSL2 PE=1 SV=1	DPYL2_HUMAN	Q16555	DPYSL2 CRMP2 ULIP2	62 kDa	0.0001	0.67	0.187102
	Copine-3 OS=Homo sapiens GN=CPNE3 PE=1 SV=1	CPNE3_HUMAN	O75131	CPNE3 CPN3 KIAA0636	60 kDa	0.00045	0.57	0.0526449
	Transcription factor A, mitochondrial OS=Homo sapiens GN=TFAM PE=1 SV=1	TFAM_HUMAN	Q00059	TFAM TCF6 TCF6L2	29 kDa	0.0001	-0.61	0.0759146
	Hexokinase-2 OS=Homo sapiens GN=HK2 PE=1 SV=2	HXK2_HUMAN	P52789	HK2	102 kDa	0.0001	1.09	0.124596
	39S ribosomal protein L15, mitochondrial OS=Homo sapiens GN=MRPL15 PE=1 SV=1	RM15_HUMAN	Q9P015	MRPL15 HSPC145	33 kDa	0.00085	-0.59	0.122276
	Apolipoprotein L2 OS=Homo sapiens GN=APOL2 PE=1 SV=1	APOL2_HUMAN	Q9BQE5	APOL2	37 kDa	0.0001	0.63	0.121678
	LETM1 and EF-hand domain-containing protein 1, mitochondrial OS=Homo sapiens GN=LETM1 PE=1 SV=1	LETM1_HUMAN	O95202	LETM1	83 kDa	0.0001	-0.55	0.194947
	Superoxide dismutase [Cu-Zn] OS=Homo sapiens GN=SOD1 PE=1 SV=2	SODC_HUMAN	P00441	SOD1	16 kDa	0.0024	-0.57	0.221306
	Clathrin light chain A OS=Homo sapiens GN=CLTA PE=1 SV=1	CLCA_HUMAN	P09496	CLTA	27 kDa	0.00052	-0.59	0.198921
	ERO1-like protein alpha OS=Homo sapiens GN=ERO1A PE=1 SV=2	ERO1A_HUMAN	Q96HE7	ERO1A ERO1L UNQ434/PRO865	54 kDa	0.0001	1.37	0.251278
	Serine/threonine-protein phosphatase PGAM5, mitochondrial OS=Homo sapiens GN=PGAM5 PE=1 SV=2	PGAM5_HUMAN	Q96HS1	PGAM5	32 kDa	0.0001	-0.6	0.144124
	28S ribosomal protein S7, mitochondrial OS=Homo sapiens GN=MRPS7 PE=1 SV=2	RT07_HUMAN	Q9Y2R9	MRPS7	28 kDa	0.0001	-0.59	0.105763
	Cytochrome c oxidase subunit 6C OS=Homo sapiens GN=COX6C PE=1 SV=2	COX6C_HUMAN	P09669	COX6C	9 kDa	0.0013	-0.79	0.333476
	39S ribosomal protein L12, mitochondrial OS=Homo sapiens GN=MRPL12 PE=1 SV=2	RM12_HUMAN	P52815	MRPL12 RPML12	21 kDa	0.0001	-0.64	0.245751
	UDP-N-acetylhexosamine pyrophosphorylase OS=Homo sapiens GN=UAP1 PE=1 SV=3	UAP1_HUMAN	Q16222	UAP1 SPAG2	59 kDa	0.0001	1.14	0.309001
	BAG family molecular chaperone regulator 3 OS=Homo sapiens GN=BAG3 PE=1 SV=3	BAG3_HUMAN	O95817	BAG3 BIS	62 kDa	0.0001	-1.06	0.489585
	GrpE protein homolog 1, mitochondrial OS=Homo sapiens GN=GRPEL1 PE=1 SV=2	GRPE1_HUMAN	Q9HAV7	GRPEL1 GREPEL1	24 kDa	0.0011	-0.57	0.35821
	Emerin OS=Homo sapiens GN=EMD PE=1 SV=1	EMD_HUMAN	P50402	EMD EDMD STA	29 kDa	0.00039	-0.59	0.34204
	G-protein coupled receptor 56 OS=Homo sapiens GN=GPR56 PE=1 SV=2	GPR56_HUMAN	Q9Y653	ADGRG1 GPR56 TM7LN4 TM7XN1 UNQ540/PRO1083	78 kDa	0.00014	0.63	0.175536
	Small nuclear ribonucleoprotein Sm D3 OS=Homo sapiens GN=SNRPD3 PE=1 SV=1	SMD3_HUMAN	P62318	SNRPD3	14 kDa	0.0018	0.57	0.228871
	Acyl-CoA-binding protein OS=Homo sapiens GN=DBI PE=1 SV=2	ACBP_HUMAN	P07108	DBI	10 kDa	0.0075	-0.56	0.370509
	1,4-alpha-glucan-branching enzyme OS=Homo sapiens GN=GBE1 PE=1 SV=3	GLGB_HUMAN	Q04446	GBE1	80 kDa	0.0001	0.84	0.33311
	Eukaryotic peptide chain release factor GTP-binding subunit ERF3A OS=Homo sapiens GN=GSPT1 PE=1 SV=1	ERF3A_HUMAN	P15170	GSPT1 ERF3A	56 kDa	0.0018	-0.55	0.218458
	Protein PRRC2C OS=Homo sapiens GN=PRRC2C PE=1 SV=4	PRC2C_HUMAN	Q9Y520	PRRC2C BAT2D1 BAT2L2 KIAA1096 XTP2	317 kDa	0.0001	-0.74	0.125193
	High mobility group protein B2 OS=Homo sapiens GN=HMGB2 PE=1 SV=2	HMGB2_HUMAN	P26583	HMGB2 HMG2	24 kDa	0.00042	-0.88	0.00352892
	Protein FAM162A OS=Homo sapiens GN=FAM162A PE=1 SV=2	F162A_HUMAN	Q96A26	FAM162A C3orf28 E2IG5 DC16 FWP001	17 kDa	0.0001	1.54	0.224743
	Integrin beta-3 OS=Homo sapiens GN=ITGB3 PE=1 SV=2	ITB3_HUMAN	P05106	ITGB3 GP3A	87 kDa	0.0029	-0.57	0.358314
	28 kDa heat- and acid-stable phosphoprotein OS=Homo sapiens GN=PDAP1 PE=1 SV=1	HAP28_HUMAN	Q13442	PDAP1 HASPP28	21 kDa	0.0001	-2.51	0.327862
	Large neutral amino acids transporter small subunit 1 OS=Homo sapiens GN=SLC7A5 PE=1 SV=2	LAT1_HUMAN	Q01650	SLC7A5 CD98LC LAT1 MPE16	55 kDa	0.0019	0.7	0.109918
	Plasminogen activator inhibitor 1 OS=Homo sapiens GN=SERPINE1 PE=1 SV=1	PAI1_HUMAN	P05121	SERPINE1 PAI1 PLANH1	45 kDa	0.0001	2.11	0.0570745
	Protein S100-A13 OS=Homo sapiens GN=S100A13 PE=1 SV=1	S10AD_HUMAN	Q99584	S100A13	11 kDa	0.0001	-0.84	0.132722
	U5 small nuclear ribonucleoprotein 40 kDa protein OS=Homo sapiens GN=SNRNP40 PE=1 SV=1	SNR40_HUMAN	Q96DI7	SNRNP40 PRP8BP SFP38 WDR57	39 kDa	0.0001	0.63	0.0462743
	Proline-, glutamic acid- and leucine-rich protein 1 OS=Homo sapiens GN=PELP1 PE=1 SV=2	PELP1_HUMAN	Q8IZL8	PELP1 HMX3 MNAR	120 kDa	0.0019	0.55	0.267595
	Inositol 1,4,5-trisphosphate receptor type 3 OS=Homo sapiens GN=ITPR3 PE=1 SV=2	ITPR3_HUMAN	Q14573	ITPR3	304 kDa	0.0001	0.89	0.420764
	Double-strand break repair protein MRE11A OS=Homo sapiens GN=MRE11A PE=1 SV=3	MRE11_HUMAN	P49959	MRE11A HNGS1 MRE11	81 kDa	0.0002	0.62	0.085377
	Protein dpy-30 homolog OS=Homo sapiens GN=DPY30 PE=1 SV=1	DPY30_HUMAN	Q9C005	DPY30	11 kDa	0.0025	-0.74	0.306378
	ATP synthase-coupling factor 6, mitochondrial OS=Homo sapiens GN=ATP5J PE=1 SV=1	ATP5J_HUMAN	P18859	ATP5J ATP5A ATPM	13 kDa	0.0001	-2.06	0.417577
	Insulin-like growth factor-binding protein 3 OS=Homo sapiens GN=IGFBP3 PE=1 SV=2	IBP3_HUMAN	P17936	IGFBP3 IBP3	32 kDa	0.0001	0.82	0.241943
	Receptor-type tyrosine-protein phosphatase F OS=Homo sapiens GN=PTPRF PE=1 SV=2	PTPRF_HUMAN	P10586	PTPRF LAR	213 kDa	0.0001	1	0.210425
	Carbonic anhydrase 2 OS=Homo sapiens GN=CA2 PE=1 SV=2	CAH2_HUMAN	P00918	CA2	29 kDa	0.0001	-0.63	0.106158
	Dolichyl-diphosphooligosaccharide--protein glycosyltransferase subunit STT3A OS=Homo sapiens GN=STT3A PE=1 SV=2	STT3A_HUMAN	P46977	STT3A ITM1 TMC	81 kDa	0.0027	0.8	0.315166
	ATP synthase subunit e, mitochondrial OS=Homo sapiens GN=ATP5I PE=1 SV=2	ATP5I_HUMAN	P56385	ATP5I ATP5K	8 kDa	0.00071	-0.83	0.249989
	Mesencephalic astrocyte-derived neurotrophic factor OS=Homo sapiens GN=MANF PE=1 SV=3	MANF_HUMAN	P55145	MANF ARMET ARP	21 kDa	0.0001	-0.82	0.135127
	Coiled-coil domain-containing protein 124 OS=Homo sapiens GN=CCDC124 PE=1 SV=1	CC124_HUMAN	Q96CT7	CCDC124	26 kDa	0.0047	-0.56	0.288781
	NADH dehydrogenase [ubiquinone] iron-sulfur protein 6, mitochondrial OS=Homo sapiens GN=NDUFS6 PE=1 SV=1	NDUS6_HUMAN	O75380	NDUFS6	14 kDa	0.0053	-0.92	0.49211
	39S ribosomal protein L19, mitochondrial OS=Homo sapiens GN=MRPL19 PE=1 SV=2	RM19_HUMAN	P49406	MRPL19 KIAA0104 MRPL15	34 kDa	0.007	-0.83	0.299321
	Zinc finger CCCH-type antiviral protein 1-like OS=Homo sapiens GN=ZC3HAV1L PE=1 SV=2	ZCCHL_HUMAN	Q96H79	ZC3HAV1L C7orf39	33 kDa	0.00037	0.74	0.14622
	SH3 domain-binding protein 4 OS=Homo sapiens GN=SH3BP4 PE=1 SV=1	SH3B4_HUMAN	Q9P0V3	SH3BP4 BOG25 EHB10 TTP	107 kDa	0.0031	0.65	0.135593
	Pre-B-cell leukemia transcription factor-interacting protein 1 OS=Homo sapiens GN=PBXIP1 PE=1 SV=1	PBIP1_HUMAN	Q96AQ6	PBXIP1 HPIP	81 kDa	0.0035	0.59	0.0921428
	Peptidyl-prolyl cis-trans isomerase F, mitochondrial OS=Homo sapiens GN=PPIF PE=1 SV=1	PPIF_HUMAN	P30405	PPIF CYP3	22 kDa	0.00091	-0.82	0.252156
	G-rich sequence factor 1 OS=Homo sapiens GN=GRSF1 PE=1 SV=3	GRSF1_HUMAN	Q12849	GRSF1	53 kDa	0.00016	-0.69	0.221133
	Cleavage and polyadenylation specificity factor subunit 2 OS=Homo sapiens GN=CPSF2 PE=1 SV=2	CPSF2_HUMAN	Q9P2I0	CPSF2 CPSF100 KIAA1367	88 kDa	0.00044	0.57	0.148691
	Glycogen [starch] synthase, muscle OS=Homo sapiens GN=GYS1 PE=1 SV=2	GYS1_HUMAN	P13807	GYS1 GYS	84 kDa	0.0063	0.73	0.197257
	Ras-related protein R-Ras OS=Homo sapiens GN=RRAS PE=1 SV=1	RRAS_HUMAN	P10301	RRAS	23 kDa	0.00063	0.7	0.0151444
	Spliceosome-associated protein CWC15 homolog OS=Homo sapiens GN=CWC15 PE=1 SV=2	CWC15_HUMAN	Q9P013	CWC15 C11orf5 AD-002 HSPC148	27 kDa	0.0001	-0.83	0.35308
	39S ribosomal protein L14, mitochondrial OS=Homo sapiens GN=MRPL14 PE=1 SV=1	RM14_HUMAN	Q6P1L8	MRPL14 MRPL32 RPML32	16 kDa	0.0018	-0.65	0.191
	Metalloreductase STEAP3 OS=Homo sapiens GN=STEAP3 PE=1 SV=2	STEA3_HUMAN	Q658P3	STEAP3 TSAP6	55 kDa	0.00071	1.13	0.372112
	ADP-ribosylation factor-like protein 6-interacting protein 4 OS=Homo sapiens GN=ARL6IP4 PE=1 SV=2	AR6P4_HUMAN	Q66PJ3	ARL6IP4	45 kDa	0.00074	-1.02	0.195767
	Disintegrin and metalloproteinase domain-containing protein 10 OS=Homo sapiens GN=ADAM10 PE=1 SV=1	ADA10_HUMAN	O14672	ADAM10 KUZ MADM	84 kDa	0.00051	0.72	0.0953811
	NADH dehydrogenase [ubiquinone] 1 alpha subcomplex subunit 2 OS=Homo sapiens GN=NDUFA2 PE=1 SV=3	NDUA2_HUMAN	O43678	NDUFA2	11 kDa	0.0023	-0.77	0.247444
	NADH dehydrogenase [ubiquinone] 1 beta subcomplex subunit 9 OS=Homo sapiens GN=NDUFB9 PE=1 SV=3	NDUB9_HUMAN	Q9Y6M9	NDUFB9 LYRM3 UQOR22	22 kDa	0.0011	-0.65	0.0839956
	CUB domain-containing protein 1 OS=Homo sapiens GN=CDCP1 PE=1 SV=3	CDCP1_HUMAN	Q9H5V8	CDCP1 TRASK UNQ2486/PRO5773	93 kDa	0.0001	0.97	0.0907042
	Egl nine homolog 1 OS=Homo sapiens GN=EGLN1 PE=1 SV=1	EGLN1_HUMAN	Q9GZT9	EGLN1 C1orf12 PNAS-118 PNAS-137	46 kDa	0.00014	0.62	0.0369473
	NADH dehydrogenase [ubiquinone] 1 alpha subcomplex assembly factor 4 OS=Homo sapiens GN=NDUFAF4 PE=1 SV=1	NDUF4_HUMAN	Q9P032	NDUFAF4 C6orf66 HRPAP20 HSPC125 My013	20 kDa	0.0016	-0.57	0.240222
	39S ribosomal protein L50, mitochondrial OS=Homo sapiens GN=MRPL50 PE=1 SV=2	RM50_HUMAN	Q8N5N7	MRPL50	18 kDa	0.0001	-0.68	0.182867
	Small acidic protein OS=Homo sapiens GN=SMAP PE=1 SV=1	SMAP_HUMAN	O00193	SMAP C11orf58	20 kDa	0.00027	-1.52	0.166892
	Dual specificity mitogen-activated protein kinase kinase 1 OS=Homo sapiens GN=MAP2K1 PE=1 SV=2	MP2K1_HUMAN	Q02750	MAP2K1 MEK1 PRKMK1	43 kDa	0.002	0.61	0.236738
	Programmed cell death protein 4 OS=Homo sapiens GN=PDCD4 PE=1 SV=2	PDCD4_HUMAN	Q53EL6	PDCD4 H731	52 kDa	0.00022	0.56	0.0812229
	C-Myc-binding protein OS=Homo sapiens GN=MYCBP PE=1 SV=3	MYCBP_HUMAN	Q99417	MYCBP AMY1	12 kDa	0.00038	-0.99	0.290668
	39S ribosomal protein L3, mitochondrial OS=Homo sapiens GN=MRPL3 PE=1 SV=1	RM03_HUMAN	P09001	MRPL3 MRL3 RPML3	39 kDa	0.0001	-0.63	0.0131841
	Glia-derived nexin OS=Homo sapiens GN=SERPINE2 PE=1 SV=1	GDN_HUMAN	P07093	SERPINE2 PI7 PN1	44 kDa	0.0045	1.12	0.073942
	Tyrosine-protein kinase receptor UFO OS=Homo sapiens GN=AXL PE=1 SV=3	UFO_HUMAN	P30530	AXL UFO	98 kDa	0.0049	1.04	0.386849
	GTPase Era, mitochondrial OS=Homo sapiens GN=ERAL1 PE=1 SV=2	ERAL1_HUMAN	O75616	ERAL1 HERA	48 kDa	0.0024	-0.58	0.228658
	Torsin-1A OS=Homo sapiens GN=TOR1A PE=1 SV=1	TOR1A_HUMAN	O14656	TOR1A DQ2 DYT1 TA TORA	38 kDa	0.00023	0.6	0.0853187
	Histone H2AX OS=Homo sapiens GN=H2AFX PE=1 SV=2	H2AX_HUMAN	P16104	H2AFX H2AX	15 kDa	0.0043	-0.87	0.416817
	Histone H1.3 OS=Homo sapiens GN=HIST1H1D PE=1 SV=2	H13_HUMAN	P16402	HIST1H1D H1F3	22 kDa	0.0001	-2.1	0.345286
	Hippocalcin-like protein 1 OS=Homo sapiens GN=HPCAL1 PE=1 SV=3	HPCL1_HUMAN	P37235	HPCAL1 BDR1	22 kDa	0.0001	1.07	0.00411707
	Kinase D-interacting substrate of 220 kDa OS=Homo sapiens GN=KIDINS220 PE=1 SV=3	KDIS_HUMAN	Q9ULH0	KIDINS220 ARMS KIAA1250	197 kDa	0.0075	1	0.355337
	Aldehyde dehydrogenase family 3 member B1 OS=Homo sapiens GN=ALDH3B1 PE=1 SV=1	AL3B1_HUMAN	P43353	ALDH3B1 ALDH7	52 kDa	0.00034	0.89	0.174635
	MICOS complex subunit MIC26 OS=Homo sapiens GN=APOO PE=1 SV=1	MIC26_HUMAN	Q9BUR5	APOO FAM121B MIC23 MIC26 My025 UNQ1866/PRO4302	22 kDa	0.0001	-0.71	0.345746
	Protein-lysine 6-oxidase OS=Homo sapiens GN=LOX PE=1 SV=2	LYOX_HUMAN	P28300	LOX	47 kDa	0.0024	2.32	0.400864
	Deoxynucleotidyltransferase terminal-interacting protein 1 OS=Homo sapiens GN=DNTTIP1 PE=1 SV=2	TDIF1_HUMAN	Q9H147	DNTTIP1 C20orf167 TDIF1	37 kDa	0.00029	0.61	0.0520772
	Ribonucleoside-diphosphate reductase large subunit OS=Homo sapiens GN=RRM1 PE=1 SV=1	RIR1_HUMAN	P23921	RRM1 RR1	90 kDa	0.0011	-0.72	0.120426
