# Supplementary material for: VHL deficiency augments anthracycline sensitivity of clear cell renal cell carcinomas by down-regulating ALDH2
Source: Nat Commun. 2017 Jun 15;8:15337. doi: 10.1038/ncomms15337 (PMC5481740; doi:10.1038/ncomms15337)
Supplement: Supplementary Data 6 — The dysregulated proteins in 786-O/VHL Hypoxia vs. Normoxia. [file ncomms15337-s7.xlsx]

## Sheet: H verse M 差异
							786-O/VHL in hypoxia. vs. 786-O/VHL in normoxia.
#		Identified Proteins	Accession	Entry	Gene names	Molecular Weight	T-Test (p-value) Benjamini-Hochberg (p< 0.01237)	Log2 Fold Change by Category (H / M)	Coefficient Variance
4		Alpha-enolase OS=Homo sapiens GN=ENO1 PE=1 SV=2	ENOA_HUMAN	P06733	ENO1 ENO1L1 MBPB1 MPB1	47 kDa	0.0001	-0.45	0.25264
31		Galectin-1 OS=Homo sapiens GN=LGALS1 PE=1 SV=2	LEG1_HUMAN	P09382	LGALS1	15 kDa	0.0092	-0.55	0.442858
44		Antigen KI-67 OS=Homo sapiens GN=MKI67 PE=1 SV=2	KI67_HUMAN	P46013	MKI67	359 kDa	0.0001	0.51	0.149748
69		Microtubule-associated protein 4 OS=Homo sapiens GN=MAP4 PE=1 SV=3	MAP4_HUMAN	P27816	MAP4	121 kDa	0.0001	-0.5	0.0878117
76		Transketolase OS=Homo sapiens GN=TKT PE=1 SV=3	TKT_HUMAN	P29401	TKT	68 kDa	0.0012	-0.46	0.306219
89		DNA topoisomerase 2-alpha OS=Homo sapiens GN=TOP2A PE=1 SV=3	TOP2A_HUMAN	P11388	TOP2A TOP2	174 kDa	0.0001	0.74	0.320992
113		L-lactate dehydrogenase B chain OS=Homo sapiens GN=LDHB PE=1 SV=2	LDHB_HUMAN	P07195	LDHB	37 kDa	0.0049	-0.59	0.0509254
121		Aldose reductase OS=Homo sapiens GN=AKR1B1 PE=1 SV=3	ALDR_HUMAN	P15121	AKR1B1 ALDR1	36 kDa	0.0001	-0.73	0.300568
126		Phosphoglycerate mutase 1 OS=Homo sapiens GN=PGAM1 PE=1 SV=2	PGAM1_HUMAN	P18669	PGAM1 PGAMA CDABP0006	29 kDa	0.0011	-0.45	0.329906
127		Protein-glutamine gamma-glutamyltransferase 2 OS=Homo sapiens GN=TGM2 PE=1 SV=2	TGM2_HUMAN	P21980	TGM2	77 kDa	0.0001	0.75	0.145813
178		Plasminogen activator inhibitor 1 RNA-binding protein OS=Homo sapiens GN=SERBP1 PE=1 SV=2	PAIRB_HUMAN	Q8NC51	SERBP1 PAIRBP1 CGI-55	45 kDa	0.0001	-1	0.409304
185		Malate dehydrogenase, mitochondrial OS=Homo sapiens GN=MDH2 PE=1 SV=3	MDHM_HUMAN	P40926	MDH2	36 kDa	0.0078	-0.49	0.23301
198		Cathepsin D OS=Homo sapiens GN=CTSD PE=1 SV=1	CATD_HUMAN	P07339	CTSD CPSD	45 kDa	0.0001	-0.53	0.0726304
203		Signal transducer and activator of transcription 1-alpha/beta OS=Homo sapiens GN=STAT1 PE=1 SV=2	STAT1_HUMAN	P42224	STAT1	87 kDa	0.0001	-0.51	0.245845
246		Inosine-5'-monophosphate dehydrogenase 2 OS=Homo sapiens GN=IMPDH2 PE=1 SV=2	IMDH2_HUMAN	P12268	IMPDH2 IMPD2	56 kDa	0.0001	0.55	0.199574
251		Collagen alpha-3(VI) chain OS=Homo sapiens GN=COL6A3 PE=1 SV=5	CO6A3_HUMAN	P12111	COL6A3	344 kDa	0.0001	1.66	0.226349
270		Sulfide:quinone oxidoreductase, mitochondrial OS=Homo sapiens GN=SQRDL PE=1 SV=1	SQRD_HUMAN	Q9Y6N5	SQRDL CGI-44	50 kDa	0.0076	-0.45	0.377192
302		Proteasome activator complex subunit 1 OS=Homo sapiens GN=PSME1 PE=1 SV=1	PSME1_HUMAN	Q06323	PSME1 IFI5111	29 kDa	0.0001	-0.46	0.134106
315		Integrin alpha-V OS=Homo sapiens GN=ITGAV PE=1 SV=2	ITAV_HUMAN	P06756	ITGAV MSK8 VNRA	116 kDa	0.0001	-0.49	0.249258
322		Aspartate--tRNA ligase, cytoplasmic OS=Homo sapiens GN=DARS PE=1 SV=2	SYDC_HUMAN	P14868	DARS PIG40	57 kDa	0.0001	0.56	0.152855
324		Integrin beta-1 OS=Homo sapiens GN=ITGB1 PE=1 SV=2	ITB1_HUMAN	P05556	ITGB1 FNRB MDF2 MSK12	88 kDa	0.01	-0.61	0.254149
326		Prolyl 4-hydroxylase subunit alpha-1 OS=Homo sapiens GN=P4HA1 PE=1 SV=2	P4HA1_HUMAN	P13674	P4HA1 P4HA	61 kDa	0.0001	0.64	0.214064
336		Aspartate aminotransferase, mitochondrial OS=Homo sapiens GN=GOT2 PE=1 SV=3	AATM_HUMAN	P00505	GOT2	48 kDa	0.011	-0.47	0.237227
341		Prolyl 4-hydroxylase subunit alpha-2 OS=Homo sapiens GN=P4HA2 PE=1 SV=1	P4HA2_HUMAN	O15460	P4HA2 UNQ290/PRO330	61 kDa	0.0001	0.87	0.201547
381		Brain acid soluble protein 1 OS=Homo sapiens GN=BASP1 PE=1 SV=2	BASP1_HUMAN	P80723	BASP1 NAP22	23 kDa	0.0001	-0.61	0.261293
409		A-kinase anchor protein 2 OS=Homo sapiens GN=AKAP2 PE=1 SV=3	AKAP2_HUMAN	Q9Y2D5	AKAP2 KIAA0920 PRKA2	95 kDa	0.0001	0.76	0.0961236
417		Phosphoglucomutase-1 OS=Homo sapiens GN=PGM1 PE=1 SV=3	PGM1_HUMAN	P36871	PGM1	61 kDa	0.00055	-0.55	0.402434
423		Histone H2A type 1-B/E OS=Homo sapiens GN=HIST1H2AB PE=1 SV=2	H2A1B_HUMAN	P04908	HIST1H2AB H2AFM; HIST1H2AE H2AFA	14 kDa	0.0011	-0.8	0.501995
433		Ubiquitin-like modifier-activating enzyme 6 OS=Homo sapiens GN=UBA6 PE=1 SV=1	UBA6_HUMAN	A0AVT1	UBA6 MOP4 UBE1L2	118 kDa	0.00037	0.55	0.31395
457		Ferritin heavy chain OS=Homo sapiens GN=FTH1 PE=1 SV=2	FRIH_HUMAN	P02794	FTH1 FTH FTHL6 OK/SW-cl.84 PIG15	21 kDa	0.0001	1.86	0.363125
463		Pyruvate dehydrogenase E1 component subunit beta, mitochondrial OS=Homo sapiens GN=PDHB PE=1 SV=3	ODPB_HUMAN	P11177	PDHB PHE1B	39 kDa	0.0048	-0.47	0.111903
476		Cytochrome c OS=Homo sapiens GN=CYCS PE=1 SV=2	CYC_HUMAN	P99999	CYCS CYC	12 kDa	0.00021	-0.73	0.267291
506		Carboxypeptidase D OS=Homo sapiens GN=CPD PE=1 SV=2	CBPD_HUMAN	O75976	CPD	153 kDa	0.0001	-0.51	0.212143
524		Actin-binding protein anillin OS=Homo sapiens GN=ANLN PE=1 SV=2	ANLN_HUMAN	Q9NQW6	ANLN	124 kDa	0.0001	1.04	0.34361
534		Eukaryotic translation initiation factor 4 gamma 2 OS=Homo sapiens GN=EIF4G2 PE=1 SV=1	IF4G2_HUMAN	P78344	EIF4G2 DAP5 OK/SW-cl.75	102 kDa	0.0001	0.59	0.168279
545		Keratin, type II cytoskeletal 1 OS=Homo sapiens GN=KRT1 PE=1 SV=6	K2C1_HUMAN	P04264	KRT1 KRTA	66 kDa	0.0001	0.95	0.108715
582		Cyclin-dependent kinase 1 OS=Homo sapiens GN=CDK1 PE=1 SV=3	CDK1_HUMAN	P06493	CDK1 CDC2 CDC28A CDKN1 P34CDC2	34 kDa	0.0001	0.8	0.274765
584		Dihydrolipoyl dehydrogenase, mitochondrial OS=Homo sapiens GN=DLD PE=1 SV=2	DLDH_HUMAN	P09622	DLD GCSL LAD PHE3	54 kDa	0.00031	-0.56	0.35803
602		Serine--tRNA ligase, cytoplasmic OS=Homo sapiens GN=SARS PE=1 SV=3	SYSC_HUMAN	P49591	SARS SERS	59 kDa	0.0001	0.55	0.114519
621		Protein S100-A11 OS=Homo sapiens GN=S100A11 PE=1 SV=2	S10AB_HUMAN	P31949	S100A11 MLN70 S100C	12 kDa	0.0071	-0.54	0.453965
623		Methionine--tRNA ligase, cytoplasmic OS=Homo sapiens GN=MARS PE=1 SV=2	SYMC_HUMAN	P56192	MARS	101 kDa	0.0001	0.63	0.0950956
630		Cytoskeleton-associated protein 5 OS=Homo sapiens GN=CKAP5 PE=1 SV=3	CKAP5_HUMAN	Q14008	CKAP5 KIAA0097	226 kDa	0.0001	0.5	0.0782477
653		Disks large homolog 1 OS=Homo sapiens GN=DLG1 PE=1 SV=2	DLG1_HUMAN	Q12959	DLG1	100 kDa	0.0001	-0.52	0.126946
654		Insulin-like growth factor 2 mRNA-binding protein 3 OS=Homo sapiens GN=IGF2BP3 PE=1 SV=2	IF2B3_HUMAN	O00425	IGF2BP3 IMP3 KOC1 VICKZ3	64 kDa	0.00062	0.62	0.174562
661		Serpin B6 OS=Homo sapiens GN=SERPINB6 PE=1 SV=3	SPB6_HUMAN	P35237	SERPINB6 PI6 PTI	43 kDa	0.003	-0.46	0.259308
666		Keratin, type I cytoskeletal 10 OS=Homo sapiens GN=KRT10 PE=1 SV=6	K1C10_HUMAN	P13645	KRT10 KPP	59 kDa	0.00019	0.75	0.327169
673		Endophilin-A2 OS=Homo sapiens GN=SH3GL1 PE=1 SV=1	SH3G1_HUMAN	Q99961	SH3GL1 CNSA1 SH3D2B	41 kDa	0.0001	0.57	0.155603
679		Replication protein A 70 kDa DNA-binding subunit OS=Homo sapiens GN=RPA1 PE=1 SV=2	RFA1_HUMAN	P27694	RPA1 REPA1 RPA70	68 kDa	0.0017	0.5	0.0618596
680		Succinyl-CoA ligase [ADP/GDP-forming] subunit alpha, mitochondrial OS=Homo sapiens GN=SUCLG1 PE=1 SV=4	SUCA_HUMAN	P53597	SUCLG1	36 kDa	0.011	-0.76	0.155088
688		Targeting protein for Xklp2 OS=Homo sapiens GN=TPX2 PE=1 SV=2	TPX2_HUMAN	Q9ULW0	TPX2 C20orf1 C20orf2 DIL2 HCA519	86 kDa	0.0001	1.05	0.197692
694		26S proteasome non-ATPase regulatory subunit 14 OS=Homo sapiens GN=PSMD14 PE=1 SV=1	PSDE_HUMAN	O00487	PSMD14 POH1	35 kDa	0.0001	0.51	0.228224
707		Collagen alpha-1(VII) chain OS=Homo sapiens GN=COL7A1 PE=1 SV=2	CO7A1_HUMAN	Q02388	COL7A1	295 kDa	0.0001	0.56	0.315868
727		45 kDa calcium-binding protein OS=Homo sapiens GN=SDF4 PE=1 SV=1	CAB45_HUMAN	Q9BRK5	SDF4 CAB45 PSEC0034	42 kDa	0.0001	-1.49	0.183351
732		Asparagine synthetase [glutamine-hydrolyzing] OS=Homo sapiens GN=ASNS PE=1 SV=4	ASNS_HUMAN	P08243	ASNS TS11	64 kDa	0.0001	0.61	0.276155
743		Carbonic anhydrase 2 OS=Homo sapiens GN=CA2 PE=1 SV=2	CAH2_HUMAN	P00918	CA2	29 kDa	0.00056	-0.94	0.127541
757		Ras-related protein Rab-11B OS=Homo sapiens GN=RAB11B PE=1 SV=4	RB11B_HUMAN	Q15907	RAB11B YPT3	24 kDa	0.0083	-0.56	0.290842
760		Synaptopodin OS=Homo sapiens GN=SYNPO PE=1 SV=2	SYNPO_HUMAN	Q8N3V7	SYNPO KIAA1029	99 kDa	0.0001	0.86	0.337819
778		Cytochrome b-c1 complex subunit 7 OS=Homo sapiens GN=UQCRB PE=1 SV=2	QCR7_HUMAN	P14927	UQCRB UQBP	14 kDa	0.00022	-0.47	0.188455
788		G-rich sequence factor 1 OS=Homo sapiens GN=GRSF1 PE=1 SV=3	GRSF1_HUMAN	Q12849	GRSF1	53 kDa	0.00024	-0.68	0.216153
794		Protein NDRG1 OS=Homo sapiens GN=NDRG1 PE=1 SV=1	NDRG1_HUMAN	Q92597	NDRG1 CAP43 DRG1 RTP	43 kDa	0.0001	1.8	0.243376
809		Golgi integral membrane protein 4 OS=Homo sapiens GN=GOLIM4 PE=1 SV=1	GOLI4_HUMAN	O00461	GOLIM4 GIMPC GOLPH4 GPP130	82 kDa	0.0026	-0.51	0.185469
818		26S proteasome non-ATPase regulatory subunit 6 OS=Homo sapiens GN=PSMD6 PE=1 SV=1	PSMD6_HUMAN	Q15008	PSMD6 KIAA0107 PFAAP4	46 kDa	0.0001	0.55	0.198023
824		Myc box-dependent-interacting protein 1 OS=Homo sapiens GN=BIN1 PE=1 SV=1	BIN1_HUMAN	O00499	BIN1 AMPHL	65 kDa	0.0001	-0.46	0.104349
837		Na(+)/H(+) exchange regulatory cofactor NHE-RF3 OS=Homo sapiens GN=PDZK1 PE=1 SV=2	NHRF3_HUMAN	Q5T2W1	PDZK1 CAP70 NHERF3 PDZD1	57 kDa	0.0001	-1.37	0.197784
843		Cytochrome c oxidase subunit 4 isoform 1, mitochondrial OS=Homo sapiens GN=COX4I1 PE=1 SV=1	COX41_HUMAN	P13073	COX4I1 COX4	20 kDa	0.00035	-0.71	0.170745
851		6-phosphogluconate dehydrogenase, decarboxylating OS=Homo sapiens GN=PGD PE=1 SV=3	6PGD_HUMAN	P52209	PGD PGDH	53 kDa	0.0001	-0.48	0.20546
865		Aldo-keto reductase family 1 member B10 OS=Homo sapiens GN=AKR1B10 PE=1 SV=2	AK1BA_HUMAN	O60218	AKR1B10 AKR1B11	36 kDa	0.00093	-0.66	0.282305
867		Tyrosine-protein kinase BAZ1B OS=Homo sapiens GN=BAZ1B PE=1 SV=2	BAZ1B_HUMAN	Q9UIG0	BAZ1B WBSC10 WBSCR10 WBSCR9 WSTF	171 kDa	0.00041	-0.55	0.111178
874		Metastasis-associated protein MTA2 OS=Homo sapiens GN=MTA2 PE=1 SV=1	MTA2_HUMAN	O94776	MTA2 MTA1L1 PID	75 kDa	0.0001	0.52	0.154882
878		Long-chain-fatty-acid--CoA ligase 4 OS=Homo sapiens GN=ACSL4 PE=1 SV=2	ACSL4_HUMAN	O60488	ACSL4 ACS4 FACL4 LACS4	79 kDa	0.00028	-0.51	0.217719
911		ERO1-like protein alpha OS=Homo sapiens GN=ERO1A PE=1 SV=2	ERO1A_HUMAN	Q96HE7	ERO1A ERO1L UNQ434/PRO865	54 kDa	0.0001	0.5	0.0959452
914		Protein disulfide-isomerase A5 OS=Homo sapiens GN=PDIA5 PE=1 SV=1	PDIA5_HUMAN	Q14554	PDIA5 PDIR	60 kDa	0.0001	0.52	0.0370417
923		DnaJ homolog subfamily A member 1 OS=Homo sapiens GN=DNAJA1 PE=1 SV=2	DNJA1_HUMAN	P31689	DNAJA1 DNAJ2 HDJ2 HSJ2 HSPF4	45 kDa	0.001	0.59	0.373147
926		Histone H1.5 OS=Homo sapiens GN=HIST1H1B PE=1 SV=3	H15_HUMAN	P16401	HIST1H1B H1F5	23 kDa	0.00039	-1.63	0.345422
940		Rho guanine nucleotide exchange factor 2 OS=Homo sapiens GN=ARHGEF2 PE=1 SV=4	ARHG2_HUMAN	Q92974	ARHGEF2 KIAA0651 LFP40	112 kDa	0.0001	0.51	0.191781
951		A-kinase anchor protein 12 OS=Homo sapiens GN=AKAP12 PE=1 SV=4	AKA12_HUMAN	Q02952	AKAP12 AKAP250	191 kDa	0.0001	1.21	0.244225
955		Acyl-CoA-binding protein OS=Homo sapiens GN=DBI PE=1 SV=2	ACBP_HUMAN	P07108	DBI	10 kDa	0.0001	-1.18	0.273876
958		Copine-3 OS=Homo sapiens GN=CPNE3 PE=1 SV=1	CPNE3_HUMAN	O75131	CPNE3 CPN3 KIAA0636	60 kDa	0.0001	0.61	0.207924
959		Endothelin-converting enzyme 1 OS=Homo sapiens GN=ECE1 PE=1 SV=2	ECE1_HUMAN	P42892	ECE1	87 kDa	0.0001	0.52	0.0932808
990		Isovaleryl-CoA dehydrogenase, mitochondrial OS=Homo sapiens GN=IVD PE=1 SV=1	IVD_HUMAN	P26440	IVD	46 kDa	0.0087	-0.51	0.240797
992		Plasminogen activator inhibitor 1 OS=Homo sapiens GN=SERPINE1 PE=1 SV=1	PAI1_HUMAN	P05121	SERPINE1 PAI1 PLANH1	45 kDa	0.0001	3.65	0.0315236
995		39S ribosomal protein L15, mitochondrial OS=Homo sapiens GN=MRPL15 PE=1 SV=1	RM15_HUMAN	Q9P015	MRPL15 HSPC145	33 kDa	0.0001	-0.64	0.170183
996		39S ribosomal protein L28, mitochondrial OS=Homo sapiens GN=MRPL28 PE=1 SV=4	RM28_HUMAN	Q13084	MRPL28 MAAT1	30 kDa	0.0001	-0.59	0.122228
1012		Casein kinase II subunit alpha' OS=Homo sapiens GN=CSNK2A2 PE=1 SV=1	CSK22_HUMAN	P19784	CSNK2A2 CK2A2	41 kDa	0.0001	0.5	0.16892
1013		Probable ATP-dependent RNA helicase DDX47 OS=Homo sapiens GN=DDX47 PE=1 SV=1	DDX47_HUMAN	Q9H0S4	DDX47	51 kDa	0.0001	0.5	0.0844541
1015		Importin-7 OS=Homo sapiens GN=IPO7 PE=1 SV=1	IPO7_HUMAN	O95373	IPO7 RANBP7	120 kDa	0.0001	0.64	0.222139
1053		Transforming growth factor-beta-induced protein ig-h3 OS=Homo sapiens GN=TGFBI PE=1 SV=1	BGH3_HUMAN	Q15582	TGFBI BIGH3	75 kDa	0.0001	1.14	0.111372
1059		GTP:AMP phosphotransferase AK3, mitochondrial OS=Homo sapiens GN=AK3 PE=1 SV=4	KAD3_HUMAN	Q9UIJ7	AK3 AK3L1 AK6 AKL3L	26 kDa	0.0078	-0.63	0.219017
1087		Galectin-3 OS=Homo sapiens GN=LGALS3 PE=1 SV=5	LEG3_HUMAN	P17931	LGALS3 MAC2	26 kDa	0.00031	-0.54	0.193766
1092		PERQ amino acid-rich with GYF domain-containing protein 2 OS=Homo sapiens GN=GIGYF2 PE=1 SV=1	PERQ2_HUMAN	Q6Y7W6	GIGYF2 KIAA0642 PERQ2 TNRC15	150 kDa	0.0001	0.62	0.187771
1095		39S ribosomal protein L11, mitochondrial OS=Homo sapiens GN=MRPL11 PE=1 SV=1	RM11_HUMAN	Q9Y3B7	MRPL11 CGI-113	21 kDa	0.00013	-0.85	0.285404
1096		39S ribosomal protein L13, mitochondrial OS=Homo sapiens GN=MRPL13 PE=1 SV=1	RM13_HUMAN	Q9BYD1	MRPL13	21 kDa	0.0001	-0.68	0.039997
1098		SRA stem-loop-interacting RNA-binding protein, mitochondrial OS=Homo sapiens GN=SLIRP PE=1 SV=1	SLIRP_HUMAN	Q9GZT3	SLIRP C14orf156 DC23 DC50 PD04872	12 kDa	0.0037	-0.72	0.317956
1105		AH receptor-interacting protein OS=Homo sapiens GN=AIP PE=1 SV=2	AIP_HUMAN	O00170	AIP XAP2	38 kDa	0.0001	0.51	0.240699
1127		Keratin, type I cytoskeletal 9 OS=Homo sapiens GN=KRT9 PE=1 SV=3	K1C9_HUMAN	P35527	KRT9	62 kDa	0.0001	1.19	0.229886
1128		Vesicular integral-membrane protein VIP36 OS=Homo sapiens GN=LMAN2 PE=1 SV=1	LMAN2_HUMAN	Q12907	LMAN2 C5orf8	40 kDa	0.0001	-0.7	0.105607
1138		Thrombospondin-1 OS=Homo sapiens GN=THBS1 PE=1 SV=2	TSP1_HUMAN	P07996	THBS1 TSP TSP1	129 kDa	0.0001	1.94	0.379021
1153		U4/U6 small nuclear ribonucleoprotein Prp4 OS=Homo sapiens GN=PRPF4 PE=1 SV=2	PRP4_HUMAN	O43172	PRPF4 PRP4	58 kDa	0.0019	0.55	0.200937
1154		CTP synthase 1 OS=Homo sapiens GN=CTPS1 PE=1 SV=2	PYRG1_HUMAN	P17812	CTPS1 CTPS	67 kDa	0.0001	0.49	0.278568
1165		Biliverdin reductase A OS=Homo sapiens GN=BLVRA PE=1 SV=2	BIEA_HUMAN	P53004	BLVRA BLVR BVR	33 kDa	0.0001	-0.59	0.0427244
1166		Bromodomain-containing protein 4 OS=Homo sapiens GN=BRD4 PE=1 SV=2	BRD4_HUMAN	O60885	BRD4 HUNK1	152 kDa	0.0001	0.6	0.0383233
1170		Guanine nucleotide-binding protein subunit alpha-11 OS=Homo sapiens GN=GNA11 PE=1 SV=2	GNA11_HUMAN	P29992	GNA11 GA11	42 kDa	0.0034	0.56	0.293624
1171		Golgin subfamily A member 2 OS=Homo sapiens GN=GOLGA2 PE=1 SV=3	GOGA2_HUMAN	Q08379	GOLGA2	113 kDa	0.0001	-0.59	0.113364
1190		BAG family molecular chaperone regulator 3 OS=Homo sapiens GN=BAG3 PE=1 SV=3	BAG3_HUMAN	O95817	BAG3 BIS	62 kDa	0.00082	-0.73	0.293633
1224		Kinesin-like protein KIF23 OS=Homo sapiens GN=KIF23 PE=1 SV=3	KIF23_HUMAN	Q02241	KIF23 KNSL5 MKLP1	110 kDa	0.0001	1.12	0.186759
1240		Adenine phosphoribosyltransferase OS=Homo sapiens GN=APRT PE=1 SV=2	APT_HUMAN	P07741	APRT	20 kDa	0.0001	0.55	0.27411
1242		EH domain-containing protein 2 OS=Homo sapiens GN=EHD2 PE=1 SV=2	EHD2_HUMAN	Q9NZN4	EHD2 PAST2	61 kDa	0.0001	0.63	0.0616597
1250		26S proteasome non-ATPase regulatory subunit 8 OS=Homo sapiens GN=PSMD8 PE=1 SV=2	PSMD8_HUMAN	P48556	PSMD8	40 kDa	0.0001	0.59	0.268517
1270		Growth arrest and DNA damage-inducible proteins-interacting protein 1 OS=Homo sapiens GN=GADD45GIP1 PE=1 SV=1	G45IP_HUMAN	Q8TAE8	GADD45GIP1 MRPL59 PLINP1 PRG6	25 kDa	0.0001	-0.67	0.190732
1280		SEC23-interacting protein OS=Homo sapiens GN=SEC23IP PE=1 SV=1	S23IP_HUMAN	Q9Y6Y8	SEC23IP MSTP053	111 kDa	0.0001	0.68	0.102659
1282		Smoothelin OS=Homo sapiens GN=SMTN PE=1 SV=7	SMTN_HUMAN	P53814	SMTN SMSMO	99 kDa	0.0001	1.63	0.369609
1306		39S ribosomal protein L17, mitochondrial OS=Homo sapiens GN=MRPL17 PE=1 SV=1	RM17_HUMAN	Q9NRX2	MRPL17 LIP2	20 kDa	0.0001	-0.69	0.143887
1307		28S ribosomal protein S7, mitochondrial OS=Homo sapiens GN=MRPS7 PE=1 SV=2	RT07_HUMAN	Q9Y2R9	MRPS7	28 kDa	0.0001	-1.11	0.221053
1318		HLA class I histocompatibility antigen, B-41 alpha chain OS=Homo sapiens GN=HLA-B PE=1 SV=1	1B41_HUMAN	P30479	HLA-B HLAB	41 kDa	0.00025	-0.69	0.291946
1325		DnaJ homolog subfamily A member 2 OS=Homo sapiens GN=DNAJA2 PE=1 SV=1	DNJA2_HUMAN	O60884	DNAJA2 CPR3 HIRIP4	46 kDa	0.0001	0.57	0.212165
1337		OCIA domain-containing protein 2 OS=Homo sapiens GN=OCIAD2 PE=1 SV=1	OCAD2_HUMAN	Q56VL3	OCIAD2	17 kDa	0.0001	-1.18	0.0991196
1343		39S ribosomal protein L49, mitochondrial OS=Homo sapiens GN=MRPL49 PE=1 SV=1	RM49_HUMAN	Q13405	MRPL49 C11orf4 NOF1 OK/SW-cl.67	19 kDa	0.00021	-0.56	0.127966
1344		STE20-like serine/threonine-protein kinase OS=Homo sapiens GN=SLK PE=1 SV=1	SLK_HUMAN	Q9H2G2	SLK KIAA0204 STK2	143 kDa	0.0026	0.6	0.23692
1350		Synaptic vesicle membrane protein VAT-1 homolog OS=Homo sapiens GN=VAT1 PE=1 SV=2	VAT1_HUMAN	Q99536	VAT1	42 kDa	0.00081	-0.46	0.0623653
1361		Keratin, type II cytoskeletal 2 epidermal OS=Homo sapiens GN=KRT2 PE=1 SV=2	K22E_HUMAN	P35908	KRT2 KRT2A KRT2E	65 kDa	0.0001	0.89	0.0266264
1367		RNA polymerase II-associated factor 1 homolog OS=Homo sapiens GN=PAF1 PE=1 SV=2	PAF1_HUMAN	Q8N7H5	PAF1 PD2	60 kDa	0.0001	0.56	0.182809
1372		28S ribosomal protein S29, mitochondrial OS=Homo sapiens GN=DAP3 PE=1 SV=1	RT29_HUMAN	P51398	DAP3 MRPS29	46 kDa	0.0001	-0.82	0.169489
1392		Ribonuclease inhibitor OS=Homo sapiens GN=RNH1 PE=1 SV=2	RINI_HUMAN	P13489	RNH1 PRI RNH	50 kDa	0.0063	0.51	0.293338
1403		Cordon-bleu protein-like 1 OS=Homo sapiens GN=COBLL1 PE=1 SV=2	COBL1_HUMAN	Q53SF7	COBLL1 KIAA0977	132 kDa	0.008	-0.77	0.31605
1410		39S ribosomal protein L41, mitochondrial OS=Homo sapiens GN=MRPL41 PE=1 SV=1	RM41_HUMAN	Q8IXM3	MRPL41 BMRP MRPL27 RPML27 PIG3	15 kDa	0.0001	-0.65	0.153163
1411		39S ribosomal protein L45, mitochondrial OS=Homo sapiens GN=MRPL45 PE=1 SV=2	RM45_HUMAN	Q9BRJ2	MRPL45	35 kDa	0.0001	-0.72	0.125513
1412		39S ribosomal protein L47, mitochondrial OS=Homo sapiens GN=MRPL47 PE=1 SV=2	RM47_HUMAN	Q9HD33	MRPL47 NCM1 CGI-204	29 kDa	0.011	-0.56	0.107992
1414		40S ribosomal protein S25 OS=Homo sapiens GN=RPS25 PE=1 SV=1	RS25_HUMAN	P62851	RPS25	14 kDa	0.0075	-0.58	0.285736
1424		Insulin-like growth factor-binding protein 3 OS=Homo sapiens GN=IGFBP3 PE=1 SV=2	IBP3_HUMAN	P17936	IGFBP3 IBP3	32 kDa	0.0001	2.61	0.457324
1430		Astrocytic phosphoprotein PEA-15 OS=Homo sapiens GN=PEA15 PE=1 SV=2	PEA15_HUMAN	Q15121	PEA15	15 kDa	0.0012	0.53	0.182585
1433		Transcription elongation factor SPT5 OS=Homo sapiens GN=SUPT5H PE=1 SV=1	SPT5H_HUMAN	O00267	SUPT5H SPT5 SPT5H	121 kDa	0.0001	0.51	0.160412
1461		Cytochrome c oxidase subunit 6C OS=Homo sapiens GN=COX6C PE=1 SV=2	COX6C_HUMAN	P09669	COX6C	9 kDa	0.0058	-0.81	0.239002
1464		ATP-dependent RNA helicase DDX39A OS=Homo sapiens GN=DDX39A PE=1 SV=2	DX39A_HUMAN	O00148	DDX39A DDX39	49 kDa	0.0001	0.58	0.199838
1472		Importin-9 OS=Homo sapiens GN=IPO9 PE=1 SV=3	IPO9_HUMAN	Q96P70	IPO9 IMP9 KIAA1192 RANBP9 HSPC273	116 kDa	0.0068	0.76	0.367105
1476		Pachytene checkpoint protein 2 homolog OS=Homo sapiens GN=TRIP13 PE=1 SV=2	PCH2_HUMAN	Q15645	TRIP13 PCH2	49 kDa	0.0061	0.6	0.342979
1479		Ribonucleoprotein PTB-binding 1 OS=Homo sapiens GN=RAVER1 PE=1 SV=1	RAVR1_HUMAN	Q8IY67	RAVER1 KIAA1978	64 kDa	0.0001	0.53	0.220655
1494		CUB domain-containing protein 1 OS=Homo sapiens GN=CDCP1 PE=1 SV=3	CDCP1_HUMAN	Q9H5V8	CDCP1 TRASK UNQ2486/PRO5773	93 kDa	0.0001	1.03	0.151071
1496		Epsin-1 OS=Homo sapiens GN=EPN1 PE=1 SV=2	EPN1_HUMAN	Q9Y6I3	EPN1	60 kDa	0.0096	-0.51	0.291135
1516		HLA class I histocompatibility antigen, Cw-7 alpha chain OS=Homo sapiens GN=HLA-C PE=1 SV=3	1C07_HUMAN	P10321	HLA-C HLAC	41 kDa	0.0001	-0.59	0.214429
1525		Mitogen-activated protein kinase kinase kinase kinase 4 OS=Homo sapiens GN=MAP4K4 PE=1 SV=2	M4K4_HUMAN	O95819	MAP4K4 HGK KIAA0687 NIK	142 kDa	0.0048	0.51	0.145565
1552		Kinesin-like protein KIF2C OS=Homo sapiens GN=KIF2C PE=1 SV=2	KIF2C_HUMAN	Q99661	KIF2C KNSL6	81 kDa	0.0001	1.49	0.259982
1554		NudC domain-containing protein 3 OS=Homo sapiens GN=NUDCD3 PE=1 SV=3	NUDC3_HUMAN	Q8IVD9	NUDCD3 KIAA1068	41 kDa	0.0044	0.6	0.258484
1555		Nucleolar and spindle-associated protein 1 OS=Homo sapiens GN=NUSAP1 PE=1 SV=1	NUSAP_HUMAN	Q9BXS6	NUSAP1 ANKT BM-037 PRO0310	49 kDa	0.0001	0.89	0.135872
1569		Trans-Golgi network integral membrane protein 2 OS=Homo sapiens GN=TGOLN2 PE=1 SV=2	TGON2_HUMAN	O43493	TGOLN2 TGN46 TGN51	51 kDa	0.0001	-0.64	0.129525
1595		Phosphomevalonate kinase OS=Homo sapiens GN=PMVK PE=1 SV=3	PMVK_HUMAN	Q15126	PMVK PMKI	22 kDa	0.0001	0.67	0.362995
1607		Ubiquitin carboxyl-terminal hydrolase isozyme L3 OS=Homo sapiens GN=UCHL3 PE=1 SV=1	UCHL3_HUMAN	P15374	UCHL3	26 kDa	0.0079	0.59	0.336692
1616		Hexokinase-2 OS=Homo sapiens GN=HK2 PE=1 SV=2	HXK2_HUMAN	P52789	HK2	102 kDa	0.0001	1.95	0.218048
1617		Inosine-5'-monophosphate dehydrogenase 1 OS=Homo sapiens GN=IMPDH1 PE=1 SV=2	IMDH1_HUMAN	P20839	IMPDH1 IMPD1	55 kDa	0.012	0.62	0.408202
1619		Endoplasmic reticulum mannosyl-oligosaccharide 1,2-alpha-mannosidase OS=Homo sapiens GN=MAN1B1 PE=1 SV=2	MA1B1_HUMAN	Q9UKM7	MAN1B1 UNQ747/PRO1477	80 kDa	0.0045	-0.86	0.272935
1621		NADH dehydrogenase [ubiquinone] 1 beta subcomplex subunit 10 OS=Homo sapiens GN=NDUFB10 PE=1 SV=3	NDUBA_HUMAN	O96000	NDUFB10	21 kDa	0.00048	-0.74	0.16851
1627		28S ribosomal protein S5, mitochondrial OS=Homo sapiens GN=MRPS5 PE=1 SV=2	RT05_HUMAN	P82675	MRPS5	48 kDa	0.0001	-0.68	0.187172
1635		Succinyl-CoA ligase [ADP-forming] subunit beta, mitochondrial OS=Homo sapiens GN=SUCLA2 PE=1 SV=3	SUCB1_HUMAN	Q9P2R7	SUCLA2	50 kDa	0.0015	-0.57	0.216154
1656		FK506-binding protein 15 OS=Homo sapiens GN=FKBP15 PE=1 SV=2	FKB15_HUMAN	Q5T1M5	FKBP15 KIAA0674	134 kDa	0.0063	0.53	0.38525
1657		Glutamate--cysteine ligase regulatory subunit OS=Homo sapiens GN=GCLM PE=1 SV=1	GSH0_HUMAN	P48507	GCLM GLCLR	31 kDa	0.0043	0.58	0.325833
1659		Insulin receptor substrate 2 OS=Homo sapiens GN=IRS2 PE=1 SV=2	IRS2_HUMAN	Q9Y4H2	IRS2	137 kDa	0.0001	1.61	0.189288
1660		La-related protein 7 OS=Homo sapiens GN=LARP7 PE=1 SV=1	LARP7_HUMAN	Q4G0J3	LARP7 HDCMA18P	67 kDa	0.0001	0.6	0.0536969
1663		Neurolysin, mitochondrial OS=Homo sapiens GN=NLN PE=1 SV=1	NEUL_HUMAN	Q9BYT8	NLN AGTBP KIAA1226	81 kDa	0.0012	-0.99	0.274559
1665		Oligoribonuclease, mitochondrial OS=Homo sapiens GN=REXO2 PE=1 SV=3	ORN_HUMAN	Q9Y3B8	REXO2 SFN SMFN CGI-114	27 kDa	0.0001	-0.61	0.149543
1672		39S ribosomal protein L9, mitochondrial OS=Homo sapiens GN=MRPL9 PE=1 SV=2	RM09_HUMAN	Q9BYD2	MRPL9	30 kDa	0.0034	-0.74	0.287911
1673		39S ribosomal protein L16, mitochondrial OS=Homo sapiens GN=MRPL16 PE=1 SV=1	RM16_HUMAN	Q9NX20	MRPL16 PNAS-111	28 kDa	0.0033	-0.49	0.136215
1675		Squamous cell carcinoma antigen recognized by T-cells 3 OS=Homo sapiens GN=SART3 PE=1 SV=1	SART3_HUMAN	Q15020	SART3 KIAA0156 TIP110	110 kDa	0.00034	0.51	0.165783
1697		Kinesin-like protein KIF11 OS=Homo sapiens GN=KIF11 PE=1 SV=2	KIF11_HUMAN	P52732	KIF11 EG5 KNSL1 TRIP5	119 kDa	0.00015	1.18	0.293374
1707		39S ribosomal protein L37, mitochondrial OS=Homo sapiens GN=MRPL37 PE=1 SV=2	RM37_HUMAN	Q9BZE1	MRPL37 MRPL2 RPML2 HSPC235	48 kDa	0.0001	-0.77	0.147784
1714		Tubulin-folding cofactor B OS=Homo sapiens GN=TBCB PE=1 SV=2	TBCB_HUMAN	Q99426	TBCB CG22 CKAP1	27 kDa	0.0001	0.49	0.256356
1737		NADH dehydrogenase [ubiquinone] iron-sulfur protein 5 OS=Homo sapiens GN=NDUFS5 PE=1 SV=3	NDUS5_HUMAN	O43920	NDUFS5	13 kDa	0.00072	-1.18	0.286885
1744		Small nuclear ribonucleoprotein E OS=Homo sapiens GN=SNRPE PE=1 SV=1	RUXE_HUMAN	P62304	SNRPE	11 kDa	0.00016	0.5	0.0843281
1746		Transforming acidic coiled-coil-containing protein 3 OS=Homo sapiens GN=TACC3 PE=1 SV=1	TACC3_HUMAN	Q9Y6A5	TACC3 ERIC1	90 kDa	0.0001	0.97	0.121171
1753		Choline-phosphate cytidylyltransferase A OS=Homo sapiens GN=PCYT1A PE=1 SV=2	PCY1A_HUMAN	P49585	PCYT1A CTPCT PCYT1	42 kDa	0.0001	0.5	0.176223
1762		Parafibromin OS=Homo sapiens GN=CDC73 PE=1 SV=1	CDC73_HUMAN	Q6P1J9	CDC73 C1orf28 HRPT2	61 kDa	0.0001	0.71	0.0251853
1766		Golgi apparatus protein 1 OS=Homo sapiens GN=GLG1 PE=1 SV=2	GSLG1_HUMAN	Q92896	GLG1 CFR1 ESL1 MG160	135 kDa	0.0001	-0.63	0.153282
1778		39S ribosomal protein L50, mitochondrial OS=Homo sapiens GN=MRPL50 PE=1 SV=2	RM50_HUMAN	Q8N5N7	MRPL50	18 kDa	0.0006	-0.5	0.218351
1782		Pre-rRNA-processing protein TSR1 homolog OS=Homo sapiens GN=TSR1 PE=1 SV=1	TSR1_HUMAN	Q2NL82	TSR1 KIAA1401	92 kDa	0.0001	0.74	0.0174353
1804		Endoplasmic reticulum aminopeptidase 2 OS=Homo sapiens GN=ERAP2 PE=1 SV=2	ERAP2_HUMAN	Q6P179	ERAP2 LRAP	110 kDa	0.0001	-1.22	0.189885
1816		Replication factor C subunit 2 OS=Homo sapiens GN=RFC2 PE=1 SV=3	RFC2_HUMAN	P35250	RFC2	39 kDa	0.0001	0.7	0.250366
1849		Hyaluronan mediated motility receptor OS=Homo sapiens GN=HMMR PE=1 SV=2	HMMR_HUMAN	O75330	HMMR IHABP RHAMM	84 kDa	0.0001	1.28	0.0371078
1879		D-dopachrome decarboxylase OS=Homo sapiens GN=DDT PE=1 SV=3	DOPD_HUMAN	P30046	DDT	13 kDa	0.0079	-0.45	0.174087
1884		Acyl-CoA synthetase family member 2, mitochondrial OS=Homo sapiens GN=ACSF2 PE=1 SV=2	ACSF2_HUMAN	Q96CM8	ACSF2 UNQ493/PRO1009	68 kDa	0.0015	-0.51	0.271255
1886		ADP-ribosylation factor GTPase-activating protein 1 OS=Homo sapiens GN=ARFGAP1 PE=1 SV=2	ARFG1_HUMAN	Q8N6T3	ARFGAP1 ARF1GAP	45 kDa	0.00051	-1.01	0.216682
1887		Rho guanine nucleotide exchange factor 1 OS=Homo sapiens GN=ARHGEF1 PE=1 SV=2	ARHG1_HUMAN	Q92888	ARHGEF1	102 kDa	0.0001	0.64	0.156907
1903		Galectin-3-binding protein OS=Homo sapiens GN=LGALS3BP PE=1 SV=1	LG3BP_HUMAN	Q08380	LGALS3BP M2BP	65 kDa	0.0089	-0.49	0.251378
1908		NADH dehydrogenase [ubiquinone] 1 beta subcomplex subunit 9 OS=Homo sapiens GN=NDUFB9 PE=1 SV=3	NDUB9_HUMAN	Q9Y6M9	NDUFB9 LYRM3 UQOR22	22 kDa	0.0018	-0.51	0.18326
1914		39S ribosomal protein L19, mitochondrial OS=Homo sapiens GN=MRPL19 PE=1 SV=2	RM19_HUMAN	P49406	MRPL19 KIAA0104 MRPL15	34 kDa	0.0001	-0.53	0.0716601
1915		39S ribosomal protein L27, mitochondrial OS=Homo sapiens GN=MRPL27 PE=1 SV=1	RM27_HUMAN	Q9P0M9	MRPL27 HSPC250	16 kDa	0.0013	-0.55	0.140339
1916		RNA 3'-terminal phosphate cyclase OS=Homo sapiens GN=RTCA PE=1 SV=1	RTCA_HUMAN	O00442	RTCA RPC RPC1 RTC1 RTCD1	39 kDa	0.00095	0.52	0.239299
1925		Inositol monophosphatase 1 OS=Homo sapiens GN=IMPA1 PE=1 SV=1	IMPA1_HUMAN	P29218	IMPA1 IMPA	30 kDa	0.0021	-0.55	0.255219
1950		Bifunctional coenzyme A synthase OS=Homo sapiens GN=COASY PE=1 SV=4	COASY_HUMAN	Q13057	COASY PSEC0106	62 kDa	0.0001	0.49	0.161948
1958		Heat shock 70 kDa protein 14 OS=Homo sapiens GN=HSPA14 PE=1 SV=1	HSP7E_HUMAN	Q0VDF9	HSPA14 HSP60 HSP70L1	55 kDa	0.0001	0.6	0.199291
1964		L-amino-acid oxidase OS=Homo sapiens GN=IL4I1 PE=1 SV=1	OXLA_HUMAN	Q96RQ9	IL4I1 FIG1 UNQ636/PRO1265	63 kDa	0.00034	-0.46	0.231408
1968		Protein regulator of cytokinesis 1 OS=Homo sapiens GN=PRC1 PE=1 SV=2	PRC1_HUMAN	O43663	PRC1	72 kDa	0.0001	1.32	0.0874918
1969		Replication factor C subunit 1 OS=Homo sapiens GN=RFC1 PE=1 SV=4	RFC1_HUMAN	P35251	RFC1 RFC140	128 kDa	0.0001	0.53	0.286117
1985		Pirin OS=Homo sapiens GN=PIR PE=1 SV=1	PIR_HUMAN	O00625	PIR	32 kDa	0.00022	-0.53	0.26441
1996		Borealin OS=Homo sapiens GN=CDCA8 PE=1 SV=2	BOREA_HUMAN	Q53HL2	CDCA8 PESCRG3	31 kDa	0.0001	1.19	0.472754
2001		DNA ligase 1 OS=Homo sapiens GN=LIG1 PE=1 SV=1	DNLI1_HUMAN	P18858	LIG1	102 kDa	0.00074	0.78	0.329164
2008		Kinesin-like protein KIF22 OS=Homo sapiens GN=KIF22 PE=1 SV=5	KIF22_HUMAN	Q14807	KIF22 KID KNSL4	73 kDa	0.0025	0.7	0.336223
2017		39S ribosomal protein L3, mitochondrial OS=Homo sapiens GN=MRPL3 PE=1 SV=1	RM03_HUMAN	P09001	MRPL3 MRL3 RPML3	39 kDa	0.0001	-0.75	0.0952249
2018		28S ribosomal protein S18b, mitochondrial OS=Homo sapiens GN=MRPS18B PE=1 SV=1	RT18B_HUMAN	Q9Y676	MRPS18B C6orf14 HSPC183 PTD017	29 kDa	0.0001	-0.71	0.0877994
2030		Serine/threonine-protein kinase WNK1 OS=Homo sapiens GN=WNK1 PE=1 SV=2	WNK1_HUMAN	Q9H4A3	WNK1 HSN2 KDP KIAA0344 PRKWNK1	251 kDa	0.0001	0.74	0.0992147
2066		MKI67 FHA domain-interacting nucleolar phosphoprotein OS=Homo sapiens GN=NIFK PE=1 SV=1	MK67I_HUMAN	Q9BYG3	NIFK MKI67IP NOPP34	34 kDa	0.00088	0.6	0.139278
2080		Pescadillo homolog OS=Homo sapiens GN=PES1 PE=1 SV=1	PESC_HUMAN	O00541	PES1	68 kDa	0.0001	0.62	0.0692742
2096		OTU domain-containing protein 6B OS=Homo sapiens GN=OTUD6B PE=1 SV=1	OTU6B_HUMAN	Q8N6M0	OTUD6B DUBA5 CGI-77	34 kDa	0.00028	0.9	0.187613
2103		Uncharacterized protein C7orf50 OS=Homo sapiens GN=C7orf50 PE=1 SV=1	CG050_HUMAN	Q9BRJ6	C7orf50 FP15621	22 kDa	0.0001	0.49	0.114166
2111		Golgi membrane protein 1 OS=Homo sapiens GN=GOLM1 PE=1 SV=1	GOLM1_HUMAN	Q8NBJ4	GOLM1 C9orf155 GOLPH2 PSEC0242 UNQ686/PRO1326	45 kDa	0.00076	-1.03	0.352668
2113		Calcium/calmodulin-dependent protein kinase type 1 OS=Homo sapiens GN=CAMK1 PE=1 SV=1	KCC1A_HUMAN	Q14012	CAMK1	41 kDa	0.0001	0.5	0.131031
2114		Kinesin-like protein KIFC1 OS=Homo sapiens GN=KIFC1 PE=1 SV=2	KIFC1_HUMAN	Q9BW19	KIFC1 HSET KNSL2	74 kDa	0.00025	0.93	0.261287
2121		Replication factor C subunit 5 OS=Homo sapiens GN=RFC5 PE=1 SV=1	RFC5_HUMAN	P40937	RFC5	38 kDa	0.00051	0.55	0.254288
2122		Ribonucleoside-diphosphate reductase subunit M2 OS=Homo sapiens GN=RRM2 PE=1 SV=1	RIR2_HUMAN	P31350	RRM2 RR2	45 kDa	0.0001	1.4	0.391236
2133		Serpin B9 OS=Homo sapiens GN=SERPINB9 PE=1 SV=1	SPB9_HUMAN	P50453	SERPINB9 PI9	42 kDa	0.0018	-0.51	0.363045
2143		39S ribosomal protein L14, mitochondrial OS=Homo sapiens GN=MRPL14 PE=1 SV=1	RM14_HUMAN	Q6P1L8	MRPL14 MRPL32 RPML32	16 kDa	0.00061	-0.8	0.185341
2149		Ribonuclease P protein subunit p30 OS=Homo sapiens GN=RPP30 PE=1 SV=1	RPP30_HUMAN	P78346	RPP30 RNASEP2	29 kDa	0.0001	0.52	0.109652
2151		DnaJ homolog subfamily B member 6 OS=Homo sapiens GN=DNAJB6 PE=1 SV=2	DNJB6_HUMAN	O75190	DNAJB6 HSJ2 MRJ MSJ1	36 kDa	0.0001	0.82	0.15588
2169		Protein ECT2 OS=Homo sapiens GN=ECT2 PE=1 SV=4	ECT2_HUMAN	Q9H8V3	ECT2	104 kDa	0.0001	0.69	0.0920817
2171		Gem-associated protein 5 OS=Homo sapiens GN=GEMIN5 PE=1 SV=3	GEMI5_HUMAN	Q8TEQ6	GEMIN5	169 kDa	0.00064	0.5	0.0837244
2182		Serine/threonine-protein kinase PLK1 OS=Homo sapiens GN=PLK1 PE=1 SV=1	PLK1_HUMAN	P53350	PLK1 PLK	68 kDa	0.0001	1.03	0.14468
2184		39S ribosomal protein L22, mitochondrial OS=Homo sapiens GN=MRPL22 PE=1 SV=1	RM22_HUMAN	Q9NWU5	MRPL22 MRPL25 RPML25 HSPC158	24 kDa	0.00011	-0.7	0.181305
2186		TGF-beta-activated kinase 1 and MAP3K7-binding protein 1 OS=Homo sapiens GN=TAB1 PE=1 SV=1	TAB1_HUMAN	Q15750	TAB1 MAP3K7IP1	55 kDa	0.012	1.19	0.376783
2189		28S ribosomal protein S15, mitochondrial OS=Homo sapiens GN=MRPS15 PE=1 SV=1	RT15_HUMAN	P82914	MRPS15 RPMS15 DC37	30 kDa	0.0019	-0.89	0.174677
2231		Crooked neck-like protein 1 OS=Homo sapiens GN=CRNKL1 PE=1 SV=4	CRNL1_HUMAN	Q9BZJ0	CRNKL1 CRN CGI-201 MSTP021	100 kDa	0.0034	1.84	0.211224
2236		Protein-methionine sulfoxide oxidase MICAL3 OS=Homo sapiens GN=MICAL3 PE=1 SV=2	MICA3_HUMAN	Q7RTP6	MICAL3 KIAA0819 KIAA1364	224 kDa	0.006	0.63	0.227631
2261		Protein LSM14 homolog B OS=Homo sapiens GN=LSM14B PE=1 SV=1	LS14B_HUMAN	Q9BX40	LSM14B C20orf40 FAM61B RAP55B	42 kDa	0.012	0.51	0.137813
2288		Inner centromere protein OS=Homo sapiens GN=INCENP PE=1 SV=3	INCE_HUMAN	Q9NQS7	INCENP	105 kDa	0.00013	1.4	0.47147
2291		Cell surface glycoprotein MUC18 OS=Homo sapiens GN=MCAM PE=1 SV=2	MUC18_HUMAN	P43121	MCAM MUC18	72 kDa	0.00028	1.18	0.261622
2302		Serine/threonine-protein phosphatase 4 regulatory subunit 2 OS=Homo sapiens GN=PPP4R2 PE=1 SV=3	PP4R2_HUMAN	Q9NY27	PPP4R2 SBBI57	47 kDa	0.0082	0.54	0.173124
2303		Synembryn-A OS=Homo sapiens GN=RIC8A PE=1 SV=3	RIC8A_HUMAN	Q9NPQ8	RIC8A	60 kDa	0.0022	0.51	0.259497
2315		Peptidyl-prolyl cis-trans isomerase F, mitochondrial OS=Homo sapiens GN=PPIF PE=1 SV=1	PPIF_HUMAN	P30405	PPIF CYP3	22 kDa	0.01	-0.95	0.438162
2327		2-amino-3-ketobutyrate coenzyme A ligase, mitochondrial OS=Homo sapiens GN=GCAT PE=1 SV=1	KBL_HUMAN	O75600	GCAT KBL	45 kDa	0.00024	-0.64	0.155848
2328		NADH dehydrogenase [ubiquinone] 1 beta subcomplex subunit 8, mitochondrial OS=Homo sapiens GN=NDUFB8 PE=1 SV=1	NDUB8_HUMAN	O95169	NDUFB8	22 kDa	0.0061	-0.5	0.187722
2329		Transcription initiation factor IIE subunit beta OS=Homo sapiens GN=GTF2E2 PE=1 SV=1	T2EB_HUMAN	P29084	GTF2E2 TF2E2	33 kDa	0.00046	0.61	0.20319
2357		Guanine nucleotide exchange factor VAV2 OS=Homo sapiens GN=VAV2 PE=1 SV=2	VAV2_HUMAN	P52735	VAV2	101 kDa	0.0029	0.52	0.174418
2365		Calcium-binding protein 39 OS=Homo sapiens GN=CAB39 PE=1 SV=1	CAB39_HUMAN	Q9Y376	CAB39 MO25 CGI-66	40 kDa	0.007	-0.79	0.219459
2375		28S ribosomal protein S6, mitochondrial OS=Homo sapiens GN=MRPS6 PE=1 SV=3	RT06_HUMAN	P82932	MRPS6 C21orf101 RPMS6	14 kDa	0.0013	-0.51	0.00599429
2376		Transcription elongation factor SPT6 OS=Homo sapiens GN=SUPT6H PE=1 SV=2	SPT6H_HUMAN	Q7KZ85	SUPT6H KIAA0162 SPT6H	199 kDa	0.0001	0.5	0.0703818
2414		Spindlin-1 OS=Homo sapiens GN=SPIN1 PE=1 SV=3	SPIN1_HUMAN	Q9Y657	SPIN1 OCR SPIN	30 kDa	0.00014	0.51	0.186595
2415		Tubulin--tyrosine ligase-like protein 12 OS=Homo sapiens GN=TTLL12 PE=1 SV=2	TTL12_HUMAN	Q14166	TTLL12 KIAA0153	74 kDa	0.00031	0.74	0.314212
2423		Lymphokine-activated killer T-cell-originated protein kinase OS=Homo sapiens GN=PBK PE=1 SV=3	TOPK_HUMAN	Q96KB5	PBK TOPK	36 kDa	0.0016	0.6	0.246326
2429		Charged multivesicular body protein 5 OS=Homo sapiens GN=CHMP5 PE=1 SV=1	CHMP5_HUMAN	Q9NZZ3	CHMP5 C9orf83 SNF7DC2 CGI-34 HSPC177 PNAS-114 PNAS-2	25 kDa	0.00055	-0.59	0.105931
2442		39S ribosomal protein L51, mitochondrial OS=Homo sapiens GN=MRPL51 PE=1 SV=1	RM51_HUMAN	Q4U2R6	MRPL51 MRP64 CDA09 HSPC241	15 kDa	0.00035	-1.13	0.121396
2457		Fos-related antigen 1 OS=Homo sapiens GN=FOSL1 PE=1 SV=1	FOSL1_HUMAN	P15407	FOSL1 FRA1	29 kDa	0.0001	1.18	0.203414
2489		Pleckstrin-2 OS=Homo sapiens GN=PLEK2 PE=1 SV=1	PLEK2_HUMAN	Q9NYT0	PLEK2	40 kDa	0.0001	0.52	0.0244075
2503		Integrin alpha-5 OS=Homo sapiens GN=ITGA5 PE=1 SV=2	ITA5_HUMAN	P08648	ITGA5 FNRA	115 kDa	0.0001	1.01	0.221571
2506		28S ribosomal protein S10, mitochondrial OS=Homo sapiens GN=MRPS10 PE=1 SV=2	RT10_HUMAN	P82664	MRPS10 MSTP040	23 kDa	0.0037	-0.65	0.133085
2523		Protein Hook homolog 3 OS=Homo sapiens GN=HOOK3 PE=1 SV=2	HOOK3_HUMAN	Q86VS8	HOOK3	83 kDa	0.011	0.67	0.301767
2538		Transcription factor AP-1 OS=Homo sapiens GN=JUN PE=1 SV=2	JUN_HUMAN	P05412	JUN	36 kDa	0.0096	1.26	0.498892
2547		Derlin-1 OS=Homo sapiens GN=DERL1 PE=1 SV=1	DERL1_HUMAN	Q9BUN8	DERL1 DER1 UNQ243/PRO276	29 kDa	0.0014	0.54	0.104291
2575		Cytoplasmic protein NCK1 OS=Homo sapiens GN=NCK1 PE=1 SV=1	NCK1_HUMAN	P16333	NCK1 NCK	43 kDa	0.0038	0.57	0.164078
2601		Ubiquitin-fold modifier 1 OS=Homo sapiens GN=UFM1 PE=1 SV=1	UFM1_HUMAN	P61960	UFM1 C13orf20 BM-002	9 kDa	0.0054	-0.58	0.156114
2641		Protein HGH1 homolog OS=Homo sapiens GN=HGH1 PE=1 SV=1	HGH1_HUMAN	Q9BTY7	HGH1 C8orf30A C8orf30B FAM203A FAM203B	42 kDa	0.0019	0.55	0.281764
2661		Glia-derived nexin OS=Homo sapiens GN=SERPINE2 PE=1 SV=1	GDN_HUMAN	P07093	SERPINE2 PI7 PN1	44 kDa	0.00037	0.74	0.0813913
2665		Translation initiation factor eIF-2B subunit epsilon OS=Homo sapiens GN=EIF2B5 PE=1 SV=3	EI2BE_HUMAN	Q13144	EIF2B5 EIF2BE	80 kDa	0.0003	0.55	0.180931
2669		Cell division cycle protein 20 homolog OS=Homo sapiens GN=CDC20 PE=1 SV=2	CDC20_HUMAN	Q12834	CDC20	55 kDa	0.0001	0.67	0.133995
2685		CDGSH iron-sulfur domain-containing protein 1 OS=Homo sapiens GN=CISD1 PE=1 SV=1	CISD1_HUMAN	Q9NZ45	CISD1 C10orf70 ZCD1 MDS029	12 kDa	0.0018	1.12	0.172334
2692		Disks large-associated protein 5 OS=Homo sapiens GN=DLGAP5 PE=1 SV=2	DLGP5_HUMAN	Q15398	DLGAP5 DLG7 KIAA0008	95 kDa	0.0036	0.59	0.177185
2733		Chromatin assembly factor 1 subunit B OS=Homo sapiens GN=CHAF1B PE=1 SV=1	CAF1B_HUMAN	Q13112	CHAF1B CAF1A CAF1P60 MPHOSPH7 MPP7	61 kDa	0.0001	0.67	0.218846
2736		GDP-fucose protein O-fucosyltransferase 2 OS=Homo sapiens GN=POFUT2 PE=1 SV=3	OFUT2_HUMAN	Q9Y2G5	POFUT2 C21orf80 FUT13 KIAA0958	50 kDa	0.00064	0.89	0.151027
2742		39S ribosomal protein L30, mitochondrial OS=Homo sapiens GN=MRPL30 PE=1 SV=1	RM30_HUMAN	Q8TCC3	MRPL30 MRPL28 RPML28 HSPC249	19 kDa	0.0001	-0.85	0.0976364
2747		Glycogen synthase kinase-3 beta OS=Homo sapiens GN=GSK3B PE=1 SV=2	GSK3B_HUMAN	P49841	GSK3B	47 kDa	0.0084	0.74	0.262197
2763		Integrin alpha-2 OS=Homo sapiens GN=ITGA2 PE=1 SV=1	ITA2_HUMAN	P17301	ITGA2 CD49B	129 kDa	0.0026	0.92	0.316238
2778		Collagen alpha-1(XVIII) chain OS=Homo sapiens GN=COL18A1 PE=1 SV=5	COIA1_HUMAN	P39060	COL18A1	178 kDa	0.00034	1.37	0.248701
2787		DNA-3-methyladenine glycosylase OS=Homo sapiens GN=MPG PE=1 SV=3	3MG_HUMAN	P29372	MPG AAG ANPG MID1	33 kDa	0.0001	0.63	0.0253984
2845		Serine/threonine-protein kinase 4 OS=Homo sapiens GN=STK4 PE=1 SV=2	STK4_HUMAN	Q13043	STK4 KRS2 MST1	56 kDa	0.00052	0.58	0.207153
2847		Uridine-cytidine kinase 2 OS=Homo sapiens GN=UCK2 PE=1 SV=1	UCK2_HUMAN	Q9BZX2	UCK2 UMPK	29 kDa	0.0077	1.1	0.458958
2848		LIM domain-containing protein 1 OS=Homo sapiens GN=LIMD1 PE=1 SV=1	LIMD1_HUMAN	Q9UGP4	LIMD1	72 kDa	0.0034	0.99	0.188531
2851		Cytochrome c oxidase subunit 6A1, mitochondrial OS=Homo sapiens GN=COX6A1 PE=1 SV=4	CX6A1_HUMAN	P12074	COX6A1 COX6AL	12 kDa	0.0087	-0.94	0.219368
2873		Active breakpoint cluster region-related protein OS=Homo sapiens GN=ABR PE=2 SV=2	ABR_HUMAN	Q12979	ABR	98 kDa	0.0084	0.58	0.244779
2891		GDH/6PGL endoplasmic bifunctional protein OS=Homo sapiens GN=H6PD PE=1 SV=2	G6PE_HUMAN	O95479	H6PD GDH	89 kDa	0.0038	0.67	0.143978
2892		Protein FAM91A1 OS=Homo sapiens GN=FAM91A1 PE=1 SV=3	F91A1_HUMAN	Q658Y4	FAM91A1	94 kDa	0.0025	1.06	0.177564
2909		Probable 18S rRNA (guanine-N(7))-methyltransferase OS=Homo sapiens GN=WBSCR22 PE=1 SV=2	WBS22_HUMAN	O43709	WBSCR22 MERM1 HUSSY-03 PP3381	32 kDa	0.0026	0.77	0.226514
2955		Copper transport protein ATOX1 OS=Homo sapiens GN=ATOX1 PE=1 SV=1	ATOX1_HUMAN	O00244	ATOX1 HAH1	7 kDa	0.0036	-1.22	0.393722
2966		Citron Rho-interacting kinase OS=Homo sapiens GN=CIT PE=1 SV=2	CTRO_HUMAN	O14578	CIT CRIK KIAA0949 STK21	231 kDa	0.00013	0.7	0.163411
2971		BMP-2-inducible protein kinase OS=Homo sapiens GN=BMP2K PE=1 SV=2	BMP2K_HUMAN	Q9NSY1	BMP2K BIKE HRIHFB2017	129 kDa	0.0031	0.67	0.121483
2981		Replication initiator 1 OS=Homo sapiens GN=REPIN1 PE=1 SV=1	REPI1_HUMAN	Q9BWE0	REPIN1 RIP60 ZNF464	64 kDa	0.00071	-0.46	0.085825
3005		Protein DDI1 homolog 2 OS=Homo sapiens GN=DDI2 PE=1 SV=1	DDI2_HUMAN	Q5TDH0	DDI2	45 kDa	0.00081	0.65	0.18363
3010		LIM domain-containing protein ajuba OS=Homo sapiens GN=AJUBA PE=1 SV=1	AJUBA_HUMAN	Q96IF1	AJUBA JUB	57 kDa	0.0074	-0.59	0.20391
3040		39S ribosomal protein L33, mitochondrial OS=Homo sapiens GN=MRPL33 PE=1 SV=1	RM33_HUMAN	O75394	MRPL33 C2orf1	8 kDa	0.0027	-0.85	0.153611
3062		HLA class I histocompatibility antigen, Cw-6 alpha chain OS=Homo sapiens GN=HLA-C PE=1 SV=2	1C06_HUMAN	Q29963	HLA-C HLAC	41 kDa	0.0004	-0.56	0.409375
3109		NAD-dependent protein deacylase sirtuin-5, mitochondrial OS=Homo sapiens GN=SIRT5 PE=1 SV=2	SIR5_HUMAN	Q9NXA8	SIRT5 SIR2L5	34 kDa	0.0026	0.53	0.117363
3149		Retrotransposon-derived protein PEG10 OS=Homo sapiens GN=PEG10 PE=1 SV=2	PEG10_HUMAN	Q86TG7	PEG10 EDR KIAA1051 MAR2 MART2 MEF3L1 RGAG3	80 kDa	0.0092	0.55	0.176866
3182		SHC SH2 domain-binding protein 1 OS=Homo sapiens GN=SHCBP1 PE=1 SV=3	SHCBP_HUMAN	Q8NEM2	SHCBP1	76 kDa	0.0028	1.55	0.310138
3223		Autophagy-related protein 16-1 OS=Homo sapiens GN=ATG16L1 PE=1 SV=2	A16L1_HUMAN	Q676U5	ATG16L1 APG16L UNQ9393/PRO34307	68 kDa	0.0011	0.57	0.202034
3266		Protein LSM12 homolog OS=Homo sapiens GN=LSM12 PE=1 SV=2	LSM12_HUMAN	Q3MHD2	LSM12	22 kDa	0.00013	0.54	0.0446968
3278		Vacuolar protein sorting-associated protein 4A OS=Homo sapiens GN=VPS4A PE=1 SV=1	VPS4A_HUMAN	Q9UN37	VPS4A VPS4	49 kDa	0.00059	0.52	0.0899066
3280		Protein MEMO1 OS=Homo sapiens GN=MEMO1 PE=1 SV=1	MEMO1_HUMAN	Q9Y316	MEMO1 C2orf4 MEMO NS5ATP7 CGI-27	34 kDa	0.011	-0.51	0.0415742
3287		UAP56-interacting factor OS=Homo sapiens GN=FYTTD1 PE=1 SV=3	UIF_HUMAN	Q96QD9	FYTTD1 UIF	36 kDa	0.0001	-1	0.20247
3292		Serum amyloid A-1 protein OS=Homo sapiens GN=SAA1 PE=1 SV=1	SAA1_HUMAN	P0DJI8	SAA1	14 kDa	0.00032	-1.17	0.117865
3293		HLA class I histocompatibility antigen, B-44 alpha chain OS=Homo sapiens GN=HLA-B PE=1 SV=1	1B44_HUMAN	P30481	HLA-B HLAB	40 kDa	0.00023	-0.71	0.278809
3298		Ensconsin OS=Homo sapiens GN=MAP7 PE=1 SV=1	MAP7_HUMAN	Q14244	MAP7	84 kDa	0.0001	-0.89	0.00822597
3302		Ubiquitin-associated and SH3 domain-containing protein B OS=Homo sapiens GN=UBASH3B PE=1 SV=2	UBS3B_HUMAN	Q8TF42	UBASH3B KIAA1959 STS1	73 kDa	0.0093	0.65	0.00633406
3376		Protein TSSC1 OS=Homo sapiens GN=TSSC1 PE=1 SV=2	TSSC1_HUMAN	Q53HC9	EIPR1 TSSC1	44 kDa	0.001	0.53	0.0731239
3427		Activator of basal transcription 1 OS=Homo sapiens GN=ABT1 PE=1 SV=1	ABT1_HUMAN	Q9ULW3	ABT1	31 kDa	0.01	0.95	0.0086336
3510		Latent-transforming growth factor beta-binding protein 3 OS=Homo sapiens GN=LTBP3 PE=1 SV=4	LTBP3_HUMAN	Q9NS15	LTBP3	139 kDa	0.0044	1.69	0.31211
3550		Calcium/calmodulin-dependent protein kinase type 1D OS=Homo sapiens GN=CAMK1D PE=1 SV=1	KCC1D_HUMAN	Q8IU85	CAMK1D CAMKID	43 kDa	0.0031	0.75	0.371723
3574		OTU domain-containing protein 4 OS=Homo sapiens GN=OTUD4 PE=1 SV=4	OTUD4_HUMAN	Q01804	OTUD4 HIN1 KIAA1046	124 kDa	0.00096	0.64	0.0166081
3583		SH3 and PX domain-containing protein 2A OS=Homo sapiens GN=SH3PXD2A PE=1 SV=1	SPD2A_HUMAN	Q5TCZ1	SH3PXD2A FISH KIAA0418 SH3MD1 TKS5	125 kDa	0.00025	0.68	0.0338777
3592		E3 ubiquitin-protein ligase ZFP91 OS=Homo sapiens GN=ZFP91 PE=1 SV=1	ZFP91_HUMAN	Q96JP5	ZFP91 ZNF757 FKSG11	63 kDa	0.0041	0.54	0.128925
3594		Putative deoxyribonuclease TATDN1 OS=Homo sapiens GN=TATDN1 PE=1 SV=2	TATD1_HUMAN	Q6P1N9	TATDN1 CDA11	34 kDa	0.0093	-0.68	0.0646375
3645		Collagen alpha-2(IV) chain OS=Homo sapiens GN=COL4A2 PE=1 SV=4	CO4A2_HUMAN	P08572	COL4A2	168 kDa	0.0085	0.78	0.183738
3654		Neurogenic locus notch homolog protein 3 OS=Homo sapiens GN=NOTCH3 PE=1 SV=2	NOTC3_HUMAN	Q9UM47	NOTCH3	244 kDa	0.0013	0.51	0.0763718
3683		Steroid receptor RNA activator 1 OS=Homo sapiens GN=SRA1 PE=1 SV=1	SRA1_HUMAN	Q9HD15	SRA1 PP7684	26 kDa	0.00098	-0.48	0.0686832
3698		Transcription factor MafF OS=Homo sapiens GN=MAFF PE=1 SV=2	MAFF_HUMAN	Q9ULX9	MAFF	18 kDa	0.012	1.46	0.157078
3844		Proteolipid protein 2 OS=Homo sapiens GN=PLP2 PE=1 SV=1	PLP2_HUMAN	Q04941	PLP2 A4	17 kDa	0.0023	-0.9	0.149125
3873		Holliday junction recognition protein OS=Homo sapiens GN=HJURP PE=1 SV=2	HJURP_HUMAN	Q8NCD3	HJURP FAKTS FLEG1 URLC9	84 kDa	0.0089	0.57	0.0529722
3927		Sp110 nuclear body protein OS=Homo sapiens GN=SP110 PE=1 SV=5	SP110_HUMAN	Q9HB58	SP110	78 kDa	0.00032	-0.88	0.0158579
3980		Putative Polycomb group protein ASXL2 OS=Homo sapiens GN=ASXL2 PE=1 SV=1	ASXL2_HUMAN	Q76L83	ASXL2 ASXH2 KIAA1685	154 kDa	0.011	2.38	0.245396
4137		Ubiquitin domain-containing protein 2 OS=Homo sapiens GN=UBTD2 PE=1 SV=2	UBTD2_HUMAN	Q8WUN7	UBTD2 DCUBP SB72	26 kDa	0.0092	0.63	0.0593376
