# Supplementary material for: VHL deficiency augments anthracycline sensitivity of clear cell renal cell carcinomas by down-regulating ALDH2
Source: Nat Commun. 2017 Jun 15;8:15337. doi: 10.1038/ncomms15337 (PMC5481740; doi:10.1038/ncomms15337)
Supplement: Supplementary Data 7 — The proteins regulated by VHL and hypoxia in RCC4 cells. [file ncomms15337-s8.xlsx]

## Sheet: H VERSE M and M verse L交集
						RCC4/VHL in normoxia. vs. RCC4/EV in normoxia.			RCC4/VHL in hypoxia. vs. RCC4/VHL in normoxia.
	Identified Proteins	Accession	Entry	Gene names	Molecular Weight	T-Test (p-value) Benjamini-Hochberg (p<0.01056)	Log2 Fold Change by Category (M / L)	Coefficient Variance	T-Test (p-value) Benjamini-Hochberg (p< 0.00830)	Log2 Fold Change by Category (H/M)	Coefficient Variance
	Phosphoglycerate kinase 1 OS=Homo sapiens GN=PGK1 PE=1 SV=3	PGK1_HUMAN	P00558	PGK1 PGKA MIG10 OK/SW-cl.110	45 kDa	0.0001	-1.4	0.136228	0.0001	0.92	0.199871
	L-lactate dehydrogenase A chain OS=Homo sapiens GN=LDHA PE=1 SV=2	LDHA_HUMAN	P00338	LDHA PIG19	37 kDa	0.0001	-1.69	0.11194	0.0001	0.73	0.196909
	A-kinase anchor protein 12 OS=Homo sapiens GN=AKAP12 PE=1 SV=4	AKA12_HUMAN	Q02952	AKAP12 AKAP250	191 kDa	0.0001	-1.25	0.101059	0.0001	0.58	0.141216
	Signal transducer and activator of transcription 1-alpha/beta OS=Homo sapiens GN=STAT1 PE=1 SV=2	STAT1_HUMAN	P42224	STAT1	87 kDa	0.0001	1.17	0.388792	0.0001	-0.66	0.178157
	Prolyl 4-hydroxylase subunit alpha-1 OS=Homo sapiens GN=P4HA1 PE=1 SV=2	P4HA1_HUMAN	P13674	P4HA1 P4HA	61 kDa	0.0001	-0.84	0.155758	0.0001	1.15	0.106542
	60S acidic ribosomal protein P2 OS=Homo sapiens GN=RPLP2 PE=1 SV=1	RLA2_HUMAN	P05387	RPLP2 D11S2243E RPP2	12 kDa	0.0011	1.25	0.406947	0.0001	-2.2	0.417637
	Hepatoma-derived growth factor OS=Homo sapiens GN=HDGF PE=1 SV=1	HDGF_HUMAN	P51858	HDGF HMG1L2	27 kDa	0.0001	0.84	0.169731	0.0001	-0.83	0.380575
	Solute carrier family 2, facilitated glucose transporter member 1 OS=Homo sapiens GN=SLC2A1 PE=1 SV=2	GTR1_HUMAN	P11166	SLC2A1 GLUT1	54 kDa	0.0001	-2.07	0.286957	0.0001	1.8	0.25563
	Gamma-enolase OS=Homo sapiens GN=ENO2 PE=1 SV=3	ENOG_HUMAN	P09104	ENO2	47 kDa	0.0001	-1.6	0.0541371	0.00035	1.26	0.201114
	Thrombospondin-1 OS=Homo sapiens GN=THBS1 PE=1 SV=2	TSP1_HUMAN	P07996	THBS1 TSP TSP1	129 kDa	0.0001	-0.84	0.0410707	0.0001	0.61	0.100571
	Prolow-density lipoprotein receptor-related protein 1 OS=Homo sapiens GN=LRP1 PE=1 SV=2	LRP1_HUMAN	Q07954	LRP1 A2MR APR	505 kDa	0.0001	-0.78	0.110313	0.0001	0.93	0.0817989
	Nucleolar and coiled-body phosphoprotein 1 OS=Homo sapiens GN=NOLC1 PE=1 SV=2	NOLC1_HUMAN	Q14978	NOLC1 KIAA0035 NS5ATP13	74 kDa	0.006	1.19	0.429282	0.0001	-0.97	0.397005
	Cytochrome c oxidase subunit 5B, mitochondrial OS=Homo sapiens GN=COX5B PE=1 SV=2	COX5B_HUMAN	P10606	COX5B	14 kDa	0.0048	1.09	0.153853	0.0001	-1.91	0.145653
	AFG3-like protein 2 OS=Homo sapiens GN=AFG3L2 PE=1 SV=2	AFG32_HUMAN	Q9Y4W6	AFG3L2	89 kDa	0.0001	1.36	0.127826	0.0001	-0.67	0.281781
	Protein NDRG1 OS=Homo sapiens GN=NDRG1 PE=1 SV=1	NDRG1_HUMAN	Q92597	NDRG1 CAP43 DRG1 RTP	43 kDa	0.0001	-2.52	0.35984	0.0001	2.49	0.437489
	ERO1-like protein alpha OS=Homo sapiens GN=ERO1A PE=1 SV=2	ERO1A_HUMAN	Q96HE7	ERO1A ERO1L UNQ434/PRO865	54 kDa	0.00013	-1.36	0.140659	0.0001	1.37	0.251278
	28S ribosomal protein S7, mitochondrial OS=Homo sapiens GN=MRPS7 PE=1 SV=2	RT07_HUMAN	Q9Y2R9	MRPS7	28 kDa	0.00041	0.85	0.232323	0.0001	-0.59	0.105763
	Protein FAM162A OS=Homo sapiens GN=FAM162A PE=1 SV=2	F162A_HUMAN	Q96A26	FAM162A C3orf28 E2IG5 DC16 FWP001	17 kDa	0.0093	-1.58	0.278877	0.0001	1.54	0.224743
	28 kDa heat- and acid-stable phosphoprotein OS=Homo sapiens GN=PDAP1 PE=1 SV=1	HAP28_HUMAN	Q13442	PDAP1 HASPP28	21 kDa	0.0038	1.3	0.560572	0.0001	-2.51	0.327862
	Inositol 1,4,5-trisphosphate receptor type 3 OS=Homo sapiens GN=ITPR3 PE=1 SV=2	ITPR3_HUMAN	Q14573	ITPR3	304 kDa	0.0001	-1.25	0.46453	0.0001	0.89	0.420764
	ATP synthase-coupling factor 6, mitochondrial OS=Homo sapiens GN=ATP5J PE=1 SV=1	ATP5J_HUMAN	P18859	ATP5J ATP5A ATPM	13 kDa	0.00036	1.64	0.304842	0.0001	-2.06	0.417577
	Carbonic anhydrase 2 OS=Homo sapiens GN=CA2 PE=1 SV=2	CAH2_HUMAN	P00918	CA2	29 kDa	0.002	1.5	0.0568773	0.0001	-0.63	0.106158
	Zinc finger CCCH-type antiviral protein 1-like OS=Homo sapiens GN=ZC3HAV1L PE=1 SV=2	ZCCHL_HUMAN	Q96H79	ZC3HAV1L C7orf39	33 kDa	0.0001	-0.8	0.117718	0.00037	0.74	0.14622
	CUB domain-containing protein 1 OS=Homo sapiens GN=CDCP1 PE=1 SV=3	CDCP1_HUMAN	Q9H5V8	CDCP1 TRASK UNQ2486/PRO5773	93 kDa	0.0012	-1.52	0.0938355	0.0001	0.97	0.0907042
	Small acidic protein OS=Homo sapiens GN=SMAP PE=1 SV=1	SMAP_HUMAN	O00193	SMAP C11orf58	20 kDa	0.00051	2.27	0.395056	0.00027	-1.52	0.166892
