# Supplementary material for: VHL deficiency augments anthracycline sensitivity of clear cell renal cell carcinomas by down-regulating ALDH2
Source: Nat Commun. 2017 Jun 15;8:15337. doi: 10.1038/ncomms15337 (PMC5481740; doi:10.1038/ncomms15337)
Supplement: Supplementary Data 8 — The proteins regulated by VHL and hypoxia in 786-O cells. [file ncomms15337-s9.xlsx]

## Sheet: H verse M and M verse L交集
						786-O/VHL in normoxia. vs. 786-O/EV in normoxia.			786-O/VHL in hypoxia. vs. 786-O/VHL in normoxia.
	Identified Proteins	Accession	Entry	Gene names	Molecular Weight	T-Test (p-value) Benjamini-Hochberg (p< 0.02773)	Log2 Fold Change by Category (M / L)	Coefficient Variance	T-Test (p-value) Benjamini-Hochberg (p< 0.01237)	Log2 Fold Change by Category (H / M)	Coefficient Variance
	Antigen KI-67 OS=Homo sapiens GN=MKI67 PE=1 SV=2	KI67_HUMAN	P46013	MKI67	359 kDa	0.0001	1.2	0.150509	0.0001	0.51	0.149748
	DNA topoisomerase 2-alpha OS=Homo sapiens GN=TOP2A PE=1 SV=3	TOP2A_HUMAN	P11388	TOP2A TOP2	174 kDa	0.0001	1.43	0.206534	0.0001	0.74	0.320992
	Aldose reductase OS=Homo sapiens GN=AKR1B1 PE=1 SV=3	ALDR_HUMAN	P15121	AKR1B1 ALDR1	36 kDa	0.00037	1.08	0.286411	0.0001	-0.73	0.300568
	Signal transducer and activator of transcription 1-alpha/beta OS=Homo sapiens GN=STAT1 PE=1 SV=2	STAT1_HUMAN	P42224	STAT1	87 kDa	0.0001	2.66	0.441575	0.0001	-0.51	0.245845
	Collagen alpha-3(VI) chain OS=Homo sapiens GN=COL6A3 PE=1 SV=5	CO6A3_HUMAN	P12111	COL6A3	344 kDa	0.0001	-1.63	0.173205	0.0001	1.66	0.226349
	Integrin beta-1 OS=Homo sapiens GN=ITGB1 PE=1 SV=2	ITB1_HUMAN	P05556	ITGB1 FNRB MDF2 MSK12	88 kDa	0.0001	2.14	0.149033	0.01	-0.61	0.254149
	Histone H2A type 1-B/E OS=Homo sapiens GN=HIST1H2AB PE=1 SV=2	H2A1B_HUMAN	P04908	HIST1H2AB H2AFM; HIST1H2AE H2AFA	14 kDa	0.00014	-1.84	1.69967e-16	0.0011	-0.8	0.501995
	Carboxypeptidase D OS=Homo sapiens GN=CPD PE=1 SV=2	CBPD_HUMAN	O75976	CPD	153 kDa	0.0001	1.76	0.237354	0.0001	-0.51	0.212143
	Methionine--tRNA ligase, cytoplasmic OS=Homo sapiens GN=MARS PE=1 SV=2	SYMC_HUMAN	P56192	MARS	101 kDa	0.0001	1.59	0.33744	0.0001	0.63	0.0950956
	Cytoskeleton-associated protein 5 OS=Homo sapiens GN=CKAP5 PE=1 SV=3	CKAP5_HUMAN	Q14008	CKAP5 KIAA0097	226 kDa	0.0001	2.49	0.106371	0.0001	0.5	0.0782477
	Protein NDRG1 OS=Homo sapiens GN=NDRG1 PE=1 SV=1	NDRG1_HUMAN	Q92597	NDRG1 CAP43 DRG1 RTP	43 kDa	0.0001	-1.56	0.416598	0.0001	1.8	0.243376
	Golgi integral membrane protein 4 OS=Homo sapiens GN=GOLIM4 PE=1 SV=1	GOLI4_HUMAN	O00461	GOLIM4 GIMPC GOLPH4 GPP130	82 kDa	0.0001	1.74	0.215013	0.0026	-0.51	0.185469
	26S proteasome non-ATPase regulatory subunit 6 OS=Homo sapiens GN=PSMD6 PE=1 SV=1	PSMD6_HUMAN	Q15008	PSMD6 KIAA0107 PFAAP4	46 kDa	0.0001	1.22	0.106336	0.0001	0.55	0.198023
	Cytochrome c oxidase subunit 4 isoform 1, mitochondrial OS=Homo sapiens GN=COX4I1 PE=1 SV=1	COX41_HUMAN	P13073	COX4I1 COX4	20 kDa	0.0001	1.19	0.111027	0.00035	-0.71	0.170745
	6-phosphogluconate dehydrogenase, decarboxylating OS=Homo sapiens GN=PGD PE=1 SV=3	6PGD_HUMAN	P52209	PGD PGDH	53 kDa	0.0001	1.02	0.181649	0.0001	-0.48	0.20546
	Tyrosine-protein kinase BAZ1B OS=Homo sapiens GN=BAZ1B PE=1 SV=2	BAZ1B_HUMAN	Q9UIG0	BAZ1B WBSC10 WBSCR10 WBSCR9 WSTF	171 kDa	0.0001	1.33	0.221542	0.00041	-0.55	0.111178
	Long-chain-fatty-acid--CoA ligase 4 OS=Homo sapiens GN=ACSL4 PE=1 SV=2	ACSL4_HUMAN	O60488	ACSL4 ACS4 FACL4 LACS4	79 kDa	0.0001	0.99	0.474559	0.00028	-0.51	0.217719
	Endothelin-converting enzyme 1 OS=Homo sapiens GN=ECE1 PE=1 SV=2	ECE1_HUMAN	P42892	ECE1	87 kDa	0.0001	1.95	0.392524	0.0001	0.52	0.0932808
	Plasminogen activator inhibitor 1 OS=Homo sapiens GN=SERPINE1 PE=1 SV=1	PAI1_HUMAN	P05121	SERPINE1 PAI1 PLANH1	45 kDa	0.0001	-2.94	1.69967e-16	0.0001	3.65	0.0315236
	Importin-7 OS=Homo sapiens GN=IPO7 PE=1 SV=1	IPO7_HUMAN	O95373	IPO7 RANBP7	120 kDa	0.0001	2.11	0.0594475	0.0001	0.64	0.222139
	Galectin-3 OS=Homo sapiens GN=LGALS3 PE=1 SV=5	LEG3_HUMAN	P17931	LGALS3 MAC2	26 kDa	0.00014	-1.44	0.157459	0.00031	-0.54	0.193766
	Vesicular integral-membrane protein VIP36 OS=Homo sapiens GN=LMAN2 PE=1 SV=1	LMAN2_HUMAN	Q12907	LMAN2 C5orf8	40 kDa	0.0001	2.35	0.27904	0.0001	-0.7	0.105607
	Guanine nucleotide-binding protein subunit alpha-11 OS=Homo sapiens GN=GNA11 PE=1 SV=2	GNA11_HUMAN	P29992	GNA11 GA11	42 kDa	0.0001	1.43	0.050358	0.0034	0.56	0.293624
	OCIA domain-containing protein 2 OS=Homo sapiens GN=OCIAD2 PE=1 SV=1	OCAD2_HUMAN	Q56VL3	OCIAD2	17 kDa	0.0001	1.47	0.0422451	0.0001	-1.18	0.0991196
	Ribonuclease inhibitor OS=Homo sapiens GN=RNH1 PE=1 SV=2	RINI_HUMAN	P13489	RNH1 PRI RNH	50 kDa	0.0036	1.16	0.396264	0.0063	0.51	0.293338
	Insulin-like growth factor-binding protein 3 OS=Homo sapiens GN=IGFBP3 PE=1 SV=2	IBP3_HUMAN	P17936	IGFBP3 IBP3	32 kDa	0.0001	-2.13	0.247436	0.0001	2.61	0.457324
	Astrocytic phosphoprotein PEA-15 OS=Homo sapiens GN=PEA15 PE=1 SV=2	PEA15_HUMAN	Q15121	PEA15	15 kDa	0.0001	-1.23	0.133235	0.0012	0.53	0.182585
	Cytochrome c oxidase subunit 6C OS=Homo sapiens GN=COX6C PE=1 SV=2	COX6C_HUMAN	P09669	COX6C	9 kDa	0.0001	2.24	0.241207	0.0058	-0.81	0.239002
	HLA class I histocompatibility antigen, Cw-7 alpha chain OS=Homo sapiens GN=HLA-C PE=1 SV=3	1C07_HUMAN	P10321	HLA-C HLAC	41 kDa	0.0001	1.97	0.377964	0.0001	-0.59	0.214429
	NudC domain-containing protein 3 OS=Homo sapiens GN=NUDCD3 PE=1 SV=3	NUDC3_HUMAN	Q8IVD9	NUDCD3 KIAA1068	41 kDa	0.0001	-1.36	0.157459	0.0044	0.6	0.258484
	Endoplasmic reticulum mannosyl-oligosaccharide 1,2-alpha-mannosidase OS=Homo sapiens GN=MAN1B1 PE=1 SV=2	MA1B1_HUMAN	Q9UKM7	MAN1B1 UNQ747/PRO1477	80 kDa	0.0001	1.84	0.217182	0.0045	-0.86	0.272935
	Insulin receptor substrate 2 OS=Homo sapiens GN=IRS2 PE=1 SV=2	IRS2_HUMAN	Q9Y4H2	IRS2	137 kDa	0.0001	-1.4	0.25	0.0001	1.61	0.189288
	Small nuclear ribonucleoprotein E OS=Homo sapiens GN=SNRPE PE=1 SV=1	RUXE_HUMAN	P62304	SNRPE	11 kDa	0.0001	-1.34	0.25	0.00016	0.5	0.0843281
	Golgi apparatus protein 1 OS=Homo sapiens GN=GLG1 PE=1 SV=2	GSLG1_HUMAN	Q92896	GLG1 CFR1 ESL1 MG160	135 kDa	0.0001	2.21	0.346207	0.0001	-0.63	0.153282
	Endoplasmic reticulum aminopeptidase 2 OS=Homo sapiens GN=ERAP2 PE=1 SV=2	ERAP2_HUMAN	Q6P179	ERAP2 LRAP	110 kDa	0.00035	1.2	0.453926	0.0001	-1.22	0.189885
	Pescadillo homolog OS=Homo sapiens GN=PES1 PE=1 SV=1	PESC_HUMAN	O00541	PES1	68 kDa	0.0022	1.92	0.169001	0.0001	0.62	0.0692742
	OTU domain-containing protein 6B OS=Homo sapiens GN=OTUD6B PE=1 SV=1	OTU6B_HUMAN	Q8N6M0	OTUD6B DUBA5 CGI-77	34 kDa	0.0026	-1.18	0.266469	0.00028	0.9	0.187613
	Golgi membrane protein 1 OS=Homo sapiens GN=GOLM1 PE=1 SV=1	GOLM1_HUMAN	Q8NBJ4	GOLM1 C9orf155 GOLPH2 PSEC0242 UNQ686/PRO1326	45 kDa	0.0001	1.56	0.313199	0.00076	-1.03	0.352668
	Serine/threonine-protein kinase PLK1 OS=Homo sapiens GN=PLK1 PE=1 SV=1	PLK1_HUMAN	P53350	PLK1 PLK	68 kDa	0.0001	1.66	0.237017	0.0001	1.03	0.14468
	Synembryn-A OS=Homo sapiens GN=RIC8A PE=1 SV=3	RIC8A_HUMAN	Q9NPQ8	RIC8A	60 kDa	0.0001	1.17	0.270437	0.0022	0.51	0.259497
	NADH dehydrogenase [ubiquinone] 1 beta subcomplex subunit 8, mitochondrial OS=Homo sapiens GN=NDUFB8 PE=1 SV=1	NDUB8_HUMAN	O95169	NDUFB8	22 kDa	0.0012	1.75	0.395695	0.0061	-0.5	0.187722
	Transcription factor AP-1 OS=Homo sapiens GN=JUN PE=1 SV=2	JUN_HUMAN	P05412	JUN	36 kDa	0.0001	-1.43	0.157459	0.0096	1.26	0.498892
	CDGSH iron-sulfur domain-containing protein 1 OS=Homo sapiens GN=CISD1 PE=1 SV=1	CISD1_HUMAN	Q9NZ45	CISD1 C10orf70 ZCD1 MDS029	12 kDa	0.0001	1.65	0.102592	0.0018	1.12	0.172334
	Citron Rho-interacting kinase OS=Homo sapiens GN=CIT PE=1 SV=2	CTRO_HUMAN	O14578	CIT CRIK KIAA0949 STK21	231 kDa	0.0001	1.07	0.0952381	0.00013	0.7	0.163411
	HLA class I histocompatibility antigen, Cw-6 alpha chain OS=Homo sapiens GN=HLA-C PE=1 SV=2	1C06_HUMAN	Q29963	HLA-C HLAC	41 kDa	0.0001	1.58	0.0865845	0.0004	-0.56	0.409375
	Proteolipid protein 2 OS=Homo sapiens GN=PLP2 PE=1 SV=1	PLP2_HUMAN	Q04941	PLP2 A4	17 kDa	0.0054	1.68	0.361663	0.0023	-0.9	0.149125
	Putative Polycomb group protein ASXL2 OS=Homo sapiens GN=ASXL2 PE=1 SV=1	ASXL2_HUMAN	Q76L83	ASXL2 ASXH2 KIAA1685	154 kDa	0.0039	-2.23	0	0.011	2.38	0.245396
