# Supplementary material for: VHL deficiency augments anthracycline sensitivity of clear cell renal cell carcinomas by down-regulating ALDH2
Source: Nat Commun. 2017 Jun 15;8:15337. doi: 10.1038/ncomms15337 (PMC5481740; doi:10.1038/ncomms15337)
Supplement: Supplementary Data 10 — The proteins regulated by VHL alone in 786-O cells. [file ncomms15337-s11.xlsx]

## Sheet: VHL alone
						786-O/VHL in normoxia. vs. 786-O/EV in normoxia.
	Identified Proteins	Accession	Entry	Gene names	Molecular Weight	T-Test (p-value) Benjamini-Hochberg (p< 0.02773)	Log2 Fold Change by Category (M / L)	Coefficient Variance
	Vimentin OS=Homo sapiens GN=VIM PE=1 SV=4	VIME_HUMAN	P08670	VIM	54 kDa	0.0001	-1.33	1.69967e-16
	Moesin OS=Homo sapiens GN=MSN PE=1 SV=3	MOES_HUMAN	P26038	MSN	68 kDa	0.0001	-1.25	1.69967e-16
	Cytoplasmic dynein 1 heavy chain 1 OS=Homo sapiens GN=DYNC1H1 PE=1 SV=5	DYHC1_HUMAN	Q14204	DYNC1H1 DHC1 DNCH1 DNCL DNECL DYHC KIAA0325	532 kDa	0.0001	1.35	0.149445
	Clathrin heavy chain 1 OS=Homo sapiens GN=CLTC PE=1 SV=5	CLH1_HUMAN	Q00610	CLTC CLH17 CLTCL2 KIAA0034	192 kDa	0.0001	1.36	0.203519
	10 kDa heat shock protein, mitochondrial OS=Homo sapiens GN=HSPE1 PE=1 SV=2	CH10_HUMAN	P61604	HSPE1	11 kDa	0.0001	-1.2	0.133235
	DNA-dependent protein kinase catalytic subunit OS=Homo sapiens GN=PRKDC PE=1 SV=3	PRKDC_HUMAN	P78527	PRKDC HYRC HYRC1	469 kDa	0.0001	1.86	0.189189
	Alpha-actinin-1 OS=Homo sapiens GN=ACTN1 PE=1 SV=2	ACTN1_HUMAN	P12814	ACTN1	103 kDa	0.0001	1.12	0.0787296
	Heat shock protein beta-1 OS=Homo sapiens GN=HSPB1 PE=1 SV=2	HSPB1_HUMAN	P04792	HSPB1 HSP27 HSP28	23 kDa	0.0001	-1.45	0.157459
	Leucine-rich PPR motif-containing protein, mitochondrial OS=Homo sapiens GN=LRPPRC PE=1 SV=3	LPPRC_HUMAN	P42704	LRPPRC LRP130	158 kDa	0.0001	1.54	0.260374
	Annexin A5 OS=Homo sapiens GN=ANXA5 PE=1 SV=2	ANXA5_HUMAN	P08758	ANXA5 ANX5 ENX2 PP4	36 kDa	0.0001	-1.18	0.123718
	Myoferlin OS=Homo sapiens GN=MYOF PE=1 SV=1	MYOF_HUMAN	Q9NZM1	MYOF FER1L3 KIAA1207	235 kDa	0.0001	1.79	0.0333087
	Cytoskeleton-associated protein 4 OS=Homo sapiens GN=CKAP4 PE=1 SV=2	CKAP4_HUMAN	Q07065	CKAP4	66 kDa	0.0001	1.62	0.167618
	Dolichyl-diphosphooligosaccharide--protein glycosyltransferase subunit 1 OS=Homo sapiens GN=RPN1 PE=1 SV=1	RPN1_HUMAN	P04843	RPN1	69 kDa	0.0001	1.41	0.188746
	ATP-dependent RNA helicase A OS=Homo sapiens GN=DHX9 PE=1 SV=4	DHX9_HUMAN	Q08211	DHX9 DDX9 LKP NDH2	141 kDa	0.0001	1.22	0.232714
	Eukaryotic translation initiation factor 4 gamma 1 OS=Homo sapiens GN=EIF4G1 PE=1 SV=4	IF4G1_HUMAN	Q04637	EIF4G1 EIF4F EIF4G EIF4GI	175 kDa	0.0001	1.04	0.147825
	Splicing factor 3B subunit 1 OS=Homo sapiens GN=SF3B1 PE=1 SV=3	SF3B1_HUMAN	O75533	SF3B1 SAP155	146 kDa	0.0001	1.69	0.117091
	Calmodulin OS=Homo sapiens GN=CALM1 PE=1 SV=2	CALM_HUMAN	P62158	CALM1 CALM CAM CAM1; CALM2 CAM2 CAMB; CALM3 CALML2 CAM3 CAMC CAMIII	17 kDa	0.0001	-1.33	0.157459
	Sodium/potassium-transporting ATPase subunit alpha-1 OS=Homo sapiens GN=ATP1A1 PE=1 SV=1	AT1A1_HUMAN	P05023	ATP1A1	113 kDa	0.0001	2.36	0.283829
	Nucleolar protein 56 OS=Homo sapiens GN=NOP56 PE=1 SV=4	NOP56_HUMAN	O00567	NOP56 NOL5A	66 kDa	0.0001	1.02	0.0751242
	HLA class I histocompatibility antigen, A-3 alpha chain OS=Homo sapiens GN=HLA-A PE=1 SV=2	1A03_HUMAN	P04439	HLA-A HLAA	41 kDa	0.0001	1.69	0.397676
	Aspartyl/asparaginyl beta-hydroxylase OS=Homo sapiens GN=ASPH PE=1 SV=3	ASPH_HUMAN	Q12797	ASPH BAH	86 kDa	0.0001	1.13	0.0705012
	Kinesin-1 heavy chain OS=Homo sapiens GN=KIF5B PE=1 SV=1	KINH_HUMAN	P33176	KIF5B KNS KNS1	110 kDa	0.0001	0.94	0.209041
	Calnexin OS=Homo sapiens GN=CANX PE=1 SV=2	CALX_HUMAN	P27824	CANX	68 kDa	0.0001	1.9	0.172564
	Fatty acid synthase OS=Homo sapiens GN=FASN PE=1 SV=3	FAS_HUMAN	P49327	FASN FAS	273 kDa	0.0001	1.28	0.150231
	U5 small nuclear ribonucleoprotein 200 kDa helicase OS=Homo sapiens GN=SNRNP200 PE=1 SV=2	U520_HUMAN	O75643	SNRNP200 ASCC3L1 HELIC2 KIAA0788	245 kDa	0.0001	1.34	0.147504
	Tropomyosin alpha-4 chain OS=Homo sapiens GN=TPM4 PE=1 SV=3	TPM4_HUMAN	P67936	TPM4	29 kDa	0.0001	-1.68	0.333333
	Importin subunit beta-1 OS=Homo sapiens GN=KPNB1 PE=1 SV=2	IMB1_HUMAN	Q14974	KPNB1 NTF97	97 kDa	0.0001	1.61	0.257965
	Fibronectin OS=Homo sapiens GN=FN1 PE=1 SV=4	FINC_HUMAN	P02751	FN1 FN	263 kDa	0.0001	1.08	0.190476
	Reticulon-4 OS=Homo sapiens GN=RTN4 PE=1 SV=2	RTN4_HUMAN	Q9NQC3	RTN4 KIAA0886 NOGO My043 SP1507	130 kDa	0.00016	2.03	0.435698
	UDP-glucose:glycoprotein glucosyltransferase 1 OS=Homo sapiens GN=UGGT1 PE=1 SV=3	UGGG1_HUMAN	Q9NYU2	UGGT1 GT UGCGL1 UGGT UGT1 UGTR	177 kDa	0.0001	1.22	0.150509
	Supervillin OS=Homo sapiens GN=SVIL PE=1 SV=2	SVIL_HUMAN	O95425	SVIL	248 kDa	0.0001	0.95	0.117427
	E3 SUMO-protein ligase RanBP2 OS=Homo sapiens GN=RANBP2 PE=1 SV=2	RBP2_HUMAN	P49792	RANBP2 NUP358	358 kDa	0.0001	1.27	0.2408
	Extended synaptotagmin-1 OS=Homo sapiens GN=ESYT1 PE=1 SV=1	ESYT1_HUMAN	Q9BSJ8	ESYT1 FAM62A KIAA0747 MBC2	123 kDa	0.0001	1.63	0.190349
	eIF-2-alpha kinase activator GCN1 OS=Homo sapiens GN=GCN1 PE=1 SV=6	GCN1_HUMAN	Q92616	GCN1 GCN1L1 KIAA0219	293 kDa	0.0001	2.2	0.121848
	Pre-mRNA-processing-splicing factor 8 OS=Homo sapiens GN=PRPF8 PE=1 SV=2	PRP8_HUMAN	Q6P2Q9	PRPF8 PRPC8	274 kDa	0.0001	2.3	0.125
	Isoleucine--tRNA ligase, cytoplasmic OS=Homo sapiens GN=IARS PE=1 SV=2	SYIC_HUMAN	P41252	IARS	145 kDa	0.0001	2.03	0.146341
	Valine--tRNA ligase OS=Homo sapiens GN=VARS PE=1 SV=4	SYVC_HUMAN	P26640	VARS G7A VARS2	140 kDa	0.0001	1.66	0.0184261
	Protein ERGIC-53 OS=Homo sapiens GN=LMAN1 PE=1 SV=2	LMAN1_HUMAN	P49257	LMAN1 ERGIC53 F5F8D	58 kDa	0.0001	1.81	0.292342
	Catenin alpha-1 OS=Homo sapiens GN=CTNNA1 PE=1 SV=1	CTNA1_HUMAN	P35221	CTNNA1	100 kDa	0.0001	1.14	0.23199
	AP-2 complex subunit beta OS=Homo sapiens GN=AP2B1 PE=1 SV=1	AP2B1_HUMAN	P63010	AP2B1 ADTB2 CLAPB1	105 kDa	0.0001	1.51	0.136229
	4F2 cell-surface antigen heavy chain OS=Homo sapiens GN=SLC3A2 PE=1 SV=3	4F2_HUMAN	P08195	SLC3A2 MDU1	68 kDa	0.0001	1.93	0.142437
	Coatomer subunit alpha OS=Homo sapiens GN=COPA PE=1 SV=2	COPA_HUMAN	P53621	COPA	138 kDa	0.0001	2.13	0.233446
	Stathmin OS=Homo sapiens GN=STMN1 PE=1 SV=3	STMN1_HUMAN	P16949	STMN1 C1orf215 LAP18 OP18	17 kDa	0.0001	-1.35	0.266469
	Plasma membrane calcium-transporting ATPase 4 OS=Homo sapiens GN=ATP2B4 PE=1 SV=2	AT2B4_HUMAN	P23634	ATP2B4 ATP2B2 MXRA1	138 kDa	0.0001	3.3	0.254103
	Arginine--tRNA ligase, cytoplasmic OS=Homo sapiens GN=RARS PE=1 SV=2	SYRC_HUMAN	P54136	RARS	75 kDa	0.0001	2.06	0.154298
	Vesicle-associated membrane protein-associated protein A OS=Homo sapiens GN=VAPA PE=1 SV=3	VAPA_HUMAN	Q9P0L0	VAPA VAP33	28 kDa	0.0001	2.72	0.357147
	ADP/ATP translocase 2 OS=Homo sapiens GN=SLC25A5 PE=1 SV=7	ADT2_HUMAN	P05141	SLC25A5 ANT2	33 kDa	0.0001	2.63	0.411074
	Glutamine--tRNA ligase OS=Homo sapiens GN=QARS PE=1 SV=1	SYQ_HUMAN	P47897	QARS	88 kDa	0.0001	1.43	0.187742
	Unconventional myosin-Ib OS=Homo sapiens GN=MYO1B PE=1 SV=3	MYO1B_HUMAN	O43795	MYO1B	132 kDa	0.0001	1.76	0.284899
	Transmembrane emp24 domain-containing protein 10 OS=Homo sapiens GN=TMED10 PE=1 SV=2	TMEDA_HUMAN	P49755	TMED10 TMP21	25 kDa	0.0001	1.77	0.0754983
	Exportin-2 OS=Homo sapiens GN=CSE1L PE=1 SV=3	XPO2_HUMAN	P55060	CSE1L CAS XPO2	110 kDa	0.0001	2.32	0.317011
	Glutamine--fructose-6-phosphate aminotransferase [isomerizing] 1 OS=Homo sapiens GN=GFPT1 PE=1 SV=3	GFPT1_HUMAN	Q06210	GFPT1 GFAT GFPT	79 kDa	0.0001	0.98	0.233237
	Protein LYRIC OS=Homo sapiens GN=MTDH PE=1 SV=2	LYRIC_HUMAN	Q86UE4	MTDH AEG1 LYRIC	64 kDa	0.0001	1.97	0.111767
	Splicing factor 3B subunit 3 OS=Homo sapiens GN=SF3B3 PE=1 SV=4	SF3B3_HUMAN	Q15393	SF3B3 KIAA0017 SAP130	136 kDa	0.0001	1.15	0.186418
	60S ribosomal protein L10a OS=Homo sapiens GN=RPL10A PE=1 SV=2	RL10A_HUMAN	P62906	RPL10A NEDD6	25 kDa	0.0001	1.67	0.444108
	Neutral cholesterol ester hydrolase 1 OS=Homo sapiens GN=NCEH1 PE=1 SV=3	NCEH1_HUMAN	Q6PIU2	NCEH1 AADACL1 KIAA1363	46 kDa	0.0001	2.82	0.184717
	Dolichyl-diphosphooligosaccharide--protein glycosyltransferase subunit 2 OS=Homo sapiens GN=RPN2 PE=1 SV=3	RPN2_HUMAN	P04844	RPN2	69 kDa	0.0001	1.73	0.137645
	Eukaryotic translation initiation factor 3 subunit C OS=Homo sapiens GN=EIF3C PE=1 SV=1	EIF3C_HUMAN	Q99613	EIF3C EIF3S8	105 kDa	0.0001	1.2	0.141818
	Guanine nucleotide-binding protein G(i) subunit alpha-2 OS=Homo sapiens GN=GNAI2 PE=1 SV=3	GNAI2_HUMAN	P04899	GNAI2 GNAI2B	40 kDa	0.0001	2.01	0.188982
	ADP/ATP translocase 3 OS=Homo sapiens GN=SLC25A6 PE=1 SV=4	ADT3_HUMAN	P12236	SLC25A6 ANT3 CDABP0051	33 kDa	0.0001	2.41	0.134966
	Double-stranded RNA-specific adenosine deaminase OS=Homo sapiens GN=ADAR PE=1 SV=4	DSRAD_HUMAN	P55265	ADAR ADAR1 DSRAD G1P1 IFI4	136 kDa	0.0001	1.12	0.327777
	Alkyldihydroxyacetonephosphate synthase, peroxisomal OS=Homo sapiens GN=AGPS PE=1 SV=1	ADAS_HUMAN	O00116	AGPS AAG5	73 kDa	0.0001	1.6	0.133235
	NAD(P) transhydrogenase, mitochondrial OS=Homo sapiens GN=NNT PE=1 SV=3	NNTM_HUMAN	Q13423	NNT	114 kDa	0.0001	1.77	0.140371
	B-cell receptor-associated protein 31 OS=Homo sapiens GN=BCAP31 PE=1 SV=3	BAP31_HUMAN	P51572	BCAP31 BAP31 DXS1357E	28 kDa	0.0001	2.86	0.33493
	26S proteasome non-ATPase regulatory subunit 3 OS=Homo sapiens GN=PSMD3 PE=1 SV=2	PSMD3_HUMAN	O43242	PSMD3	61 kDa	0.0001	1.91	0.0948829
	Long-chain-fatty-acid--CoA ligase 3 OS=Homo sapiens GN=ACSL3 PE=1 SV=3	ACSL3_HUMAN	O95573	ACSL3 ACS3 FACL3 LACS3	80 kDa	0.0001	2.16	0.0975803
	Coatomer subunit beta OS=Homo sapiens GN=COPB1 PE=1 SV=3	COPB_HUMAN	P53618	COPB1 COPB MSTP026	107 kDa	0.0001	2.59	0.375707
	General vesicular transport factor p115 OS=Homo sapiens GN=USO1 PE=1 SV=2	USO1_HUMAN	O60763	USO1 VDP	108 kDa	0.0001	1.4	0.231296
	Atlastin-3 OS=Homo sapiens GN=ATL3 PE=1 SV=1	ATLA3_HUMAN	Q6DD88	ATL3	61 kDa	0.0001	2.22	0.183559
	Histone H2A.V OS=Homo sapiens GN=H2AFV PE=1 SV=3	H2AV_HUMAN	Q71UI9	H2AFV H2AV	14 kDa	0.0001	-1.27	1.69967e-16
	26S proteasome non-ATPase regulatory subunit 1 OS=Homo sapiens GN=PSMD1 PE=1 SV=2	PSMD1_HUMAN	Q99460	PSMD1	106 kDa	0.0001	1.5	0.290593
	Importin-5 OS=Homo sapiens GN=IPO5 PE=1 SV=4	IPO5_HUMAN	O00410	IPO5 KPNB3 RANBP5	124 kDa	0.0001	2.22	0.208333
	LETM1 and EF-hand domain-containing protein 1, mitochondrial OS=Homo sapiens GN=LETM1 PE=1 SV=1	LETM1_HUMAN	O95202	LETM1	83 kDa	0.0001	1.56	0.269563
	Nuclear pore complex protein Nup155 OS=Homo sapiens GN=NUP155 PE=1 SV=1	NU155_HUMAN	O75694	NUP155 KIAA0791	155 kDa	0.0001	1.68	0.170587
	Protein RRP5 homolog OS=Homo sapiens GN=PDCD11 PE=1 SV=3	RRP5_HUMAN	Q14690	PDCD11 KIAA0185	209 kDa	0.0001	1.21	0.269932
	Sarcoplasmic/endoplasmic reticulum calcium ATPase 2 OS=Homo sapiens GN=ATP2A2 PE=1 SV=1	AT2A2_HUMAN	P16615	ATP2A2 ATP2B	115 kDa	0.0001	3.18	0.0293972
	Coatomer subunit gamma-1 OS=Homo sapiens GN=COPG1 PE=1 SV=1	COPG1_HUMAN	Q9Y678	COPG1 COPG	98 kDa	0.0001	1.7	0.34486
	UDP-glucuronosyltransferase 1-6 OS=Homo sapiens GN=UGT1A6 PE=1 SV=2	UD16_HUMAN	P19224	UGT1A6 GNT1 UGT1	61 kDa	0.0001	2.83	0.321974
	SUN domain-containing protein 2 OS=Homo sapiens GN=SUN2 PE=1 SV=3	SUN2_HUMAN	Q9UH99	SUN2 FRIGG KIAA0668 RAB5IP UNC84B	80 kDa	0.0001	1.57	0.179595
	CD44 antigen OS=Homo sapiens GN=CD44 PE=1 SV=3	CD44_HUMAN	P16070	CD44 LHR MDU2 MDU3 MIC4	82 kDa	0.0001	1.63	0.398351
	Eukaryotic translation initiation factor 3 subunit L OS=Homo sapiens GN=EIF3L PE=1 SV=1	EIF3L_HUMAN	Q9Y262	EIF3L EIF3EIP EIF3S6IP HSPC021 HSPC025 MSTP005	67 kDa	0.0001	1.93	0.0306558
	DNA replication licensing factor MCM6 OS=Homo sapiens GN=MCM6 PE=1 SV=1	MCM6_HUMAN	Q14566	MCM6	93 kDa	0.0001	0.99	0.368421
	Ephrin type-A receptor 2 OS=Homo sapiens GN=EPHA2 PE=1 SV=2	EPHA2_HUMAN	P29317	EPHA2 ECK	108 kDa	0.0001	1.66	0.330177
	NADH-cytochrome b5 reductase 3 OS=Homo sapiens GN=CYB5R3 PE=1 SV=3	NB5R3_HUMAN	P00387	CYB5R3 DIA1	34 kDa	0.0001	2.44	0.299276
	Monofunctional C1-tetrahydrofolate synthase, mitochondrial OS=Homo sapiens GN=MTHFD1L PE=1 SV=1	C1TM_HUMAN	Q6UB35	MTHFD1L FTHFSDC1	106 kDa	0.0001	1	0.360784
	Mannosyl-oligosaccharide glucosidase OS=Homo sapiens GN=MOGS PE=1 SV=5	MOGS_HUMAN	Q13724	MOGS GCS1	92 kDa	0.0001	1.62	0.0188266
	Gamma-enolase OS=Homo sapiens GN=ENO2 PE=1 SV=3	ENOG_HUMAN	P09104	ENO2	47 kDa	0.00092	-1.54	0.333333
	Protein flightless-1 homolog OS=Homo sapiens GN=FLII PE=1 SV=2	FLII_HUMAN	Q13045	FLII FLIL	145 kDa	0.0001	1.21	0.190532
	Epidermal growth factor receptor OS=Homo sapiens GN=EGFR PE=1 SV=2	EGFR_HUMAN	P00533	EGFR ERBB ERBB1 HER1	134 kDa	0.0001	1.86	0.36605
	Cullin-associated NEDD8-dissociated protein 1 OS=Homo sapiens GN=CAND1 PE=1 SV=2	CAND1_HUMAN	Q86VP6	CAND1 KIAA0829 TIP120 TIP120A	136 kDa	0.0001	2.16	0.128261
	SWI/SNF-related matrix-associated actin-dependent regulator of chromatin subfamily A member 5 OS=Homo sapiens GN=SMARCA5 PE=1 SV=1	SMCA5_HUMAN	O60264	SMARCA5 SNF2H WCRF135	122 kDa	0.0001	1.27	0.170766
	Catenin beta-1 OS=Homo sapiens GN=CTNNB1 PE=1 SV=1	CTNB1_HUMAN	P35222	CTNNB1 CTNNB OK/SW-cl.35 PRO2286	85 kDa	0.0001	1.17	0.143935
	Exportin-1 OS=Homo sapiens GN=XPO1 PE=1 SV=1	XPO1_HUMAN	O14980	XPO1 CRM1	123 kDa	0.0001	2.54	0.166022
	RNA cytidine acetyltransferase OS=Homo sapiens GN=NAT10 PE=1 SV=2	NAT10_HUMAN	Q9H0A0	NAT10 ALP KIAA1709	116 kDa	0.0001	1.93	0.0150613
	Peroxiredoxin-2 OS=Homo sapiens GN=PRDX2 PE=1 SV=5	PRDX2_HUMAN	P32119	PRDX2 NKEFB TDPX1	22 kDa	0.0001	-1.43	0.157459
	Leucine-rich repeat-containing protein 59 OS=Homo sapiens GN=LRRC59 PE=1 SV=1	LRC59_HUMAN	Q96AG4	LRRC59 PRO1855	35 kDa	0.0001	2.84	0.416815
	Proteasome-associated protein ECM29 homolog OS=Homo sapiens GN=ECM29 PE=1 SV=2	ECM29_HUMAN	Q5VYK3	ECM29 KIAA0368	204 kDa	0.0001	1.59	0.0514896
	Eukaryotic translation initiation factor 3 subunit E OS=Homo sapiens GN=EIF3E PE=1 SV=1	EIF3E_HUMAN	P60228	EIF3E EIF3S6 INT6	52 kDa	0.0001	1.8	0.484489
	Ras-related protein Rab-5C OS=Homo sapiens GN=RAB5C PE=1 SV=2	RAB5C_HUMAN	P51148	RAB5C RABL	23 kDa	0.0001	1.66	0.228783
	Isoleucine--tRNA ligase, mitochondrial OS=Homo sapiens GN=IARS2 PE=1 SV=2	SYIM_HUMAN	Q9NSE4	IARS2	114 kDa	0.0001	2.13	0.0469549
	Cation-independent mannose-6-phosphate receptor OS=Homo sapiens GN=IGF2R PE=1 SV=3	MPRI_HUMAN	P11717	IGF2R MPRI	274 kDa	0.0001	2.26	0.32979
	Unconventional myosin-VI OS=Homo sapiens GN=MYO6 PE=1 SV=4	MYO6_HUMAN	Q9UM54	MYO6 KIAA0389	150 kDa	0.0001	1.94	0.133868
	Cell division control protein 42 homolog OS=Homo sapiens GN=CDC42 PE=1 SV=2	CDC42_HUMAN	P60953	CDC42	21 kDa	0.0001	2.64	0.198241
	Ras-related protein Rab-6A OS=Homo sapiens GN=RAB6A PE=1 SV=3	RAB6A_HUMAN	P20340	RAB6A RAB6	24 kDa	0.0001	1.19	0.314918
	Stromal interaction molecule 1 OS=Homo sapiens GN=STIM1 PE=1 SV=3	STIM1_HUMAN	Q13586	STIM1 GOK	77 kDa	0.0001	1.69	0.16872
	Importin subunit alpha-1 OS=Homo sapiens GN=KPNA2 PE=1 SV=1	IMA1_HUMAN	P52292	KPNA2 RCH1 SRP1	58 kDa	0.0001	0.94	0.446071
	Ras-related protein Rab-7a OS=Homo sapiens GN=RAB7A PE=1 SV=1	RAB7A_HUMAN	P51149	RAB7A RAB7	23 kDa	0.0001	1.83	0.286411
	Myb-binding protein 1A OS=Homo sapiens GN=MYBBP1A PE=1 SV=2	MBB1A_HUMAN	Q9BQG0	MYBBP1A P160	149 kDa	0.0001	2.61	0.195127
	Inverted formin-2 OS=Homo sapiens GN=INF2 PE=1 SV=2	INF2_HUMAN	Q27J81	INF2 C14orf151 C14orf173	136 kDa	0.0001	1.21	0.162255
	Ras-related protein Rab-2A OS=Homo sapiens GN=RAB2A PE=1 SV=1	RAB2A_HUMAN	P61019	RAB2A RAB2	24 kDa	0.0001	1.54	0.120185
	Signal recognition particle receptor subunit alpha OS=Homo sapiens GN=SRPRA PE=1 SV=2	SRPRA_HUMAN	P08240	SRPRA SRPR	70 kDa	0.0001	1.41	0.252848
	DNA topoisomerase 2-beta OS=Homo sapiens GN=TOP2B PE=1 SV=3	TOP2B_HUMAN	Q02880	TOP2B	183 kDa	0.0001	0.96	0.227156
	AP-2 complex subunit alpha-2 OS=Homo sapiens GN=AP2A2 PE=1 SV=2	AP2A2_HUMAN	O94973	AP2A2 ADTAB CLAPA2 HIP9 HYPJ KIAA0899	104 kDa	0.0001	1.96	0.236707
	Catechol O-methyltransferase OS=Homo sapiens GN=COMT PE=1 SV=2	COMT_HUMAN	P21964	COMT	30 kDa	0.0001	2.28	0.185439
	Flotillin-2 OS=Homo sapiens GN=FLOT2 PE=1 SV=2	FLOT2_HUMAN	Q14254	FLOT2 ESA1 M17S1	47 kDa	0.0001	2.19	0.149002
	H/ACA ribonucleoprotein complex subunit 4 OS=Homo sapiens GN=DKC1 PE=1 SV=3	DKC1_HUMAN	O60832	DKC1 NOLA4	58 kDa	0.0001	1.04	0.0279363
	pre-rRNA processing protein FTSJ3 OS=Homo sapiens GN=FTSJ3 PE=1 SV=2	SPB1_HUMAN	Q8IY81	FTSJ3 SB92	97 kDa	0.0001	1.64	0.25607
	CD166 antigen OS=Homo sapiens GN=ALCAM PE=1 SV=2	CD166_HUMAN	Q13740	ALCAM MEMD	65 kDa	0.00053	1.03	0.300296
	Protein FAM3C OS=Homo sapiens GN=FAM3C PE=1 SV=1	FAM3C_HUMAN	Q92520	FAM3C ILEI GS3786	25 kDa	0.0001	1.83	0.487805
	AFG3-like protein 2 OS=Homo sapiens GN=AFG3L2 PE=1 SV=2	AFG32_HUMAN	Q9Y4W6	AFG3L2	89 kDa	0.0001	1.91	0.122623
	Nuclear pore complex protein Nup93 OS=Homo sapiens GN=NUP93 PE=1 SV=2	NUP93_HUMAN	Q8N1F7	NUP93 KIAA0095	93 kDa	0.0001	1.84	0.084084
	Beta-2-microglobulin OS=Homo sapiens GN=B2M PE=1 SV=1	B2MG_HUMAN	P61769	B2M CDABP0092 HDCMA22P	14 kDa	0.01	-1.2	0.133235
	NADPH--cytochrome P450 reductase OS=Homo sapiens GN=POR PE=1 SV=2	NCPR_HUMAN	P16435	POR CYPOR	77 kDa	0.0001	2.31	0.447524
	Vesicle-associated membrane protein-associated protein B/C OS=Homo sapiens GN=VAPB PE=1 SV=3	VAPB_HUMAN	O95292	VAPB UNQ484/PRO983	27 kDa	0.0001	2	0.428741
	Alpha-2-macroglobulin receptor-associated protein OS=Homo sapiens GN=LRPAP1 PE=1 SV=1	AMRP_HUMAN	P30533	LRPAP1 A2MRAP	41 kDa	0.0001	-1.17	0.133235
	Pre-mRNA-processing factor 6 OS=Homo sapiens GN=PRPF6 PE=1 SV=1	PRP6_HUMAN	O94906	PRPF6 C20orf14	107 kDa	0.0001	1.1	0.0705012
	ER membrane protein complex subunit 1 OS=Homo sapiens GN=EMC1 PE=1 SV=1	EMC1_HUMAN	Q8N766	EMC1 KIAA0090 PSEC0263	112 kDa	0.0001	2.21	0.0609877
	Peripheral plasma membrane protein CASK OS=Homo sapiens GN=CASK PE=1 SV=3	CSKP_HUMAN	O14936	CASK LIN2	105 kDa	0.0001	1.87	0.123718
	E3 ubiquitin-protein ligase HUWE1 OS=Homo sapiens GN=HUWE1 PE=1 SV=3	HUWE1_HUMAN	Q7Z6Z7	HUWE1 KIAA0312 KIAA1578 UREB1 HSPC272	482 kDa	0.0001	1.15	0.400313
	Basigin OS=Homo sapiens GN=BSG PE=1 SV=2	BASI_HUMAN	P35613	BSG UNQ6505/PRO21383	42 kDa	0.0001	2.07	0.194889
	Emerin OS=Homo sapiens GN=EMD PE=1 SV=1	EMD_HUMAN	P50402	EMD EDMD STA	29 kDa	0.0001	2.32	0.10583
	Nicalin OS=Homo sapiens GN=NCLN PE=1 SV=2	NCLN_HUMAN	Q969V3	NCLN	63 kDa	0.0001	1.72	0.261743
	E3 ubiquitin-protein ligase UBR4 OS=Homo sapiens GN=UBR4 PE=1 SV=1	UBR4_HUMAN	Q5T4S7	UBR4 KIAA0462 KIAA1307 RBAF600 ZUBR1	574 kDa	0.00049	1.33	0.08
	Ras-related protein Rab-14 OS=Homo sapiens GN=RAB14 PE=1 SV=4	RAB14_HUMAN	P61106	RAB14	24 kDa	0.0001	1.34	0.069282
	Vesicle-trafficking protein SEC22b OS=Homo sapiens GN=SEC22B PE=1 SV=4	SC22B_HUMAN	O75396	SEC22B SEC22L1	25 kDa	0.0001	2.38	0.360075
	ADP-ribosylation factor 4 OS=Homo sapiens GN=ARF4 PE=1 SV=3	ARF4_HUMAN	P18085	ARF4 ARF2	21 kDa	0.0001	1.69	0.109259
	Chromosome-associated kinesin KIF4A OS=Homo sapiens GN=KIF4A PE=1 SV=3	KIF4A_HUMAN	O95239	KIF4A KIF4	140 kDa	0.0001	0.99	0.279651
	Phosphate carrier protein, mitochondrial OS=Homo sapiens GN=SLC25A3 PE=1 SV=2	MPCP_HUMAN	Q00325	SLC25A3 PHC OK/SW-cl.48	40 kDa	0.0001	3.28	0.178705
	N-alpha-acetyltransferase 15, NatA auxiliary subunit OS=Homo sapiens GN=NAA15 PE=1 SV=1	NAA15_HUMAN	Q9BXJ9	NAA15 GA19 NARG1 NATH TBDN100	101 kDa	0.0001	1.98	0.339314
	Nuclear pore complex protein Nup205 OS=Homo sapiens GN=NUP205 PE=1 SV=3	NU205_HUMAN	Q92621	NUP205 C7orf14 KIAA0225	228 kDa	0.004	1.83	0.274986
	Adenylosuccinate lyase OS=Homo sapiens GN=ADSL PE=1 SV=2	PUR8_HUMAN	P30566	ADSL AMPS	55 kDa	0.0001	1.44	0.120546
	Vacuolar protein sorting-associated protein 35 OS=Homo sapiens GN=VPS35 PE=1 SV=2	VPS35_HUMAN	Q96QK1	VPS35 MEM3 TCCCTA00141	92 kDa	0.0001	1.42	0.292153
	Guanine nucleotide-binding protein G(s) subunit alpha isoforms XLas OS=Homo sapiens GN=GNAS PE=1 SV=2	GNAS1_HUMAN	Q5JWF2	GNAS GNAS1	111 kDa	0.0001	2.18	0.12556
	Nuclear pore complex protein Nup107 OS=Homo sapiens GN=NUP107 PE=1 SV=1	NU107_HUMAN	P57740	NUP107	106 kDa	0.0001	1.67	0.108253
	Monocarboxylate transporter 4 OS=Homo sapiens GN=SLC16A3 PE=1 SV=1	MOT4_HUMAN	O15427	SLC16A3 MCT4	49 kDa	0.0001	3.26	0.28171
	Solute carrier family 2, facilitated glucose transporter member 1 OS=Homo sapiens GN=SLC2A1 PE=1 SV=2	GTR1_HUMAN	P11166	SLC2A1 GLUT1	54 kDa	0.0001	1.61	0.32357
	Epoxide hydrolase 1 OS=Homo sapiens GN=EPHX1 PE=1 SV=1	HYEP_HUMAN	P07099	EPHX1 EPHX EPOX	53 kDa	0.0001	3.08	0.280381
	Thioredoxin-related transmembrane protein 1 OS=Homo sapiens GN=TMX1 PE=1 SV=1	TMX1_HUMAN	Q9H3N1	TMX1 TMX TXNDC TXNDC1 PSEC0085 UNQ235/PRO268	32 kDa	0.0001	2.84	0.332114
	DDRGK domain-containing protein 1 OS=Homo sapiens GN=DDRGK1 PE=1 SV=2	DDRGK_HUMAN	Q96HY6	DDRGK1 C20orf116 UFBP1	36 kDa	0.0001	1.72	0.204206
	Prefoldin subunit 2 OS=Homo sapiens GN=PFDN2 PE=1 SV=1	PFD2_HUMAN	Q9UHV9	PFDN2 PFD2 HSPC231	17 kDa	0.0001	-1.19	0.133235
	Ras-related protein Rap-1b OS=Homo sapiens GN=RAP1B PE=1 SV=1	RAP1B_HUMAN	P61224	RAP1B OK/SW-cl.11	21 kDa	0.0001	1.47	0.231799
	Cadherin-2 OS=Homo sapiens GN=CDH2 PE=1 SV=4	CADH2_HUMAN	P19022	CDH2 CDHN NCAD	100 kDa	0.0001	1.78	0.016816
	Constitutive coactivator of PPAR-gamma-like protein 1 OS=Homo sapiens GN=FAM120A PE=1 SV=2	F120A_HUMAN	Q9NZB2	FAM120A C9orf10 KIAA0183 OSSA	122 kDa	0.0001	1.75	0.163758
	Inositol 1,4,5-trisphosphate receptor type 3 OS=Homo sapiens GN=ITPR3 PE=1 SV=2	ITPR3_HUMAN	Q14573	ITPR3	304 kDa	0.0001	1.86	0.281396
	Myeloid-derived growth factor OS=Homo sapiens GN=MYDGF PE=1 SV=1	MYDGF_HUMAN	Q969H8	MYDGF C19orf10 IL25	19 kDa	0.0001	-1.82	0.216506
	E3 ubiquitin/ISG15 ligase TRIM25 OS=Homo sapiens GN=TRIM25 PE=1 SV=2	TRI25_HUMAN	Q14258	TRIM25 EFP RNF147 ZNF147	71 kDa	0.0001	1.79	0.424379
	Cytoplasmic FMR1-interacting protein 1 OS=Homo sapiens GN=CYFIP1 PE=1 SV=1	CYFP1_HUMAN	Q7L576	CYFIP1 KIAA0068	145 kDa	0.0001	2.11	0.5
	60S ribosomal protein L30 OS=Homo sapiens GN=RPL30 PE=1 SV=2	RL30_HUMAN	P62888	RPL30	13 kDa	0.024	1.05	0.378714
	Ataxin-10 OS=Homo sapiens GN=ATXN10 PE=1 SV=1	ATX10_HUMAN	Q9UBB4	ATXN10 SCA10	53 kDa	0.0001	1.06	0.25
	Malectin OS=Homo sapiens GN=MLEC PE=1 SV=1	MLEC_HUMAN	Q14165	MLEC KIAA0152	32 kDa	0.0001	1.96	0.274585
	Ribonucleases P/MRP protein subunit POP1 OS=Homo sapiens GN=POP1 PE=1 SV=2	POP1_HUMAN	Q99575	POP1 KIAA0061	115 kDa	0.0001	1.36	0.314918
	Sodium bicarbonate cotransporter 3 OS=Homo sapiens GN=SLC4A7 PE=1 SV=2	S4A7_HUMAN	Q9Y6M7	SLC4A7 BT NBC2 NBC2B NBC3 NBCn1 SBC2 SLC4A6	136 kDa	0.0001	2.4	0.128871
	Superkiller viralicidic activity 2-like 2 OS=Homo sapiens GN=SKIV2L2 PE=1 SV=3	SK2L2_HUMAN	P42285	SKIV2L2 DOB1 KIAA0052 Mtr4	118 kDa	0.0001	1.07	0.217627
	Sorbin and SH3 domain-containing protein 1 OS=Homo sapiens GN=SORBS1 PE=1 SV=3	SRBS1_HUMAN	Q9BX66	SORBS1 KIAA0894 KIAA1296 SH3D5	143 kDa	0.0001	-1.39	0.157459
	Ribosome biogenesis protein BMS1 homolog OS=Homo sapiens GN=BMS1 PE=1 SV=1	BMS1_HUMAN	Q14692	BMS1 BMS1L KIAA0187	146 kDa	0.0001	0.96	0.13925
	Calpain-1 catalytic subunit OS=Homo sapiens GN=CAPN1 PE=1 SV=1	CAN1_HUMAN	P07384	CAPN1 CANPL1 PIG30	82 kDa	0.0001	1.73	0.284436
	28 kDa heat- and acid-stable phosphoprotein OS=Homo sapiens GN=PDAP1 PE=1 SV=1	HAP28_HUMAN	Q13442	PDAP1 HASPP28	21 kDa	0.0068	-2.2	0
	Melanoma-associated antigen D2 OS=Homo sapiens GN=MAGED2 PE=1 SV=2	MAGD2_HUMAN	Q9UNF1	MAGED2 BCG1	65 kDa	0.0029	0.94	0.149315
	Protein-methionine sulfoxide oxidase MICAL2 OS=Homo sapiens GN=MICAL2 PE=1 SV=1	MICA2_HUMAN	O94851	MICAL2 KIAA0750 MICAL2PV1 MICAL2PV2	127 kDa	0.022	1.29	0.0416667
	Translocation protein SEC63 homolog OS=Homo sapiens GN=SEC63 PE=1 SV=2	SEC63_HUMAN	Q9UGP8	SEC63 SEC63L	88 kDa	0.00053	2.32	0.112228
	Very-long-chain 3-oxoacyl-CoA reductase OS=Homo sapiens GN=HSD17B12 PE=1 SV=2	DHB12_HUMAN	Q53GQ0	HSD17B12 SDR12C1	34 kDa	0.0001	2.65	0.318491
	DNA mismatch repair protein Msh6 OS=Homo sapiens GN=MSH6 PE=1 SV=2	MSH6_HUMAN	P52701	MSH6 GTBP	153 kDa	0.0001	1.24	0.287047
	Rab3 GTPase-activating protein non-catalytic subunit OS=Homo sapiens GN=RAB3GAP2 PE=1 SV=1	RBGPR_HUMAN	Q9H2M9	RAB3GAP2 KIAA0839	156 kDa	0.0001	1.43	0.0909619
	Ribosomal RNA processing protein 1 homolog B OS=Homo sapiens GN=RRP1B PE=1 SV=3	RRP1B_HUMAN	Q14684	RRP1B KIAA0179	84 kDa	0.0001	1.61	0.395445
	Transportin-1 OS=Homo sapiens GN=TNPO1 PE=1 SV=2	TNPO1_HUMAN	Q92973	TNPO1 KPNB2 MIP1 TRN	102 kDa	0.0001	1.92	0.188746
	FAS-associated factor 2 OS=Homo sapiens GN=FAF2 PE=1 SV=2	FAF2_HUMAN	Q96CS3	FAF2 ETEA KIAA0887 UBXD8 UBXN3B	53 kDa	0.0001	2.15	0.367292
	Monocarboxylate transporter 1 OS=Homo sapiens GN=SLC16A1 PE=1 SV=3	MOT1_HUMAN	P53985	SLC16A1 MCT1	54 kDa	0.00052	3.59	0.372481
	Ras-related C3 botulinum toxin substrate 1 OS=Homo sapiens GN=RAC1 PE=1 SV=1	RAC1_HUMAN	P63000	RAC1 TC25 MIG5	21 kDa	0.0001	2.5	0.395032
	Ras-related protein R-Ras2 OS=Homo sapiens GN=RRAS2 PE=1 SV=1	RRAS2_HUMAN	P62070	RRAS2 TC21	23 kDa	0.0001	1.49	0.239447
	Tumor protein D52 OS=Homo sapiens GN=TPD52 PE=1 SV=2	TPD52_HUMAN	P55327	TPD52	24 kDa	0.0001	-1.31	1.69967e-16
	Vesicle-associated membrane protein 3 OS=Homo sapiens GN=VAMP3 PE=1 SV=3	VAMP3_HUMAN	Q15836	VAMP3 SYB3	11 kDa	0.0001	1.81	0.206032
	Cytochrome c1, heme protein, mitochondrial OS=Homo sapiens GN=CYC1 PE=1 SV=3	CY1_HUMAN	P08574	CYC1	35 kDa	0.00072	1.33	0.060297
	Putative ATP-dependent RNA helicase DHX30 OS=Homo sapiens GN=DHX30 PE=1 SV=1	DHX30_HUMAN	Q7L2E3	DHX30 DDX30 KIAA0890	134 kDa	0.0001	1.98	0.453508
	NADH dehydrogenase [ubiquinone] 1 alpha subcomplex subunit 9, mitochondrial OS=Homo sapiens GN=NDUFA9 PE=1 SV=2	NDUA9_HUMAN	Q16795	NDUFA9 NDUFS2L	43 kDa	0.0001	1.48	0.329239
	Symplekin OS=Homo sapiens GN=SYMPK PE=1 SV=2	SYMPK_HUMAN	Q92797	SYMPK SPK	141 kDa	0.0001	2.79	0.0409917
	ATP-binding cassette sub-family D member 3 OS=Homo sapiens GN=ABCD3 PE=1 SV=1	ABCD3_HUMAN	P28288	ABCD3 PMP70 PXMP1	75 kDa	0.0001	3.03	0.0843373
	AP-2 complex subunit alpha-1 OS=Homo sapiens GN=AP2A1 PE=1 SV=3	AP2A1_HUMAN	O95782	AP2A1 ADTAA CLAPA1	108 kDa	0.0001	2.01	0.374138
	Actin-related protein 2/3 complex subunit 1B OS=Homo sapiens GN=ARPC1B PE=1 SV=3	ARC1B_HUMAN	O15143	ARPC1B ARC41	41 kDa	0.00039	1.05	0.304785
	Endoplasmic reticulum-Golgi intermediate compartment protein 1 OS=Homo sapiens GN=ERGIC1 PE=1 SV=1	ERGI1_HUMAN	Q969X5	ERGIC1 ERGIC32 KIAA1181 HT034	33 kDa	0.0001	2.24	0.245589
	Protein FAM49B OS=Homo sapiens GN=FAM49B PE=1 SV=1	FA49B_HUMAN	Q9NUQ9	FAM49B BM-009	37 kDa	0.0064	1.59	0.355782
	Nucleolar complex protein 3 homolog OS=Homo sapiens GN=NOC3L PE=1 SV=1	NOC3L_HUMAN	Q8WTT2	NOC3L AD24 C10orf117 FAD24	93 kDa	0.0001	1.96	0.416801
	Telomere-associated protein RIF1 OS=Homo sapiens GN=RIF1 PE=1 SV=2	RIF1_HUMAN	Q5UIP0	RIF1	274 kDa	0.0001	1.01	0.172716
	WD repeat-containing protein 36 OS=Homo sapiens GN=WDR36 PE=1 SV=1	WDR36_HUMAN	Q8NI36	WDR36	105 kDa	0.0001	2.25	0.305976
	Acetyl-CoA carboxylase 1 OS=Homo sapiens GN=ACACA PE=1 SV=2	ACACA_HUMAN	Q13085	ACACA ACAC ACC1 ACCA	266 kDa	0.0001	1.3	0.0993399
	Lamina-associated polypeptide 2, isoforms beta/gamma OS=Homo sapiens GN=TMPO PE=1 SV=2	LAP2B_HUMAN	P42167	TMPO LAP2	51 kDa	0.0001	1.94	0.0652174
	Mitochondrial carrier homolog 2 OS=Homo sapiens GN=MTCH2 PE=1 SV=1	MTCH2_HUMAN	Q9Y6C9	MTCH2 MIMP HSPC032	33 kDa	0.0001	2.08	0.463415
	Nucleolar protein 6 OS=Homo sapiens GN=NOL6 PE=1 SV=2	NOL6_HUMAN	Q9H6R4	NOL6	128 kDa	0.0001	2.26	0.199682
	ATP-dependent 6-phosphofructokinase, liver type OS=Homo sapiens GN=PFKL PE=1 SV=6	PFKAL_HUMAN	P17858	PFKL	85 kDa	0.0001	1.01	0.189443
	Structural maintenance of chromosomes flexible hinge domain-containing protein 1 OS=Homo sapiens GN=SMCHD1 PE=1 SV=2	SMHD1_HUMAN	A6NHR9	SMCHD1 KIAA0650	226 kDa	0.0001	1.05	0.213175
	Transmembrane emp24 domain-containing protein 2 OS=Homo sapiens GN=TMED2 PE=1 SV=1	TMED2_HUMAN	Q15363	TMED2 RNP24	23 kDa	0.0001	1.36	0.192435
	Putative helicase MOV-10 OS=Homo sapiens GN=MOV10 PE=1 SV=2	MOV10_HUMAN	Q9HCE1	MOV10 KIAA1631	114 kDa	0.0001	1.19	0.0614875
	UDP-N-acetylhexosamine pyrophosphorylase OS=Homo sapiens GN=UAP1 PE=1 SV=3	UAP1_HUMAN	Q16222	UAP1 SPAG2	59 kDa	0.0001	-1.18	0.25
	Ras-related protein Rab-1B OS=Homo sapiens GN=RAB1B PE=1 SV=1	RAB1B_HUMAN	Q9H0U4	RAB1B	22 kDa	0.0001	1.26	0.313331
	Guanylate-binding protein 1 OS=Homo sapiens GN=GBP1 PE=1 SV=2	GBP1_HUMAN	P32455	GBP1	68 kDa	0.0001	2.08	0.0954674
	Protein phosphatase 1 regulatory subunit 7 OS=Homo sapiens GN=PPP1R7 PE=1 SV=1	PP1R7_HUMAN	Q15435	PPP1R7 SDS22	42 kDa	0.0001	-1.2	1.69967e-16
	Guanine nucleotide-binding protein subunit alpha-13 OS=Homo sapiens GN=GNA13 PE=1 SV=2	GNA13_HUMAN	Q14344	GNA13	44 kDa	0.0001	1.92	0.287557
	Ras-related protein Rab-18 OS=Homo sapiens GN=RAB18 PE=1 SV=1	RAB18_HUMAN	Q9NP72	RAB18	23 kDa	0.0001	1.57	0.387097
	Tapasin OS=Homo sapiens GN=TAPBP PE=1 SV=1	TPSN_HUMAN	O15533	TAPBP NGS17 TAPA	48 kDa	0.0004	2.04	0.435669
	Apoptosis inhibitor 5 OS=Homo sapiens GN=API5 PE=1 SV=3	API5_HUMAN	Q9BZZ5	API5 MIG8	59 kDa	0.0012	1.16	0.437759
	Condensin complex subunit 1 OS=Homo sapiens GN=NCAPD2 PE=1 SV=3	CND1_HUMAN	Q15021	NCAPD2 CAPD2 CNAP1 KIAA0159	157 kDa	0.0001	2.18	0.146761
	DnaJ homolog subfamily C member 13 OS=Homo sapiens GN=DNAJC13 PE=1 SV=5	DJC13_HUMAN	O75165	DNAJC13 KIAA0678 RME8	254 kDa	0.0072	1.7	0.1523
	Gamma-glutamyltranspeptidase 1 OS=Homo sapiens GN=GGT1 PE=1 SV=2	GGT1_HUMAN	P19440	GGT1 GGT	61 kDa	0.0001	1.97	0.178333
	Proline-, glutamic acid- and leucine-rich protein 1 OS=Homo sapiens GN=PELP1 PE=1 SV=2	PELP1_HUMAN	Q8IZL8	PELP1 HMX3 MNAR	120 kDa	0.0001	2.45	0.249092
	PRA1 family protein 3 OS=Homo sapiens GN=ARL6IP5 PE=1 SV=1	PRAF3_HUMAN	O75915	ARL6IP5 DERP11 JWA PRA2 PRAF3 HSPC127	22 kDa	0.0001	2.99	0.337349
	Prosaposin OS=Homo sapiens GN=PSAP PE=1 SV=2	SAP_HUMAN	P07602	PSAP GLBA SAP1	58 kDa	0.0024	3.44	0.16144
	Protein disulfide-isomerase TMX3 OS=Homo sapiens GN=TMX3 PE=1 SV=2	TMX3_HUMAN	Q96JJ7	TMX3 KIAA1830 TXNDC10	52 kDa	0.0001	1.65	0.0964753
	Phosphatidylinositide phosphatase SAC1 OS=Homo sapiens GN=SACM1L PE=1 SV=2	SAC1_HUMAN	Q9NTJ5	SACM1L KIAA0851	67 kDa	0.0001	2.81	0.395768
	Signal transducer and activator of transcription 3 OS=Homo sapiens GN=STAT3 PE=1 SV=2	STAT3_HUMAN	P40763	STAT3 APRF	88 kDa	0.0001	1.93	0.177228
	Transducin beta-like protein 2 OS=Homo sapiens GN=TBL2 PE=1 SV=1	TBL2_HUMAN	Q9Y4P3	TBL2 WBSCR13 UNQ563/PRO1125	50 kDa	0.0001	2.49	0.184836
	Flavin reductase (NADPH) OS=Homo sapiens GN=BLVRB PE=1 SV=3	BLVRB_HUMAN	P30043	BLVRB FLR	22 kDa	0.0001	-1.35	0.133235
	Cytochrome c oxidase subunit 2 OS=Homo sapiens GN=MT-CO2 PE=1 SV=1	COX2_HUMAN	P00403	MT-CO2 COII COXII MTCO2	26 kDa	0.0001	3.23	0.205929
	Developmentally-regulated GTP-binding protein 1 OS=Homo sapiens GN=DRG1 PE=1 SV=1	DRG1_HUMAN	Q9Y295	DRG1 NEDD3	41 kDa	0.0001	1.51	0.107143
	Calcium uniporter protein, mitochondrial OS=Homo sapiens GN=MCU PE=1 SV=1	MCU_HUMAN	Q8NE86	MCU C10orf42 CCDC109A	40 kDa	0.0001	2.26	0.131873
	Membrane-associated progesterone receptor component 2 OS=Homo sapiens GN=PGRMC2 PE=1 SV=1	PGRC2_HUMAN	O15173	PGRMC2 DG6 PMBP	24 kDa	0.0001	1.18	0.178429
	Rho-related GTP-binding protein RhoG OS=Homo sapiens GN=RHOG PE=1 SV=1	RHOG_HUMAN	P84095	RHOG ARHG	21 kDa	0.0001	2.57	0.394125
	Protein S100-A13 OS=Homo sapiens GN=S100A13 PE=1 SV=1	S10AD_HUMAN	Q99584	S100A13	11 kDa	0.0001	-1.42	0
	Signal peptidase complex catalytic subunit SEC11A OS=Homo sapiens GN=SEC11A PE=1 SV=1	SC11A_HUMAN	P67812	SEC11A SEC11L1 SPC18 SPCS4A	21 kDa	0.0001	2.45	0.424759
	Serine palmitoyltransferase 1 OS=Homo sapiens GN=SPTLC1 PE=1 SV=1	SPTC1_HUMAN	O15269	SPTLC1 LCB1	53 kDa	0.0001	1.63	0.4569
	Syntaxin-binding protein 3 OS=Homo sapiens GN=STXBP3 PE=1 SV=2	STXB3_HUMAN	O00186	STXBP3	68 kDa	0.0001	1.15	0.296779
	Sister chromatid cohesion protein PDS5 homolog A OS=Homo sapiens GN=PDS5A PE=1 SV=1	PDS5A_HUMAN	Q29RF7	PDS5A KIAA0648 PDS5 PIG54	151 kDa	0.0001	2.33	0.250183
	Synaptosomal-associated protein 23 OS=Homo sapiens GN=SNAP23 PE=1 SV=1	SNP23_HUMAN	O00161	SNAP23	23 kDa	0.0001	1.77	0.262969
	Dolichyl-diphosphooligosaccharide--protein glycosyltransferase subunit STT3A OS=Homo sapiens GN=STT3A PE=1 SV=2	STT3A_HUMAN	P46977	STT3A ITM1 TMC	81 kDa	0.0001	2.97	0.161985
	Protein S100-A6 OS=Homo sapiens GN=S100A6 PE=1 SV=1	S10A6_HUMAN	P06703	S100A6 CACY	10 kDa	0.0001	-1.23	0.327327
	Calcium-binding mitochondrial carrier protein Aralar1 OS=Homo sapiens GN=SLC25A12 PE=1 SV=2	CMC1_HUMAN	O75746	SLC25A12 ARALAR1	75 kDa	0.0001	0.99	0.0776708
	Importin-4 OS=Homo sapiens GN=IPO4 PE=1 SV=2	IPO4_HUMAN	Q8TEX9	IPO4 IMP4B RANBP4	119 kDa	0.0051	2.18	0.153719
	Protein SEC13 homolog OS=Homo sapiens GN=SEC13 PE=1 SV=3	SEC13_HUMAN	P55735	SEC13 D3S1231E SEC13L1 SEC13R	36 kDa	0.00017	1.32	0
	Tricarboxylate transport protein, mitochondrial OS=Homo sapiens GN=SLC25A1 PE=1 SV=2	TXTP_HUMAN	P53007	SLC25A1 SLC20A3	34 kDa	0.0001	2.51	0.324125
	Peptidyl-prolyl cis-trans isomerase FKBP8 OS=Homo sapiens GN=FKBP8 PE=1 SV=2	FKBP8_HUMAN	Q14318	FKBP8 FKBP38	45 kDa	0.00031	0.99	0.230065
	Alpha-mannosidase 2 OS=Homo sapiens GN=MAN2A1 PE=1 SV=2	MA2A1_HUMAN	Q16706	MAN2A1 MANA2	131 kDa	0.0001	2.26	0.14301
	Protein Niban OS=Homo sapiens GN=FAM129A PE=1 SV=1	NIBAN_HUMAN	Q9BZQ8	FAM129A C1orf24 NIBAN GIG39	103 kDa	0.0001	1.3	0.213234
	Phospholipase A-2-activating protein OS=Homo sapiens GN=PLAA PE=1 SV=2	PLAP_HUMAN	Q9Y263	PLAA PLAP	87 kDa	0.0001	0.98	0.221766
	Transmembrane emp24 domain-containing protein 4 OS=Homo sapiens GN=TMED4 PE=1 SV=1	TMED4_HUMAN	Q7Z7H5	TMED4 ERS25	26 kDa	0.0002	1.06	0.486621
	Mitochondrial dicarboxylate carrier OS=Homo sapiens GN=SLC25A10 PE=1 SV=2	DIC_HUMAN	Q9UBX3	SLC25A10 DIC	31 kDa	0.0001	1.9	0.466202
	Peptidyl-tRNA hydrolase 2, mitochondrial OS=Homo sapiens GN=PTRH2 PE=1 SV=1	PTH2_HUMAN	Q9Y3E5	PTRH2 BIT1 PTH2 CGI-147	19 kDa	0.0027	1.69	0.459239
	Sideroflexin-3 OS=Homo sapiens GN=SFXN3 PE=1 SV=2	SFXN3_HUMAN	Q9BWM7	SFXN3	36 kDa	0.0001	1.06	0.235932
	Armadillo repeat-containing protein 10 OS=Homo sapiens GN=ARMC10 PE=1 SV=1	ARM10_HUMAN	Q8N2F6	ARMC10 SVH PSEC0198	38 kDa	0.0001	1.1	0.254608
	CD70 antigen OS=Homo sapiens GN=CD70 PE=1 SV=2	CD70_HUMAN	P32970	CD70 CD27L CD27LG TNFSF7	21 kDa	0.0025	1.44	0.200691
	Ribosomal protein S6 kinase alpha-3 OS=Homo sapiens GN=RPS6KA3 PE=1 SV=1	KS6A3_HUMAN	P51812	RPS6KA3 ISPK1 MAPKAPK1B RSK2	84 kDa	0.0001	1.11	0.130435
	Syntaxin-4 OS=Homo sapiens GN=STX4 PE=1 SV=2	STX4_HUMAN	Q12846	STX4 STX4A	34 kDa	0.00099	1.78	0.443693
	SURP and G-patch domain-containing protein 2 OS=Homo sapiens GN=SUGP2 PE=1 SV=2	SUGP2_HUMAN	Q8IX01	SUGP2 KIAA0365 SFRS14	120 kDa	0.00064	1.07	0.329239
	AP-1 complex subunit beta-1 OS=Homo sapiens GN=AP1B1 PE=1 SV=2	AP1B1_HUMAN	Q10567	AP1B1 ADTB1 BAM22 CLAPB2	105 kDa	0.0001	1.27	0.0614875
	Bystin OS=Homo sapiens GN=BYSL PE=1 SV=3	BYST_HUMAN	Q13895	BYSL	50 kDa	0.0001	1.53	0.282254
	Guanine nucleotide-binding protein G(q) subunit alpha OS=Homo sapiens GN=GNAQ PE=1 SV=4	GNAQ_HUMAN	P50148	GNAQ GAQ	42 kDa	0.0001	1.37	0.109623
	Huntingtin-interacting protein 1 OS=Homo sapiens GN=HIP1 PE=1 SV=5	HIP1_HUMAN	O00291	HIP1	116 kDa	0.0001	1.63	0.252355
	Integrin beta-3 OS=Homo sapiens GN=ITGB3 PE=1 SV=2	ITB3_HUMAN	P05106	ITGB3 GP3A	87 kDa	0.0001	2.63	0.256558
	Ragulator complex protein LAMTOR1 OS=Homo sapiens GN=LAMTOR1 PE=1 SV=2	LTOR1_HUMAN	Q6IAA8	LAMTOR1 C11orf59 PDRO PP7157	18 kDa	0.0001	1.17	0.22328
	Ras-related protein Rab-10 OS=Homo sapiens GN=RAB10 PE=1 SV=1	RAB10_HUMAN	P61026	RAB10	23 kDa	0.00022	2.44	0.355292
	Sphingosine-1-phosphate lyase 1 OS=Homo sapiens GN=SGPL1 PE=1 SV=3	SGPL1_HUMAN	O95470	SGPL1 KIAA1252	64 kDa	0.00062	2.59	0.344125
	Protein TBRG4 OS=Homo sapiens GN=TBRG4 PE=1 SV=1	TBRG4_HUMAN	Q969Z0	TBRG4 CPR2 FASTKD4 KIAA0948	71 kDa	0.0001	1.7	0.2744
	Vacuolar protein sorting-associated protein 26A OS=Homo sapiens GN=VPS26A PE=1 SV=2	VP26A_HUMAN	O75436	VPS26A VPS26	38 kDa	0.0001	1.14	0.174736
	AP-2 complex subunit mu OS=Homo sapiens GN=AP2M1 PE=1 SV=2	AP2M1_HUMAN	Q96CW1	AP2M1 CLAPM1 KIAA0109	50 kDa	0.0001	0.94	0.0526316
	GPI transamidase component PIG-S OS=Homo sapiens GN=PIGS PE=1 SV=3	PIGS_HUMAN	Q96S52	PIGS UNQ1873/PRO4316	62 kDa	0.00023	1.47	0.150482
	WD repeat-containing protein 3 OS=Homo sapiens GN=WDR3 PE=1 SV=1	WDR3_HUMAN	Q9UNX4	WDR3	106 kDa	0.0017	2.38	0.379472
	Signal peptidase complex subunit 1 OS=Homo sapiens GN=SPCS1 PE=1 SV=4	SPCS1_HUMAN	Q9Y6A9	SPCS1 SPC12 HSPC033	12 kDa	0.0001	2.59	0.27345
	Histone H2A type 1-D OS=Homo sapiens GN=HIST1H2AD PE=1 SV=2	H2A1D_HUMAN	P20671	HIST1H2AD H2AFG	14 kDa	0.0001	-1.52	0.216506
	Exosome complex component RRP42 OS=Homo sapiens GN=EXOSC7 PE=1 SV=3	EXOS7_HUMAN	Q15024	EXOSC7 KIAA0116 RRP42	32 kDa	0.0001	1.37	0.0224942
	Very-long-chain (3R)-3-hydroxyacyl-CoA dehydratase 3 OS=Homo sapiens GN=HACD3 PE=1 SV=2	HACD3_HUMAN	Q9P035	HACD3 BIND1 PTPLAD1	43 kDa	0.0001	3.14	0.105034
	Secretory carrier-associated membrane protein 3 OS=Homo sapiens GN=SCAMP3 PE=1 SV=3	SCAM3_HUMAN	O14828	SCAMP3 C1orf3 PROPIN1	38 kDa	0.0001	2.56	0.358014
	SH3 domain-binding glutamic acid-rich-like protein 3 OS=Homo sapiens GN=SH3BGRL3 PE=1 SV=1	SH3L3_HUMAN	Q9H299	SH3BGRL3 P1725	10 kDa	0.0001	-1.17	0.247436
	Transmembrane 9 superfamily member 4 OS=Homo sapiens GN=TM9SF4 PE=1 SV=2	TM9S4_HUMAN	Q92544	TM9SF4 KIAA0255 TUCAP1	75 kDa	0.0001	3.2	0.0789183
	Transmembrane protein 2 OS=Homo sapiens GN=TMEM2 PE=1 SV=1	TMEM2_HUMAN	Q9UHN6	TMEM2 KIAA1412	154 kDa	0.0001	1.81	0.193315
	Periodic tryptophan protein 2 homolog OS=Homo sapiens GN=PWP2 PE=2 SV=2	PWP2_HUMAN	Q15269	PWP2 PWP2H	102 kDa	0.0001	1.64	0.179595
	Fibronectin type III domain-containing protein 3B OS=Homo sapiens GN=FNDC3B PE=1 SV=2	FND3B_HUMAN	Q53EP0	FNDC3B FAD104 NS5ABP37 UNQ2421/PRO4979/PRO34274	133 kDa	0.0027	2.27	0.357439
	Neuroblastoma-amplified sequence OS=Homo sapiens GN=NBAS PE=1 SV=2	NBAS_HUMAN	A2RRP1	NBAS NAG	269 kDa	0.0001	1.93	0.299772
	NADH dehydrogenase [ubiquinone] 1 beta subcomplex subunit 6 OS=Homo sapiens GN=NDUFB6 PE=1 SV=3	NDUB6_HUMAN	O95139	NDUFB6	15 kDa	0.0001	1.48	0.188982
	Lysosome membrane protein 2 OS=Homo sapiens GN=SCARB2 PE=1 SV=2	SCRB2_HUMAN	Q14108	SCARB2 CD36L2 LIMP2 LIMPII	54 kDa	0.0001	3.09	0.234347
	Neutral amino acid transporter B(0) OS=Homo sapiens GN=SLC1A5 PE=1 SV=2	AAAT_HUMAN	Q15758	SLC1A5 ASCT2 M7V1 RDR RDRC	57 kDa	0.0001	2.53	0.302982
	Acyl-CoA-binding domain-containing protein 5 OS=Homo sapiens GN=ACBD5 PE=1 SV=1	ACBD5_HUMAN	Q5T8D3	ACBD5 KIAA1996	60 kDa	0.0015	1.04	0.141421
	CLIP-associating protein 2 OS=Homo sapiens GN=CLASP2 PE=1 SV=2	CLAP2_HUMAN	O75122	CLASP2 KIAA0627	141 kDa	0.0001	1.19	0.0753066
	Cullin-4B OS=Homo sapiens GN=CUL4B PE=1 SV=4	CUL4B_HUMAN	Q13620	CUL4B KIAA0695	104 kDa	0.002	1.52	0.142639
	Ephrin type-B receptor 2 OS=Homo sapiens GN=EPHB2 PE=1 SV=5	EPHB2_HUMAN	P29323	EPHB2 DRT EPHT3 EPTH3 ERK HEK5 TYRO5	117 kDa	0.0001	2.04	0.0851936
	Nicotinate-nucleotide pyrophosphorylase [carboxylating] OS=Homo sapiens GN=QPRT PE=1 SV=3	NADC_HUMAN	Q15274	QPRT	31 kDa	0.00058	0.96	0.285714
	Polynucleotide 5'-hydroxyl-kinase NOL9 OS=Homo sapiens GN=NOL9 PE=1 SV=1	NOL9_HUMAN	Q5SY16	NOL9	79 kDa	0.00031	1.51	0.33764
	UDP-N-acetylglucosamine--peptide N-acetylglucosaminyltransferase 110 kDa subunit OS=Homo sapiens GN=OGT PE=1 SV=3	OGT1_HUMAN	O15294	OGT	117 kDa	0.003	1.07	0.396264
	PH-interacting protein OS=Homo sapiens GN=PHIP PE=1 SV=2	PHIP_HUMAN	Q8WWQ0	PHIP WDR11	207 kDa	0.0046	1.04	0.45562
	Protein transport protein Sec61 subunit alpha isoform 1 OS=Homo sapiens GN=SEC61A1 PE=1 SV=2	S61A1_HUMAN	P61619	SEC61A1 SEC61A	52 kDa	0.0001	2.89	0.249087
	Pre-mRNA-splicing factor SYF1 OS=Homo sapiens GN=XAB2 PE=1 SV=2	SYF1_HUMAN	Q9HCS7	XAB2 HCNP KIAA1177 SYF1 PP3898	100 kDa	0.0001	1.16	0.141002
	Torsin-1A-interacting protein 2 OS=Homo sapiens GN=TOR1AIP2 PE=1 SV=1	TOIP2_HUMAN	Q8NFQ8	TOR1AIP2 IFRG15 LULL1	51 kDa	0.013	1.62	0.182479
	Transmembrane protein 214 OS=Homo sapiens GN=TMEM214 PE=1 SV=2	TM214_HUMAN	Q6NUQ4	TMEM214 PP446	77 kDa	0.017	2.59	0.333432
	U3 small nucleolar RNA-associated protein 4 homolog OS=Homo sapiens GN=UTP4 PE=1 SV=1	UTP4_HUMAN	Q969X6	UTP4 CIRH1A cPERP-E KIAA1988	77 kDa	0.0001	1.08	0.352506
	Acyl-CoA dehydrogenase family member 9, mitochondrial OS=Homo sapiens GN=ACAD9 PE=1 SV=1	ACAD9_HUMAN	Q9H845	ACAD9	69 kDa	0.0001	2.23	0.121038
	Alpha-methylacyl-CoA racemase OS=Homo sapiens GN=AMACR PE=1 SV=2	AMACR_HUMAN	Q9UHK6	AMACR	42 kDa	0.0033	0.99	0.270864
	Coatomer subunit gamma-2 OS=Homo sapiens GN=COPG2 PE=1 SV=1	COPG2_HUMAN	Q9UBF2	COPG2	98 kDa	0.00041	1.37	0.27735
	COP9 signalosome complex subunit 3 OS=Homo sapiens GN=COPS3 PE=1 SV=3	CSN3_HUMAN	Q9UNS2	COPS3 CSN3	48 kDa	0.0001	1.68	0.336321
	GPI-anchor transamidase OS=Homo sapiens GN=PIGK PE=1 SV=2	GPI8_HUMAN	Q92643	PIGK GPI8	45 kDa	0.0001	1.91	0.128565
	Sterol-4-alpha-carboxylate 3-dehydrogenase, decarboxylating OS=Homo sapiens GN=NSDHL PE=1 SV=2	NSDHL_HUMAN	Q15738	NSDHL H105E3	42 kDa	0.008	2.01	0.179758
	Peptidyl-prolyl cis-trans isomerase-like 3 OS=Homo sapiens GN=PPIL3 PE=1 SV=1	PPIL3_HUMAN	Q9H2H8	PPIL3	18 kDa	0.018	-1.5	0.314918
	Zinc phosphodiesterase ELAC protein 2 OS=Homo sapiens GN=ELAC2 PE=1 SV=2	RNZ2_HUMAN	Q9BQ52	ELAC2 HPC2	92 kDa	0.0001	1.23	0.331127
	WD repeat-containing protein 11 OS=Homo sapiens GN=WDR11 PE=1 SV=1	WDR11_HUMAN	Q9BZH6	WDR11 BRWD2 KIAA1351 WDR15	137 kDa	0.0015	1.38	0.43344
	Surfeit locus protein 4 OS=Homo sapiens GN=SURF4 PE=1 SV=3	SURF4_HUMAN	O15260	SURF4 SURF-4	30 kDa	0.0041	1.94	0.0916144
	DNA (cytosine-5)-methyltransferase 1 OS=Homo sapiens GN=DNMT1 PE=1 SV=2	DNMT1_HUMAN	P26358	DNMT1 AIM CXXC9 DNMT	183 kDa	0.0001	0.96	0.147825
	Endoplasmic reticulum-Golgi intermediate compartment protein 2 OS=Homo sapiens GN=ERGIC2 PE=1 SV=2	ERGI2_HUMAN	Q96RQ1	ERGIC2 ERV41 PTX1 CDA14	43 kDa	0.00029	1.62	0.201452
	Syntaxin-7 OS=Homo sapiens GN=STX7 PE=1 SV=4	STX7_HUMAN	O15400	STX7	30 kDa	0.0001	1.86	0.0833196
	Replication factor C subunit 3 OS=Homo sapiens GN=RFC3 PE=1 SV=2	RFC3_HUMAN	P40938	RFC3	41 kDa	0.0001	1.39	0.120594
	Monoacylglycerol lipase ABHD12 OS=Homo sapiens GN=ABHD12 PE=1 SV=2	ABD12_HUMAN	Q8N2K0	ABHD12 C20orf22	45 kDa	0.00026	2.18	0
	Discoidin, CUB and LCCL domain-containing protein 2 OS=Homo sapiens GN=DCBLD2 PE=1 SV=1	DCBD2_HUMAN	Q96PD2	DCBLD2 CLCP1 ESDN	85 kDa	0.0001	2.34	0.413242
	Elongator complex protein 1 OS=Homo sapiens GN=IKBKAP PE=1 SV=3	ELP1_HUMAN	O95163	IKBKAP ELP1 IKAP	150 kDa	0.0001	1.16	0.051703
	DNA excision repair protein ERCC-6-like OS=Homo sapiens GN=ERCC6L PE=1 SV=1	ERC6L_HUMAN	Q2NKX8	ERCC6L PICH	141 kDa	0.0001	1.17	0.286411
	Hepatocyte growth factor receptor OS=Homo sapiens GN=MET PE=1 SV=4	MET_HUMAN	P08581	MET	156 kDa	0.00015	1.37	0.250692
	Tyrosine-protein phosphatase non-receptor type 14 OS=Homo sapiens GN=PTPN14 PE=1 SV=2	PTN14_HUMAN	Q15678	PTPN14 PEZ PTPD2	135 kDa	0.0001	0.95	0.189766
	Serine/threonine-protein phosphatase 2A 56 kDa regulatory subunit delta isoform OS=Homo sapiens GN=PPP2R5D PE=1 SV=1	2A5D_HUMAN	Q14738	PPP2R5D	70 kDa	0.016	1.28	0.372161
	Arfaptin-1 OS=Homo sapiens GN=ARFIP1 PE=1 SV=2	ARFP1_HUMAN	P53367	ARFIP1	42 kDa	0.0001	-1.23	0.25
	Midasin OS=Homo sapiens GN=MDN1 PE=1 SV=2	MDN1_HUMAN	Q9NU22	MDN1 KIAA0301	633 kDa	0.00028	-1.59	0
	Pentatricopeptide repeat domain-containing protein 3, mitochondrial OS=Homo sapiens GN=PTCD3 PE=1 SV=3	PTCD3_HUMAN	Q96EY7	PTCD3 MRPS39 TRG15	79 kDa	0.0033	1.66	0.460141
	Dolichyl-diphosphooligosaccharide--protein glycosyltransferase subunit STT3B OS=Homo sapiens GN=STT3B PE=1 SV=1	STT3B_HUMAN	Q8TCJ2	STT3B SIMP	94 kDa	0.0001	2.52	0.0800459
	Antigen peptide transporter 1 OS=Homo sapiens GN=TAP1 PE=1 SV=2	TAP1_HUMAN	Q03518	TAP1 ABCB2 PSF1 RING4 Y3	87 kDa	0.0001	2.68	0.276631
	Cohesin subunit SA-2 OS=Homo sapiens GN=STAG2 PE=1 SV=3	STAG2_HUMAN	Q8N3U4	STAG2 SA2	141 kDa	0.00043	1.86	0.21184
	Metaxin-1 OS=Homo sapiens GN=MTX1 PE=1 SV=2	MTX1_HUMAN	Q13505	MTX1 MTX MTXN	51 kDa	0.0001	2.06	0.131555
	NADH dehydrogenase [ubiquinone] 1 subunit C2 OS=Homo sapiens GN=NDUFC2 PE=1 SV=1	NDUC2_HUMAN	O95298	NDUFC2 HLC1	14 kDa	0.0001	2.05	0.192545
	Minor histocompatibility antigen H13 OS=Homo sapiens GN=HM13 PE=1 SV=1	HM13_HUMAN	Q8TCT9	HM13 H13 IMP1 PSL3 SPP MSTP086	41 kDa	0.0028	3.12	0.482902
	Tyrosine--tRNA ligase, mitochondrial OS=Homo sapiens GN=YARS2 PE=1 SV=2	SYYM_HUMAN	Q9Y2Z4	YARS2 CGI-04	53 kDa	0.00029	2.11	0.241451
	Prefoldin subunit 6 OS=Homo sapiens GN=PFDN6 PE=1 SV=1	PFD6_HUMAN	O15212	PFDN6 HKE2 PFD6	15 kDa	0.0001	-1.17	0.247436
	Translocation protein SEC62 OS=Homo sapiens GN=SEC62 PE=1 SV=1	SEC62_HUMAN	Q99442	SEC62 TLOC1	46 kDa	0.0001	3.16	0.192771
	Tyrosine-protein kinase Yes OS=Homo sapiens GN=YES1 PE=1 SV=3	YES_HUMAN	P07947	YES1 YES	61 kDa	0.0001	1.79	0.223297
	ADP-ribosylation factor 6 OS=Homo sapiens GN=ARF6 PE=1 SV=2	ARF6_HUMAN	P62330	ARF6	20 kDa	0.0001	1.8	0.202031
	Aldehyde dehydrogenase, mitochondrial OS=Homo sapiens GN=ALDH2 PE=1 SV=2	ALDH2_HUMAN	P05091	ALDH2 ALDM	56 kDa	0.0001	1.15	0
	DNA ligase 3 OS=Homo sapiens GN=LIG3 PE=1 SV=2	DNLI3_HUMAN	P49916	LIG3	113 kDa	0.00019	0.96	0.175339
	Hematological and neurological expressed 1-like protein OS=Homo sapiens GN=HN1L PE=1 SV=1	HN1L_HUMAN	Q9H910	HN1L C16orf34 L11	20 kDa	0.00013	-3.27	0.433013
	Cation-dependent mannose-6-phosphate receptor OS=Homo sapiens GN=M6PR PE=1 SV=1	MPRD_HUMAN	P20645	M6PR MPR46 MPRD	31 kDa	0.0001	2.17	0.266543
	Negative elongation factor B OS=Homo sapiens GN=NELFB PE=1 SV=1	NELFB_HUMAN	Q8WX92	NELFB COBRA1 KIAA1182	66 kDa	0.00029	1.64	0.371097
	Sulfhydryl oxidase 2 OS=Homo sapiens GN=QSOX2 PE=1 SV=3	QSOX2_HUMAN	Q6ZRP7	QSOX2 QSCN6L1 SOXN	78 kDa	0.00015	2.29	0.204082
	SRSF protein kinase 1 OS=Homo sapiens GN=SRPK1 PE=1 SV=2	SRPK1_HUMAN	Q96SB4	SRPK1	74 kDa	0.00031	1.92	0.235702
	TLD domain-containing protein 1 OS=Homo sapiens GN=TLDC1 PE=1 SV=2	TLDC1_HUMAN	Q6P9B6	TLDC1 KIAA1609	51 kDa	0.00052	1.83	0.274986
	Prefoldin subunit 1 OS=Homo sapiens GN=PFDN1 PE=1 SV=2	PFD1_HUMAN	O60925	PFDN1 PFD1	14 kDa	0.0001	-1.3	0.25
	WD repeat-containing protein 43 OS=Homo sapiens GN=WDR43 PE=1 SV=3	WDR43_HUMAN	Q15061	WDR43 KIAA0007 UTP5	75 kDa	0.0007	1.81	0.502831
	Ribosomal RNA processing protein 1 homolog A OS=Homo sapiens GN=RRP1 PE=1 SV=1	RRP1_HUMAN	P56182	RRP1 D21S2056E NNP1 NOP52 RRP1A	53 kDa	0.0071	1.01	0.173205
	Lamin-B receptor OS=Homo sapiens GN=LBR PE=1 SV=2	LBR_HUMAN	Q14739	LBR	71 kDa	0.0001	1.85	0.141237
	Nucleolar complex protein 4 homolog OS=Homo sapiens GN=NOC4L PE=1 SV=1	NOC4L_HUMAN	Q9BVI4	NOC4L	58 kDa	0.0042	2.51	0.173675
	Mini-chromosome maintenance complex-binding protein OS=Homo sapiens GN=MCMBP PE=1 SV=2	MCMBP_HUMAN	Q9BTE3	MCMBP C10orf119	73 kDa	0.0001	1.78	0.063323
	Large neutral amino acids transporter small subunit 1 OS=Homo sapiens GN=SLC7A5 PE=1 SV=2	LAT1_HUMAN	Q01650	SLC7A5 CD98LC LAT1 MPE16	55 kDa	0.0001	2.58	0.169148
	Apoptosis regulator BAX OS=Homo sapiens GN=BAX PE=1 SV=1	BAX_HUMAN	Q07812	BAX BCL2L4	21 kDa	0.0001	2.43	0.0769231
	Peroxisomal carnitine O-octanoyltransferase OS=Homo sapiens GN=CROT PE=1 SV=2	OCTC_HUMAN	Q9UKG9	CROT COT	70 kDa	0.0075	1.4	0.424264
	RNA 3'-terminal phosphate cyclase-like protein OS=Homo sapiens GN=RCL1 PE=1 SV=3	RCL1_HUMAN	Q9Y2P8	RCL1 RNAC RPC2 RPCL1 RTC2 HSPC338	41 kDa	0.0001	1.74	0.288675
	SH3 domain-binding glutamic acid-rich-like protein OS=Homo sapiens GN=SH3BGRL PE=1 SV=1	SH3L1_HUMAN	O75368	SH3BGRL	13 kDa	0.00013	-1.19	0.123718
	Mitochondrial antiviral-signaling protein OS=Homo sapiens GN=MAVS PE=1 SV=2	MAVS_HUMAN	Q7Z434	MAVS IPS1 KIAA1271 VISA	57 kDa	0.0001	1.54	0.0393648
	AP-3 complex subunit delta-1 OS=Homo sapiens GN=AP3D1 PE=1 SV=1	AP3D1_HUMAN	O14617	AP3D1 PRO0039	130 kDa	0.00013	2.38	0.412431
	p53 and DNA damage-regulated protein 1 OS=Homo sapiens GN=PDRG1 PE=1 SV=2	PDRG1_HUMAN	Q9NUG6	PDRG1 C20orf126 PDRG	16 kDa	0.0001	-1.2	1.69967e-16
	5'-nucleotidase domain-containing protein 1 OS=Homo sapiens GN=NT5DC1 PE=1 SV=1	NT5D1_HUMAN	Q5TFE4	NT5DC1 NT5C2L1 LP2642	52 kDa	0.0001	1.1	0.265132
	Dynein light chain roadblock-type 1 OS=Homo sapiens GN=DYNLRB1 PE=1 SV=3	DLRB1_HUMAN	Q9NP97	DYNLRB1 BITH DNCL2A DNLC2A ROBLD1 HSPC162	11 kDa	0.0016	-1.28	0
	Dehydrogenase/reductase SDR family member 7B OS=Homo sapiens GN=DHRS7B PE=1 SV=2	DRS7B_HUMAN	Q6IAN0	DHRS7B SDR32C1 CGI-93 UNQ212/PRO238	35 kDa	0.0001	2.51	0.378159
	Plasminogen receptor (KT) OS=Homo sapiens GN=PLGRKT PE=1 SV=1	PLRKT_HUMAN	Q9HBL7	PLGRKT C9orf46 AD025 MDS030	17 kDa	0.0001	2.08	0.223126
	U4/U6.U5 tri-snRNP-associated protein 2 OS=Homo sapiens GN=USP39 PE=1 SV=2	SNUT2_HUMAN	Q53GS9	USP39 CGI-21 HSPC332 PRO2855	65 kDa	0.0001	2.41	0.225288
	V-type proton ATPase subunit H OS=Homo sapiens GN=ATP6V1H PE=1 SV=1	VATH_HUMAN	Q9UI12	ATP6V1H CGI-11	56 kDa	0.0001	2.7	0.183303
	28S ribosomal protein S2, mitochondrial OS=Homo sapiens GN=MRPS2 PE=1 SV=1	RT02_HUMAN	Q9Y399	MRPS2 CGI-91	33 kDa	0.0001	1.18	0.130435
	ATP-binding cassette sub-family B member 7, mitochondrial OS=Homo sapiens GN=ABCB7 PE=1 SV=2	ABCB7_HUMAN	O75027	ABCB7 ABC7	83 kDa	0.0001	2.28	0.0551198
	Wolframin OS=Homo sapiens GN=WFS1 PE=1 SV=2	WFS1_HUMAN	O76024	WFS1	100 kDa	0.0036	2.36	0.135982
	Golgi SNAP receptor complex member 1 OS=Homo sapiens GN=GOSR1 PE=1 SV=1	GOSR1_HUMAN	O95249	GOSR1 GS28	29 kDa	0.00058	1.25	0.242981
	Ras-related protein Rab-35 OS=Homo sapiens GN=RAB35 PE=1 SV=1	RAB35_HUMAN	Q15286	RAB35 RAB1C RAY	23 kDa	0.00037	1.73	0.219104
	Protein CIP2A OS=Homo sapiens GN=KIAA1524 PE=1 SV=2	CIP2A_HUMAN	Q8TCG1	KIAA1524 CIP2A	102 kDa	0.0045	1.48	0.239112
	Nucleoporin GLE1 OS=Homo sapiens GN=GLE1 PE=1 SV=2	GLE1_HUMAN	Q53GS7	GLE1 GLE1L	80 kDa	0.00039	2.12	0.209584
	Nicastrin OS=Homo sapiens GN=NCSTN PE=1 SV=2	NICA_HUMAN	Q92542	NCSTN KIAA0253 UNQ1874/PRO4317	78 kDa	0.0001	2.23	0.202031
	Metalloreductase STEAP3 OS=Homo sapiens GN=STEAP3 PE=1 SV=2	STEA3_HUMAN	Q658P3	STEAP3 TSAP6	55 kDa	0.0022	2.08	0.391666
	Formin-like protein 2 OS=Homo sapiens GN=FMNL2 PE=1 SV=3	FMNL2_HUMAN	Q96PY5	FMNL2 FHOD2 KIAA1902	123 kDa	0.0001	1.67	0.101885
	Synaptobrevin homolog YKT6 OS=Homo sapiens GN=YKT6 PE=1 SV=1	YKT6_HUMAN	O15498	YKT6	22 kDa	0.0001	1.56	0.293972
	Pyruvate dehydrogenase phosphatase regulatory subunit, mitochondrial OS=Homo sapiens GN=PDPR PE=1 SV=2	PDPR_HUMAN	Q8NCN5	PDPR KIAA1990	99 kDa	0.011	1.14	0.419026
	TIP41-like protein OS=Homo sapiens GN=TIPRL PE=1 SV=2	TIPRL_HUMAN	O75663	TIPRL	31 kDa	0.0014	1.09	0.0328887
	Pre-mRNA-splicing factor CWC22 homolog OS=Homo sapiens GN=CWC22 PE=1 SV=3	CWC22_HUMAN	Q9HCG8	CWC22 KIAA1604 NCM	105 kDa	0.0001	1.68	0.128565
	Transcription initiation factor IIA subunit 1 OS=Homo sapiens GN=GTF2A1 PE=1 SV=1	TF2AA_HUMAN	P52655	GTF2A1 TF2A1	42 kDa	0.0027	-1.46	0.202031
	Histone-arginine methyltransferase CARM1 OS=Homo sapiens GN=CARM1 PE=1 SV=3	CARM1_HUMAN	Q86X55	CARM1 PRMT4	66 kDa	0.00054	0.98	0.328254
	Vesicle transport through interaction with t-SNAREs homolog 1B OS=Homo sapiens GN=VTI1B PE=1 SV=3	VTI1B_HUMAN	Q9UEU0	VTI1B VTI1 VTI1L VTI1L1 VTI2	27 kDa	0.0001	1.56	0.0877888
	G2/mitotic-specific cyclin-B1 OS=Homo sapiens GN=CCNB1 PE=1 SV=1	CCNB1_HUMAN	P14635	CCNB1 CCNB	48 kDa	0.015	1.25	0.150448
	DNA-directed RNA polymerase II subunit RPB2 OS=Homo sapiens GN=POLR2B PE=1 SV=1	RPB2_HUMAN	P30876	POLR2B	134 kDa	0.0047	1.72	0.43446
	Aladin OS=Homo sapiens GN=AAAS PE=1 SV=1	AAAS_HUMAN	Q9NRG9	AAAS ADRACALA GL003	60 kDa	0.0001	1.36	0.0565685
	Guanine nucleotide-binding protein G(k) subunit alpha OS=Homo sapiens GN=GNAI3 PE=1 SV=3	GNAI3_HUMAN	P08754	GNAI3	41 kDa	0.0001	1.96	0.116465
	Thioredoxin domain-containing protein 17 OS=Homo sapiens GN=TXNDC17 PE=1 SV=1	TXD17_HUMAN	Q9BRA2	TXNDC17 TXNL5	14 kDa	0.0013	-1.82	0.216506
	E3 ubiquitin-protein ligase RNF213 OS=Homo sapiens GN=RNF213 PE=1 SV=3	RN213_HUMAN	Q63HN8	RNF213 ALO17 C17orf27 KIAA1554 KIAA1618 MYSTR	591 kDa	0.0053	1.35	0.279916
	Leucyl-cystinyl aminopeptidase OS=Homo sapiens GN=LNPEP PE=1 SV=3	LCAP_HUMAN	Q9UIQ6	LNPEP OTASE	117 kDa	0.00035	1.47	0.173675
	7,8-dihydro-8-oxoguanine triphosphatase OS=Homo sapiens GN=NUDT1 PE=1 SV=3	8ODP_HUMAN	P36639	NUDT1 MTH1	23 kDa	0.0001	-1.43	0.157459
	Ras-related protein Rab-21 OS=Homo sapiens GN=RAB21 PE=1 SV=3	RAB21_HUMAN	Q9UL25	RAB21 KIAA0118	24 kDa	0.0001	2.05	0.311151
	Syntaxin-18 OS=Homo sapiens GN=STX18 PE=1 SV=1	STX18_HUMAN	Q9P2W9	STX18 GIG9	39 kDa	0.00037	2.21	0.401934
	V-type proton ATPase subunit C 1 OS=Homo sapiens GN=ATP6V1C1 PE=1 SV=4	VATC1_HUMAN	P21283	ATP6V1C1 ATP6C ATP6D VATC	44 kDa	0.00037	1.48	0.25179
	Protein BRICK1 OS=Homo sapiens GN=BRK1 PE=1 SV=1	BRK1_HUMAN	Q8WUW1	BRK1 C3orf10 HSPC300 MDS027	9 kDa	0.00062	-2.23	0
	Dipeptidyl peptidase 2 OS=Homo sapiens GN=DPP7 PE=1 SV=3	DPP2_HUMAN	Q9UHL4	DPP7 DPP2 QPP	54 kDa	0.0001	-1.21	0.133235
	Nucleolar protein 14 OS=Homo sapiens GN=NOP14 PE=1 SV=3	NOP14_HUMAN	P78316	NOP14 C4orf9 NOL14 RES4-25	98 kDa	0.0001	1.89	0.108253
	Cytochrome c-type heme lyase OS=Homo sapiens GN=HCCS PE=1 SV=1	CCHL_HUMAN	P53701	HCCS CCHL	31 kDa	0.0001	1.38	0.259754
	Homer protein homolog 3 OS=Homo sapiens GN=HOMER3 PE=1 SV=2	HOME3_HUMAN	Q9NSC5	HOMER3	40 kDa	0.002	-1.39	0.25
	RelA-associated inhibitor OS=Homo sapiens GN=PPP1R13L PE=1 SV=4	IASPP_HUMAN	Q8WUF5	PPP1R13L IASPP NKIP1 PPP1R13BL RAI	89 kDa	0.0001	-1.26	0.25
	Uncharacterized protein C19orf43 OS=Homo sapiens GN=C19orf43 PE=1 SV=1	CS043_HUMAN	Q9BQ61	C19orf43	18 kDa	0.00055	-1.51	0.266469
	AP-1 complex subunit gamma-1 OS=Homo sapiens GN=AP1G1 PE=1 SV=5	AP1G1_HUMAN	O43747	AP1G1 ADTG CLAPG1	91 kDa	0.0001	1.43	0.0876988
	Eukaryotic translation initiation factor 4 gamma 3 OS=Homo sapiens GN=EIF4G3 PE=1 SV=2	IF4G3_HUMAN	O43432	EIF4G3	177 kDa	0.0001	1.19	0.0642824
	Ras-related protein Rab-5B OS=Homo sapiens GN=RAB5B PE=1 SV=1	RAB5B_HUMAN	P61020	RAB5B	24 kDa	0.0001	1.19	0.246608
	Neuropathy target esterase OS=Homo sapiens GN=PNPLA6 PE=1 SV=2	PLPL6_HUMAN	Q8IY17	PNPLA6 NTE	150 kDa	0.009	1.25	0.345697
	Tax1-binding protein 3 OS=Homo sapiens GN=TAX1BP3 PE=1 SV=2	TX1B3_HUMAN	O14907	TAX1BP3 TIP1	14 kDa	0.00043	-1.22	0
	ATP synthase subunit f, mitochondrial OS=Homo sapiens GN=ATP5J2 PE=1 SV=3	ATPK_HUMAN	P56134	ATP5J2 ATP5JL	11 kDa	0.0087	2.64	0.246926
	Fatty aldehyde dehydrogenase OS=Homo sapiens GN=ALDH3A2 PE=1 SV=1	AL3A2_HUMAN	P51648	ALDH3A2 ALDH10 FALDH	55 kDa	0.0001	1.91	0.179487
	LEM domain-containing protein 2 OS=Homo sapiens GN=LEMD2 PE=1 SV=1	LEMD2_HUMAN	Q8NC56	LEMD2	57 kDa	0.00041	2.05	0.457778
	Receptor-type tyrosine-protein phosphatase F OS=Homo sapiens GN=PTPRF PE=1 SV=2	PTPRF_HUMAN	P10586	PTPRF LAR	213 kDa	0.0068	1.72	0.39598
	Rootletin OS=Homo sapiens GN=CROCC PE=1 SV=1	CROCC_HUMAN	Q5TZA2	CROCC KIAA0445	229 kDa	0.0001	-1.56	0.25
	39S ribosomal protein L48, mitochondrial OS=Homo sapiens GN=MRPL48 PE=1 SV=2	RM48_HUMAN	Q96GC5	MRPL48 CGI-118 HSPC290	24 kDa	0.0082	-1.18	0.446071
	Dimethyladenosine transferase 1, mitochondrial OS=Homo sapiens GN=TFB1M PE=1 SV=1	TFB1M_HUMAN	Q8WVM0	TFB1M CGI-75	40 kDa	0.0022	1.18	0.189517
	Kinetochore protein Spc24 OS=Homo sapiens GN=SPC24 PE=1 SV=2	SPC24_HUMAN	Q8NBT2	SPC24 SPBC24	22 kDa	0.0001	-1.32	0.25
	Ubiquilin-2 OS=Homo sapiens GN=UBQLN2 PE=1 SV=2	UBQL2_HUMAN	Q9UHD9	UBQLN2 N4BP4 PLIC2 HRIHFB2157	66 kDa	0.0001	-1.31	0.458258
	Phosphoglycerate kinase 2 OS=Homo sapiens GN=PGK2 PE=1 SV=3	PGK2_HUMAN	P07205	PGK2 PGKB	45 kDa	0.0001	-1.23	0.157135
	A-kinase anchor protein 1, mitochondrial OS=Homo sapiens GN=AKAP1 PE=1 SV=1	AKAP1_HUMAN	Q92667	AKAP1 AKAP149 PRKA1	97 kDa	0.0001	1.44	0.0800498
	ADP-ribosylation factor-like protein 8B OS=Homo sapiens GN=ARL8B PE=1 SV=1	ARL8B_HUMAN	Q9NVJ2	ARL8B ARL10C GIE1	22 kDa	0.00041	2.77	0.471405
	Bromodomain adjacent to zinc finger domain protein 1A OS=Homo sapiens GN=BAZ1A PE=1 SV=2	BAZ1A_HUMAN	Q9NRL2	BAZ1A ACF1 WCRF180 HSPC317	179 kDa	0.00074	1.28	0.253448
	Trophoblast glycoprotein OS=Homo sapiens GN=TPBG PE=1 SV=1	TPBG_HUMAN	Q13641	TPBG 5T4	46 kDa	0.0001	1.98	0.298065
	Nuclear cap-binding protein subunit 1 OS=Homo sapiens GN=NCBP1 PE=1 SV=1	NCBP1_HUMAN	Q09161	NCBP1 CBP80 NCBP	92 kDa	0.0022	2.44	0.38341
	ER membrane protein complex subunit 4 OS=Homo sapiens GN=EMC4 PE=1 SV=2	EMC4_HUMAN	Q5J8M3	EMC4 TMEM85 HSPC184 PIG17	20 kDa	0.0001	2.19	0.328312
	THO complex subunit 1 OS=Homo sapiens GN=THOC1 PE=1 SV=1	THOC1_HUMAN	Q96FV9	THOC1 HPR1	76 kDa	0.00018	1.59	0.097532
	Sphingosine-1-phosphate phosphatase 1 OS=Homo sapiens GN=SGPP1 PE=1 SV=2	SGPP1_HUMAN	Q9BX95	SGPP1	49 kDa	0.00036	1.32	0.0288615
	AP-1 complex subunit sigma-1A OS=Homo sapiens GN=AP1S1 PE=1 SV=1	AP1S1_HUMAN	P61966	AP1S1 AP19 CLAPS1	19 kDa	0.0001	1.72	0.042855
	Histone-lysine N-methyltransferase 2A OS=Homo sapiens GN=KMT2A PE=1 SV=5	KMT2A_HUMAN	Q03164	KMT2A ALL1 CXXC7 HRX HTRX MLL MLL1 TRX1	432 kDa	0.0075	1.02	0.280046
	Cytochrome c oxidase protein 20 homolog OS=Homo sapiens GN=COX20 PE=1 SV=2	COX20_HUMAN	Q5RI15	COX20 FAM36A	13 kDa	0.0001	1.51	0.0771389
	Mth938 domain-containing protein OS=Homo sapiens GN=AAMDC PE=1 SV=1	AAMDC_HUMAN	Q9H7C9	AAMDC C11orf67 PTD015	13 kDa	0.00012	-1.87	0.216506
	Saccharopine dehydrogenase-like oxidoreductase OS=Homo sapiens GN=SCCPDH PE=1 SV=1	SCPDL_HUMAN	Q8NBX0	SCCPDH CGI-49	47 kDa	0.00056	2.56	0.299985
	Neuroplastin OS=Homo sapiens GN=NPTN PE=1 SV=2	NPTN_HUMAN	Q9Y639	NPTN SDFR1 SDR1	44 kDa	0.017	1.74	0.232184
	FAST kinase domain-containing protein 2 OS=Homo sapiens GN=FASTKD2 PE=1 SV=1	FAKD2_HUMAN	Q9NYY8	FASTKD2 KIAA0971	81 kDa	0.00086	1.77	0.265165
	Short coiled-coil protein OS=Homo sapiens GN=SCOC PE=1 SV=2	SCOC_HUMAN	Q9UIL1	SCOC SCOCO HRIHFB2072	18 kDa	0.0001	-1.55	0.173205
	Proto-oncogene tyrosine-protein kinase Src OS=Homo sapiens GN=SRC PE=1 SV=3	SRC_HUMAN	P12931	SRC SRC1	60 kDa	0.0001	1.58	0.399043
	TELO2-interacting protein 2 OS=Homo sapiens GN=TTI2 PE=1 SV=1	TTI2_HUMAN	Q6NXR4	TTI2 C8orf41	57 kDa	0.0009	2.12	0.048766
	Rab3 GTPase-activating protein catalytic subunit OS=Homo sapiens GN=RAB3GAP1 PE=1 SV=3	RB3GP_HUMAN	Q15042	RAB3GAP1 KIAA0066 RAB3GAP	111 kDa	0.00078	1.47	0.464073
	Runt-related transcription factor 2 OS=Homo sapiens GN=RUNX2 PE=1 SV=2	RUNX2_HUMAN	Q13950	RUNX2 AML3 CBFA1 OSF2 PEBP2A	57 kDa	0.0001	-1.44	0.157459
	Dolichyl-diphosphooligosaccharide--protein glycosyltransferase subunit DAD1 OS=Homo sapiens GN=DAD1 PE=1 SV=3	DAD1_HUMAN	P61803	DAD1	12 kDa	0.0029	3.02	0.174594
	Syntaxin-10 OS=Homo sapiens GN=STX10 PE=1 SV=1	STX10_HUMAN	O60499	STX10 SYN10	28 kDa	0.013	1.83	0.219104
	Leukocyte surface antigen CD47 OS=Homo sapiens GN=CD47 PE=1 SV=1	CD47_HUMAN	Q08722	CD47 MER6	35 kDa	0.0001	2.98	0.326766
	Nuclear transcription factor Y subunit gamma OS=Homo sapiens GN=NFYC PE=1 SV=3	NFYC_HUMAN	Q13952	NFYC	50 kDa	0.00041	-1.32	0
	Lysosome-associated membrane glycoprotein 2 OS=Homo sapiens GN=LAMP2 PE=1 SV=2	LAMP2_HUMAN	P13473	LAMP2	45 kDa	0.0001	1.23	0.111027
	Protein XRP2 OS=Homo sapiens GN=RP2 PE=1 SV=4	XRP2_HUMAN	O75695	RP2	40 kDa	0.0031	2.41	0.133416
	Serine palmitoyltransferase 2 OS=Homo sapiens GN=SPTLC2 PE=1 SV=1	SPTC2_HUMAN	O15270	SPTLC2 KIAA0526 LCB2	63 kDa	0.00071	1.69	0.188562
	Endoplasmic reticulum-Golgi intermediate compartment protein 3 OS=Homo sapiens GN=ERGIC3 PE=1 SV=1	ERGI3_HUMAN	Q9Y282	ERGIC3 C20orf47 ERV46 SDBCAG84 CGI-54 PRO0989	43 kDa	0.0002	2.85	0.24595
	Rho guanine nucleotide exchange factor 40 OS=Homo sapiens GN=ARHGEF40 PE=1 SV=3	ARH40_HUMAN	Q8TER5	ARHGEF40 SOLO	165 kDa	0.00069	1.11	0.150682
	Tubulin-specific chaperone D OS=Homo sapiens GN=TBCD PE=1 SV=2	TBCD_HUMAN	Q9BTW9	TBCD KIAA0988 SSD1 TFCD PP1096	133 kDa	0.0001	2.14	0
	Putative phospholipase B-like 2 OS=Homo sapiens GN=PLBD2 PE=1 SV=2	PLBL2_HUMAN	Q8NHP8	PLBD2	65 kDa	0.00047	-1.33	0
	Protein kinase C iota type OS=Homo sapiens GN=PRKCI PE=1 SV=2	KPCI_HUMAN	P41743	PRKCI DXS1179E	68 kDa	0.013	1.7	0.498574
	Protein lunapark OS=Homo sapiens GN=LNP PE=1 SV=2	LNP_HUMAN	Q9C0E8	LNP KIAA1715	48 kDa	0.0001	1.44	0.110424
	Myeloid leukemia factor 2 OS=Homo sapiens GN=MLF2 PE=1 SV=1	MLF2_HUMAN	Q15773	MLF2	28 kDa	0.0001	-1.22	0.34641
	Tyrosine-protein kinase Lyn OS=Homo sapiens GN=LYN PE=1 SV=3	LYN_HUMAN	P07948	LYN JTK8	59 kDa	0.0001	2	0.0851936
	Histone acetyltransferase type B catalytic subunit OS=Homo sapiens GN=HAT1 PE=1 SV=1	HAT1_HUMAN	O14929	HAT1 KAT1	50 kDa	0.0054	1.15	0.340399
	Transmembrane protein 109 OS=Homo sapiens GN=TMEM109 PE=1 SV=1	TM109_HUMAN	Q9BVC6	TMEM109	26 kDa	0.01	3.11	0.321412
	Threonine--tRNA ligase, mitochondrial OS=Homo sapiens GN=TARS2 PE=1 SV=1	SYTM_HUMAN	Q9BW92	TARS2 TARSL1	81 kDa	0.0029	0.99	0.368925
	STE20/SPS1-related proline-alanine-rich protein kinase OS=Homo sapiens GN=STK39 PE=1 SV=3	STK39_HUMAN	Q9UEW8	STK39 SPAK	59 kDa	0.0015	1.03	0.219989
	Cytochrome c oxidase subunit 3 OS=Homo sapiens GN=MT-CO3 PE=1 SV=2	COX3_HUMAN	P00414	MT-CO3 COIII COXIII MTCO3	30 kDa	0.0003	3.53	0.0679317
	Membrane magnesium transporter 1 OS=Homo sapiens GN=MMGT1 PE=1 SV=1	MMGT1_HUMAN	Q8N4V1	MMGT1 EMC5 TMEM32	15 kDa	0.0014	1.51	0.226119
	NADH dehydrogenase [ubiquinone] 1 beta subcomplex subunit 5, mitochondrial OS=Homo sapiens GN=NDUFB5 PE=1 SV=1	NDUB5_HUMAN	O43674	NDUFB5	22 kDa	0.018	2.28	0.299985
	Translocating chain-associated membrane protein 1 OS=Homo sapiens GN=TRAM1 PE=1 SV=3	TRAM1_HUMAN	Q15629	TRAM1 TRAM	43 kDa	0.011	3.95	0.400249
	Grancalcin OS=Homo sapiens GN=GCA PE=1 SV=2	GRAN_HUMAN	P28676	GCA GCL	24 kDa	0.0001	-1.32	0.25
	Mitochondrial carrier homolog 1 OS=Homo sapiens GN=MTCH1 PE=1 SV=1	MTCH1_HUMAN	Q9NZJ7	MTCH1 PSAP CGI-64 UNQ1871/PRO4314	42 kDa	0.00011	2.83	0.261891
	Vesicle-associated membrane protein 8 OS=Homo sapiens GN=VAMP8 PE=1 SV=1	VAMP8_HUMAN	Q9BV40	VAMP8	11 kDa	0.00037	1.73	0.301924
	Small integral membrane protein 20 OS=Homo sapiens GN=SMIM20 PE=1 SV=2	SMI20_HUMAN	Q8N5G0	SMIM20 C4orf52 MITRAC7	18 kDa	0.0001	1.04	0.121772
	Protein Dr1 OS=Homo sapiens GN=DR1 PE=1 SV=1	NC2B_HUMAN	Q01658	DR1	19 kDa	0.0001	-1.19	0.247436
	Lysosomal acid phosphatase OS=Homo sapiens GN=ACP2 PE=1 SV=3	PPAL_HUMAN	P11117	ACP2	48 kDa	0.0001	1.13	0.0454545
	DnaJ homolog subfamily B member 12 OS=Homo sapiens GN=DNAJB12 PE=1 SV=4	DJB12_HUMAN	Q9NXW2	DNAJB12	42 kDa	0.0071	1.23	0.199682
	BRO1 domain-containing protein BROX OS=Homo sapiens GN=BROX PE=1 SV=1	BROX_HUMAN	Q5VW32	BROX BROFTI C1orf58	46 kDa	0.0071	1.78	0.147754
	TBC1 domain family member 10B OS=Homo sapiens GN=TBC1D10B PE=1 SV=3	TB10B_HUMAN	Q4KMP7	TBC1D10B FP2461	87 kDa	0.0027	1.59	0.286716
	CD81 antigen OS=Homo sapiens GN=CD81 PE=1 SV=1	CD81_HUMAN	P60033	CD81 TAPA1 TSPAN28	26 kDa	0.012	2.7	0.299985
	Stathmin-2 OS=Homo sapiens GN=STMN2 PE=1 SV=3	STMN2_HUMAN	Q93045	STMN2 SCG10 SCGN10	21 kDa	0.0011	-1.77	0.157459
	Transmembrane protein 205 OS=Homo sapiens GN=TMEM205 PE=1 SV=1	TM205_HUMAN	Q6UW68	TMEM205 UNQ501/PRO1018	21 kDa	0.0001	3.22	0.181599
	Uncharacterized protein C19orf52 OS=Homo sapiens GN=C19orf52 PE=1 SV=2	CS052_HUMAN	Q9BSF4	C19orf52	29 kDa	0.0001	2.64	0.104381
	Ribosomal biogenesis protein LAS1L OS=Homo sapiens GN=LAS1L PE=1 SV=2	LAS1L_HUMAN	Q9Y4W2	LAS1L MSTP060	83 kDa	0.0043	1.9	0.429285
	Probable cysteine--tRNA ligase, mitochondrial OS=Homo sapiens GN=CARS2 PE=1 SV=1	SYCM_HUMAN	Q9HA77	CARS2 OK/SW-cl.10	62 kDa	0.011	1.38	0.113137
	U6 snRNA-associated Sm-like protein LSm1 OS=Homo sapiens GN=LSM1 PE=1 SV=1	LSM1_HUMAN	O15116	LSM1 CASM	15 kDa	0.0001	-1.4	0.157459
	Sentrin-specific protease 3 OS=Homo sapiens GN=SENP3 PE=1 SV=2	SENP3_HUMAN	Q9H4L4	SENP3 SSP3 SUSP3	65 kDa	0.00088	1.12	0.174736
	Mitochondrial pyruvate carrier 2 OS=Homo sapiens GN=MPC2 PE=1 SV=1	MPC2_HUMAN	O95563	MPC2 BRP44	14 kDa	0.016	2.42	0.288081
	Actin-related protein 10 OS=Homo sapiens GN=ACTR10 PE=1 SV=1	ARP10_HUMAN	Q9NZ32	ACTR10 ACTR11 ARP11	46 kDa	0.0012	1.02	0.0707107
	Vesicle transport protein GOT1B OS=Homo sapiens GN=GOLT1B PE=1 SV=1	GOT1B_HUMAN	Q9Y3E0	GOLT1B GCT2 GOT1A CGI-141 HDCMA39P UNQ432/PRO793	15 kDa	0.018	3.11	0.408551
	Serine/threonine-protein phosphatase 6 regulatory subunit 2 OS=Homo sapiens GN=PPP6R2 PE=1 SV=2	PP6R2_HUMAN	O75170	PPP6R2 KIAA0685 PP6R2 SAPS2	105 kDa	0.025	1.35	0.194108
	THO complex subunit 5 homolog OS=Homo sapiens GN=THOC5 PE=1 SV=2	THOC5_HUMAN	Q13769	THOC5 C22orf19 KIAA0983	79 kDa	0.00065	1.53	0.048766
	Signal transducer and activator of transcription 6 OS=Homo sapiens GN=STAT6 PE=1 SV=1	STAT6_HUMAN	P42226	STAT6	94 kDa	0.015	1.47	0.282843
	Basal cell adhesion molecule OS=Homo sapiens GN=BCAM PE=1 SV=2	BCAM_HUMAN	P50895	BCAM LU MSK19	67 kDa	0.02	1.3	0.202031
	Mitochondrial import receptor subunit TOM6 homolog OS=Homo sapiens GN=TOMM6 PE=1 SV=1	TOM6_HUMAN	Q96B49	TOMM6 OBTP TOM6	8 kDa	0.0013	-1.21	0
	Solute carrier family 12 member 9 OS=Homo sapiens GN=SLC12A9 PE=1 SV=1	S12A9_HUMAN	Q9BXP2	SLC12A9 CCC6 CIP1	96 kDa	0.0088	2.13	0.192847
	Rho-related GTP-binding protein RhoC OS=Homo sapiens GN=RHOC PE=1 SV=1	RHOC_HUMAN	P08134	RHOC ARH9 ARHC	22 kDa	0.00017	2	0.121262
	Testican-1 OS=Homo sapiens GN=SPOCK1 PE=1 SV=1	TICN1_HUMAN	Q08629	SPOCK1 SPOCK TIC1 TICN1	49 kDa	0.0086	-1.57	0.458258
	Transmembrane protein 33 OS=Homo sapiens GN=TMEM33 PE=1 SV=2	TMM33_HUMAN	P57088	TMEM33 DB83	28 kDa	0.007	3.27	0.282843
	Transmembrane protein 70, mitochondrial OS=Homo sapiens GN=TMEM70 PE=1 SV=2	TMM70_HUMAN	Q9BUB7	TMEM70	29 kDa	0.013	1.23	0.150448
	Up-regulated during skeletal muscle growth protein 5 OS=Homo sapiens GN=USMG5 PE=1 SV=1	USMG5_HUMAN	Q96IX5	USMG5 DAPIT HCVFTP2 PD04912	6 kDa	0.0063	2.98	0.240149
	1-phosphatidylinositol 4,5-bisphosphate phosphodiesterase gamma-1 OS=Homo sapiens GN=PLCG1 PE=1 SV=1	PLCG1_HUMAN	P19174	PLCG1 PLC1	149 kDa	0.00074	1.15	0.157135
	Zinc transporter 9 OS=Homo sapiens GN=SLC30A9 PE=1 SV=1	ZNT9_HUMAN	Q6PML9	SLC30A9 C4orf1 HUEL	64 kDa	0.00099	1.83	0.0597555
	Stromal interaction molecule 2 OS=Homo sapiens GN=STIM2 PE=1 SV=2	STIM2_HUMAN	Q9P246	STIM2 KIAA1482	84 kDa	0.0093	2.8	0.250747
	Putative monooxygenase p33MONOX OS=Homo sapiens GN=KIAA1191 PE=1 SV=1	P33MX_HUMAN	Q96A73	KIAA1191 P33MONOX	33 kDa	0.00098	-1.31	0.157135
	Ras-related protein Rab-8B OS=Homo sapiens GN=RAB8B PE=1 SV=2	RAB8B_HUMAN	Q92930	RAB8B	24 kDa	0.01	1.12	0
	Guanosine-3',5'-bis(diphosphate) 3'-pyrophosphohydrolase MESH1 OS=Homo sapiens GN=HDDC3 PE=1 SV=3	MESH1_HUMAN	Q8N4P3	HDDC3 MESH1	20 kDa	0.00029	-1.28	0
	Transmembrane 9 superfamily member 2 OS=Homo sapiens GN=TM9SF2 PE=1 SV=1	TM9S2_HUMAN	Q99805	TM9SF2	76 kDa	0.022	3.14	0.461157
	Cystatin-C OS=Homo sapiens GN=CST3 PE=1 SV=1	CYTC_HUMAN	P01034	CST3	16 kDa	0.0042	-1.95	0.282843
	Solute carrier family 35 member F6 OS=Homo sapiens GN=SLC35F6 PE=1 SV=1	S35F6_HUMAN	Q8N357	SLC35F6 C2orf18 UNQ3047/PRO9863	40 kDa	0.005	3.95	0.28103
	RanBP2-like and GRIP domain-containing protein 3 OS=Homo sapiens GN=RGPD3 PE=3 SV=2	RGPD3_HUMAN	A6NKT7	RGPD3 RGP3	197 kDa	0.0001	1.26	0.317477
	Cytochrome b-c1 complex subunit 8 OS=Homo sapiens GN=UQCRQ PE=1 SV=4	QCR8_HUMAN	O14949	UQCRQ	10 kDa	0.001	1.83	0.207973
	Rapamycin-insensitive companion of mTOR OS=Homo sapiens GN=RICTOR PE=1 SV=1	RICTR_HUMAN	Q6R327	RICTOR KIAA1999	192 kDa	0.011	0.99	0.108786
	E3 ubiquitin-protein ligase Midline-1 OS=Homo sapiens GN=MID1 PE=1 SV=1	TRI18_HUMAN	O15344	MID1 FXY RNF59 TRIM18 XPRF	75 kDa	0.011	1.45	0.352884
	Wings apart-like protein homolog OS=Homo sapiens GN=WAPL PE=1 SV=1	WAPL_HUMAN	Q7Z5K2	WAPL FOE KIAA0261 WAPAL	133 kDa	0.0049	1	0.0707107
	Calcium-independent phospholipase A2-gamma OS=Homo sapiens GN=PNPLA8 PE=1 SV=1	PLPL8_HUMAN	Q9NP80	PNPLA8 IPLA22 IPLA2G BM-043	88 kDa	0.0091	2.75	0.0137302
	Ras-related protein Rab-6C OS=Homo sapiens GN=RAB6C PE=1 SV=2	RAB6C_HUMAN	Q9H0N0	RAB6C WTH3	28 kDa	0.00098	1.41	0.192435
	Runt-related transcription factor 1 OS=Homo sapiens GN=RUNX1 PE=1 SV=3	RUNX1_HUMAN	Q01196	RUNX1 AML1 CBFA2	49 kDa	0.0014	-1.69	0
	Charged multivesicular body protein 1b OS=Homo sapiens GN=CHMP1B PE=1 SV=1	CHM1B_HUMAN	Q7LBR1	CHMP1B C18orf2	22 kDa	0.0001	-1.42	0.202031
	Dr1-associated corepressor OS=Homo sapiens GN=DRAP1 PE=1 SV=3	NC2A_HUMAN	Q14919	DRAP1	22 kDa	0.00014	-1.31	0
	Ras-related protein Rap-2b OS=Homo sapiens GN=RAP2B PE=1 SV=1	RAP2B_HUMAN	P61225	RAP2B	21 kDa	0.0001	2.2	0.47955
	Interferon-related developmental regulator 1 OS=Homo sapiens GN=IFRD1 PE=1 SV=4	IFRD1_HUMAN	O00458	IFRD1	50 kDa	0.013	1.56	0.167788
	Ras-related protein Rab-6B OS=Homo sapiens GN=RAB6B PE=1 SV=1	RAB6B_HUMAN	Q9NRW1	RAB6B	23 kDa	0.0001	1.3	0.49333
	Chromosome transmission fidelity protein 8 homolog isoform 2 OS=Homo sapiens GN=CHTF8 PE=1 SV=1	CTF8A_HUMAN	P0CG12	CHTF8 DERPC	51 kDa	0.0025	-1.47	0.202031
	Transmembrane emp24 domain-containing protein 7 OS=Homo sapiens GN=TMED7 PE=1 SV=2	TMED7_HUMAN	Q9Y3B3	TMED7 CGI-109	25 kDa	0.01	1.01	0.103479
	4-hydroxy-2-oxoglutarate aldolase, mitochondrial OS=Homo sapiens GN=HOGA1 PE=1 SV=1	HOGA1_HUMAN	Q86XE5	HOGA1 C10orf65 DHDPSL	35 kDa	0.0003	1.06	0.034493
	Coiled-coil domain-containing protein 92 OS=Homo sapiens GN=CCDC92 PE=1 SV=2	CCD92_HUMAN	Q53HC0	CCDC92	37 kDa	0.023	-1.22	0.157135
	Protein FAM111A OS=Homo sapiens GN=FAM111A PE=1 SV=2	F111A_HUMAN	Q96PZ2	FAM111A KIAA1895	70 kDa	0.005	1.94	0.128565
	Protein FAM127A OS=Homo sapiens GN=FAM127A PE=1 SV=1	F127A_HUMAN	A6ZKI3	FAM127A CXX1 MAR8 MAR8C MART8	13 kDa	0.0054	-1.5	0.202031
	Solute carrier organic anion transporter family member 4A1 OS=Homo sapiens GN=SLCO4A1 PE=1 SV=2	SO4A1_HUMAN	Q96BD0	SLCO4A1 OATP1 OATP4A1 OATPE SLC21A12	77 kDa	0.0037	1.74	0.105538
	Protein Mpv17 OS=Homo sapiens GN=MPV17 PE=1 SV=1	MPV17_HUMAN	P39210	MPV17	20 kDa	0.02	1.88	0.24513
	Arpin OS=Homo sapiens GN=ARPIN PE=1 SV=1	ARPIN_HUMAN	Q7Z6K5	ARPIN C15orf38	25 kDa	0.00059	-1.17	0.157135
	Centlein OS=Homo sapiens GN=CNTLN PE=1 SV=5	CNTLN_HUMAN	Q9NXG0	CNTLN C9orf101 C9orf39	162 kDa	0.00082	-1.22	0
	Calcium/calmodulin-dependent protein kinase type IV OS=Homo sapiens GN=CAMK4 PE=1 SV=1	KCC4_HUMAN	Q16566	CAMK4 CAMK CAMK-GR CAMKIV	52 kDa	0.0012	-2.22	0
