# Supplementary material for: VHL deficiency augments anthracycline sensitivity of clear cell renal cell carcinomas by down-regulating ALDH2
Source: Nat Commun. 2017 Jun 15;8:15337. doi: 10.1038/ncomms15337 (PMC5481740; doi:10.1038/ncomms15337)
Supplement: Supplementary Data 11 — Comparison of the GO enrichment analysis of RCC4 and 786-O. [file ncomms15337-s12.xlsx]

## Sheet: funcintermergeBU
Categories	Functions	Diseases or Functions Annotation	RCC4.p-Value	RCC4.Predicted Activation State	RCC4.Activation z-score	RCC4.Molecules	RCC4.# Molecules	786O.p-Value	786O.Predicted Activation State	786O.Activation z-score	786O.Molecules	786O.# Molecules
Auditory Disease, Auditory and Vestibular System Development and Function, Organ Morphology, Organismal Development, Organismal Injury and Abnormalities	abnormal morphology	abnormal morphology of cup-shaped ear						0.00559			TCOF1	1
Developmental Disorder, Embryonic Development, Organismal Development, Tissue Morphology	abnormal morphology	abnormal morphology of embryoblast	0.000315			DAD1,NELFB,RAC1,CTNNB1,THOC1,COPS3,EGFR	7
Developmental Disorder, Embryonic Development, Organismal Development, Tissue Morphology	abnormal morphology	abnormal morphology of embryonic tissue	0.000344			DAD1,FN1,NELFB,MID1,RPS6KA3,NCSTN,ITGB3,MTCH2,TOP2B,POR,PTRH2,RUNX2,CSE1L,LAMTOR1,FKBP8,GNA13,CTNNB1,THOC1,HNF4A,DNMT1,EGFR,DHX9,CUL4B,HAT1,GNAQ,RAB7A,RAC1,STAT3,COPS3,CDH2,PRKCI,UBR4,IKBKAP,VHL	34	0.0011			TOP2B,SCO2,SHC1,MYH9,KRT8,ALDH1A1,CSE1L,TCOF1,GNA11,HNF4A,TXNRD1,VHL	12
Digestive System Development and Function, Gastrointestinal Disease, Hepatic System Development and Function, Hepatic System Disease, Organ Morphology, Organismal Development, Organismal Injury and Abnormalities	abnormal morphology	abnormal morphology of liver						0.00526			KRT8,SOD2,BSG,SCP2,KRT18,VHL	6
Nervous System Development and Function, Neurological Disease	abnormal morphology	abnormal morphology of phrenic nerve	0.000592			MET,SCARB2,CD44,BAX	4
Lipid Metabolism, Molecular Transport, Small Molecule Biochemistry	abnormal quantity	abnormal quantity of bile salt						5.91e-05			SCP2,EHHADH,HSD17B4	3
Lipid Metabolism, Molecular Transport, Small Molecule Biochemistry	abnormal quantity	abnormal quantity of lipid						0.00254			GNAI3,SCP2,GPX1,EHHADH,HSD17B4	5
Organismal Injury and Abnormalities	abnormal ratio tissue	abnormal ratio tissue	5.47e-06			PRKDC,YES1,CDH2,GNAS,GNAQ,CD44,PLCG1,ASPH,CTNNB1,DNMT1,EGFR	11
Respiratory Disease	respiration	abnormal respiration						0.0038			ALDH2,SOD2,SQSTM1	3
Cancer, Hematological Disease, Immunological Disease, Organismal Injury and Abnormalities	accelerated phase chronic myelogenous leukemia	accelerated phase chronic myelogenous leukemia	0.000177			RUNX1,SRC,YES1,LYN,EPHA2	5
Carbohydrate Metabolism, Lipid Metabolism, Molecular Transport, Small Molecule Biochemistry	accumulation	accumulation of phosphatidylinositol diphosphate						0.00446			MARCKS,MYH9	2
Molecular Transport	accumulation	accumulation of plasmid DNA						0.00559			HMGB1	1
Hematological Disease, Metabolic Disease	acidemia	acidemia						1.2e-06			ALDH4A1,PCCA,PCCB,GLDC	4
Metabolic Disease	acidosis	acidosis						0.0038			SCO2,SOD2,PCCA	3
Cancer, Organismal Injury and Abnormalities	acinar-cell carcinoma	acinar-cell carcinoma	0.000342			ADSL,GNAS,FN1,TRAM1,AKAP1,EGFR	6
Cell-To-Cell Signaling and Interaction, Connective Tissue Development and Function	activation	activation of fibroblast cell lines						0.00269			KRT8,KRT18	2
Hereditary Disorder, Metabolic Disease, Organismal Injury and Abnormalities, Psychological Disorders	acute alcohol sensitivity	acute alcohol sensitivity						0.00559			ALDH2	1
Cardiovascular Disease, Neurological Disease, Organismal Injury and Abnormalities	acute brain infarction	acute brain infarction						0.00559			RTN4	1
Cancer, Hematological Disease, Immunological Disease, Organismal Injury and Abnormalities	acute myeloid leukemia with t(8;21)	acute myeloid leukemia with t(8;21)	0.000688			TOP2B,YES1,EPHA2	3
Cancer, Organismal Injury and Abnormalities	adenocarcinoma	adenocarcinoma	4.35e-09		0.968	ERGIC3,TPBG,QARS,POR,CSE1L,GNA13,SLC2A1,FAM120A,NUP107,ITPR3,ALCAM,PSMD1,EPHX1,GBP1,ARPC1B,SLC1A5,MID1,MTCH1,TAP1,NCBP1,BRK1,SLC25A3,SLC25A1,IGF2R,KPNB1,MTHFD1L,LYN,TFB1M,AP1G1,RAB14,RANBP2,PTPN14,AP1B1,RGPD4 (includes others),SEC63,NT5DC1,MDN1,IARS2,STK39,DYNLRB1,DYNC1H1,CAND1,TMEM70,LSM1,SGPP1,MOV10,SLC25A10,VHL,HSPB1,THOC5,WDR3,PLGRKT,GGT1,ALDH2,RNF213,SRC,IPO4,S100A13,RRAS2,BROX,SLC25A5,RAP2B…	392	2.26e-06			MYH9,ASS1,KIAA1522,TXNDC5,SOD2,CSE1L,HNF4A,GSTK1,ALDH1B1,KRT80,PLOD1,TLDC1,MARCKS,BSG,SCP2,TMX1,RTN4,ALCAM,TMEM43,KRT18,SQSTM1,ACOT9,MRPL37,FTH1,ALDH4A1,RBM47,RALA,SLC1A5,PRDX4,HEATR1,GPX1,GNA11,COL4A2,AKAP2,TOP2B,TCOF1,KRT10,NSDHL,ECHS1,PPME1,CDH6,VIM,KRT8,ANXA6,ANXA3,TP53BP1,DTX3L,TTYH3,EHHADH,PHLDA1,FARP1,IFI16,RAB9A,HMGB1,CNDP2,ALDH1A1,SDPR,AMPH,CCDC86,SEC63,SH3KBP1,LACTB,HUWE1,NBAS,TJP2,MYH1…	98
Cell-To-Cell Signaling and Interaction	adhesion	adhesion of breast cancer cell lines	7.16e-05	Increased	2.138	MYO6,CDH2,FN1,RAB21,CD44,EPHA2,ITGB3,EGFR,SACM1L	9
Cell-To-Cell Signaling and Interaction, Cellular Compromise, Tumor Morphology	adhesion	adhesion of cancer cells	0.000512		0.714	CD47,CDH2,FN1,CD44,EPHA2,EGFR	6
Cell-To-Cell Signaling and Interaction, Cell-mediated Immune Response, Cellular Movement, Hematological System Development and Function, Immune Cell Trafficking	adhesion	adhesion of CD8+ T lymphocyte						0.00559			ANXA1	1
Cell-To-Cell Signaling and Interaction	adhesion	adhesion of connective tissue cells	3.45e-05	Increased	3.601	RUNX1,SRC,FN1,RAB21,CLTC,RAC1,MAN2A1,IGF2R,LRPAP1,ITGB3,MET,CDH2,CDC42,RUNX2,CD44	15
Cardiovascular System Development and Function, Cell-To-Cell Signaling and Interaction	adhesion	adhesion of endothelial cells	1.01e-05	Increased	2.08	STAT6,FN1,RAC1,VIM,RICTOR,ITGB3,MET,CDH2,CDC42,ANXA5,CD44,ALCAM,STX4,CTNNB1,EGFR	15
Cell-To-Cell Signaling and Interaction, Connective Tissue Development and Function	adhesion	adhesion of fibroblast cell lines	0.000373	Increased	2.204	MET,RUNX1,CDH2,FN1,CDC42,RAC1,CD44,ITGB3	8
Cell-To-Cell Signaling and Interaction, Connective Tissue Development and Function	adhesion	adhesion of fibroblasts	3.9e-05	Increased	2.79	SRC,CDH2,FN1,CDC42,RAC1,CD44,IGF2R,ITGB3	8
Cell-To-Cell Signaling and Interaction, Renal and Urological System Development and Function	adhesion	adhesion of kidney cells	3.77e-05	Increased	2.412	SRC,FN1,BCAM,CDC42,CTNNA1,RAC1,CD44,CTNNB1,VHL,ITGB3	10
Cell-To-Cell Signaling and Interaction, Cellular Compromise, Tumor Morphology	adhesion	adhesion of melanoma cells	0.00101			CD47,CDH2,CD44	3
Cell-To-Cell Signaling and Interaction	adhesion	adhesion of tumor cell lines	3.06e-05	Increased	2.257	MYO6,CD81,SRC,STAT6,FN1,RAB21,PTPN14,RAC1,PLCG1,STAT3,ITGB3,SACM1L,CD47,CDH2,BSG,CDC42,CD44,ALCAM,GNA13,CTNNB1,EPHA2,VHL,EGFR	23	4.58e-05		-0.438	HMGB1,CTSZ,MARCKS,PHLDA1,SHC1,MYH9,BSG,ANXA1,ALCAM,VHL	10
Cardiovascular System Development and Function, Cell-To-Cell Signaling and Interaction	adhesion	adhesion of vascular endothelial cells	0.000914		1.373	STAT6,CDH2,ANXA5,CD44,VIM,STX4,RICTOR,ITGB3,EGFR	9
Cancer, Organismal Injury and Abnormalities	advanced malignant tumor	advanced malignant tumor	0.000433	Increased	3.232	B2M,CD81,RUNX1,FN1,STMN2,PRPF8,RPS6KA3,RICTOR,ITGB3,TOP2B,POR,CD47,ARF6,YES1,SLC16A3,RUNX2,CSE1L,CST3,FASN,ANXA5,FKBP8,STIM1,CTNNB1,DNMT1,EGFR,SRC,STAT6,PHIP,RHOC,FAM120A,ACTR10,RAC1,VIM,STAT3,ADAR,DYNLRB1,MET,CDH2,PRKCI,ITPR3,LYN,SF3B1,CD44,ALCAM,PSAP,FLII,KIAA1524,EPHA2,STEAP3,PRDX2	50
Cell-To-Cell Signaling and Interaction, Hematological System Development and Function, Inflammatory Response	aggregation	aggregation of blood platelets	0.000522	Increased	2.724	RAP1B,RAP2B,GNAS,GNAQ,ITGB3,MET,GNAI2,CD47,RHOG,CAPN1,LYN,STXBP3,GNA13,HSPB1,PRDX2	15
Cell-To-Cell Signaling and Interaction	aggregation	aggregation of cells	3.12e-05	Increased	3.012	RAP1B,RAP2B,FN1,ITGB3,CD47,RHOG,CST3,RUNX2,GNA13,CTNNB1,EGFR,GNAS,GNAQ,STAT3,SLC3A2,MET,GNAI2,CDH2,BSG,CAPN1,LYN,STXBP3,CD44,HSPB1,PRDX2	25
Cell-To-Cell Signaling and Interaction	aggregation	aggregation of lymphoma cell lines	0.000438			BSG,CD44,SLC3A2	3	0.000638			BSG,SLC3A2	2
Cell-To-Cell Signaling and Interaction	aggregation	aggregation of tumor cell lines						0.00506			MYH9,BSG,SLC3A2	3
Cellular Movement, Hematological Disease, Immunological Disease, Inflammatory Disease, Inflammatory Response, Organismal Injury and Abnormalities, Respiratory Disease	allergic pulmonary eosinophilia	allergic pulmonary eosinophilia						0.00106			ALDH2,MYH9,ANXA3	3
Neurological Disease	amyotrophic lateral sclerosis	amyotrophic lateral sclerosis						0.000193			SOD2,ANXA1,RTN4,VIM,MAGED2,PFKP,VAPB,SQSTM1	8
Hereditary Disorder, Neurological Disease, Organismal Injury and Abnormalities	amyotrophic lateral sclerosis 8	amyotrophic lateral sclerosis 8						0.00559			VAPB	1
Cell Cycle	aneuploidy	aneuploidy of distal tubule cells						0.00559			VHL	1
Cardiovascular System Development and Function, Embryonic Development, Organ Development, Organismal Development, Skeletal and Muscular System Development and Function, Tissue Development	angiogenesis	angiogenesis of skeletal muscle						0.00197			HMGB1,MYH9	2
Antigen Presentation, Inflammatory Response	antigen presentation	antigen presentation	0.000407	Increased	2.611	ARL8B,HLA-A,CST3,AP3D1,RAB35,RAB5B,TAPBP,TAP1,RAB8B	9
Hereditary Disorder, Organismal Injury and Abnormalities	autosomal dominant disease	autosomal dominant disease	2.94e-06			RANBP2,VPS35,ITGB3,SGPL1,RUNX2,SPTLC2,VAPB,TPM4,HNF4A,SEC63,DNMT1,MYO6,SLC2A1,ENO2,STAT3,KMT2A,MET,DYNC1H1,RTN4,EPHA2,VHL,STEAP3,HSPB1,INF2,FN1,PRPF8,CTNNA1,DNAJC13,EIF4G1,TAX1BP3,LBR,SEC61A1,STIM1,TBCD,CTNNB1,ACTN1,PRKDC,SRC,SPTLC1,PPP2R5D,RAB7A,VIM,ATL3,GNAI3,FAM111A,SLC16A1,MSH6,PRPF6,LYN,SNRNP200,ATXN10,WFS1	52	1.63e-06			DFNA5,MYH9,SLC9A3R1,MYH14,GNA11,VIM,COL4A2,ATL3,TOP2B,GNAI3,TCOF1,RTN4,TMEM43,SQSTM1,VAPB,SEC63,HNF4A,EHHADH,ACTN1,VHL,FTH1	21
Developmental Disorder, Hereditary Disorder, Organismal Injury and Abnormalities, Skeletal and Muscular Disorders	autosomal dominant Emery-Dreifuss muscular dystrophy type 7	autosomal dominant Emery-Dreifuss muscular dystrophy type 7						0.00559			TMEM43	1
Endocrine System Disorders, Hematological Disease, Hereditary Disorder, Organismal Injury and Abnormalities	autosomal dominant hypocalcemia type 2	autosomal dominant hypocalcemia type 2						0.00559			GNA11	1
Hereditary Disorder, Neurological Disease, Organismal Injury and Abnormalities	motor neuron disease	autosomal dominant motor neuron disease	0.000269			DYNC1H1,VPS35,DNAJC13,VAPB,EIF4G1	5
Hereditary Disorder, Neurological Disease, Organismal Injury and Abnormalities	neuropathy	autosomal dominant neuropathy	4.47e-05			DYNC1H1,VPS35,RAB7A,DNAJC13,VAPB,WFS1,EIF4G1,HSPB1	8
Cancer, Developmental Disorder, Gastrointestinal Disease, Hepatic System Disease, Hereditary Disorder, Organismal Injury and Abnormalities	autosomal dominant polycystic liver disease	autosomal dominant polycystic liver disease						0.00559			SEC63	1
Hereditary Disorder, Organismal Injury and Abnormalities	autosomal recessive disease	autosomal recessive disease	3.93e-05			GFPT1,CYB5R3,LRPAP1,QARS,POR,PTRH2,NUP93,FASN,M6PR,RAB3GAP2,MYO6,AMACR,NBAS,NUP155,SLC2A1,IARS2,RAB18,CARS2,NUP107,TTI2,CCNB1,MET,FLOT2,TMEM70,CAPN1,HOGA1,PSMD1,HSPB1,ABHD12,FN1,PTPRF,LBR,SCARB2,ADSL,TARS2,ELAC2,STIM1,ASPH,IFRD1,EGFR,STT3B,PNPLA8,PRKDC,ABCD3,AP3D1,CANX,RAB3GAP1,BAX,EMC1,STT3A,NNT,RARS,YARS2,SLC16A1,CYC1,PSAP,AFG3L2,WFS1,PNPLA6,UQCRQ,MPV17	61
Cell Morphology, Cellular Assembly and Organization, Cellular Development, Cellular Function and Maintenance, Cellular Growth and Proliferation, Nervous System Development and Function, Tissue Development	axonogenesis	axonogenesis	0.000346		1.442	RAP1B,EPHB2,MID1,RAC1,RAB10,VIM,CLASP2,STAT3,STMN1,TOP2B,ARF6,CDH2,PRKCI,RHOG,CDC42,RTN4,AFG3L2	17
Cancer, Hematological Disease, Organismal Injury and Abnormalities	B-cell neoplasm	B-cell neoplasm						0.00484			HMGB1,TOP2B,HUWE1,CSE1L,ANXA1,SDPR,AMPH,TP53BP1,COL4A2,IDH3A,MALT1,CCDC86	12
Cancer, Hematological Disease, Immunological Disease, Organismal Injury and Abnormalities	BCR-ABL E255K positive Philadelphia-positive chronic myeloid leukemia	BCR-ABL E255K positive Philadelphia-positive chronic myeloid leukemia	0.000928			SRC,YES1,LYN,EPHA2	4
Cancer, Hematological Disease, Immunological Disease, Organismal Injury and Abnormalities	BCR-ABL E255V positive Philadelphia-positive chronic myeloid leukemia	BCR-ABL E255V positive Philadelphia-positive chronic myeloid leukemia	0.000928			SRC,YES1,LYN,EPHA2	4
Cancer, Hematological Disease, Immunological Disease, Organismal Injury and Abnormalities	BCR-ABL F359C positive Philadelphia-positive chronic myeloid leukemia	BCR-ABL F359C positive Philadelphia-positive chronic myeloid leukemia	0.000461			SRC,YES1,LYN,EPHA2	4
Cancer, Hematological Disease, Immunological Disease, Organismal Injury and Abnormalities	BCR-ABL F359I positive Philadelphia-positive chronic myeloid leukemia	BCR-ABL F359I positive Philadelphia-positive chronic myeloid leukemia	0.000461			SRC,YES1,LYN,EPHA2	4
Cancer, Hematological Disease, Immunological Disease, Organismal Injury and Abnormalities	BCR-ABL F359V positive Philadelphia-positive chronic myeloid leukemia	BCR-ABL F359V positive Philadelphia-positive chronic myeloid leukemia	0.000928			SRC,YES1,LYN,EPHA2	4
Cancer, Hematological Disease, Immunological Disease, Organismal Injury and Abnormalities	BCR-ABL Y253H positive Philadelphia-positive chronic myeloid leukemia	BCR-ABL Y253H positive Philadelphia-positive chronic myeloid leukemia	0.000928			SRC,YES1,LYN,EPHA2	4
Developmental Disorder, Neurological Disease, Psychological Disorders	behavioral deficit	behavioral deficit						0.0055			ALDH2,UBA6	2
Cancer, Organismal Injury and Abnormalities	benign connective or soft tissue neoplasm	benign connective or soft tissue neoplasm						0.000101			HMGB1,TOP2B,SHC1,ALDH1B1,SOD2,ALDH1A1,PCCA,SDPR,RAB9A,COL4A2,FTH1	11
Cancer, Organismal Injury and Abnormalities	benign neoplasia	benign neoplasia						6.63e-05			HUWE1,ALDH1B1,PHLDA1,DPP4,ASS1,RAB9A,COL4A2,HMGB1,TOP2B,ALDH2,SHC1,ALDH1A1,SOD2,PCCA,ANXA1,SDPR,ANXA3,ALCAM,VHL,FTH1	20
Cancer, Gastrointestinal Disease, Hepatic System Disease, Organismal Injury and Abnormalities	benign neoplasm of liver	benign neoplasm of liver	0.000342			MET,GNAS,SLC2A1,STAT3,CTNNB1,VHL	6
Energy Production, Lipid Metabolism, Small Molecule Biochemistry	beta-oxidation	beta-oxidation of fatty acid						8.09e-05			ECHS1,EHHADH,ACADM,HSD17B4,ACAA2	5
Developmental Disorder, Hereditary Disorder, Metabolic Disease, Organismal Injury and Abnormalities	bifunctional peroxisomal enzyme deficiency	bifunctional peroxisomal enzyme deficiency						0.00559			HSD17B4	1
Cancer, Gastrointestinal Disease, Hepatic System Disease, Organismal Injury and Abnormalities	bile duct adenocarcinoma	bile duct adenocarcinoma	0.000747			MET,CDH2,GNAS,UGT1A6,CD44,VIM,STAT3,CTNNB1	8
Cancer, Gastrointestinal Disease, Hepatic System Disease, Organismal Injury and Abnormalities	biliary tract carcinoma	biliary tract carcinoma	0.000829			PRKDC,GNAS,UGT1A6,DKC1,VIM,STAT3,BAX,GGT1,LMAN1,TOP2B,MET,CDH2,UBR4,NDUFC2,SF3B1,CD44,KPNA2,SLC25A5,CTNNB1,EGFR	20
Cell-To-Cell Signaling and Interaction	binding	binding of bone marrow cells	0.000461			RAP1B,LYN,CD44,ITGB3	4
Cellular Assembly and Organization	binding	binding of caveolae						0.00559			SDPR	1
Cell Signaling, Nucleic Acid Metabolism, Small Molecule Biochemistry	binding	binding of GTP	3.67e-05	Increased	2.195	GNAI2,RRAS2,PRKCI,FN1,CDC42,RAB10,RAC1,GNA13,EGFR	9
Carbohydrate Metabolism, Lipid Metabolism, Small Molecule Biochemistry	binding	binding of phosphatidylinositol diphosphate	0.000688			AP2M1,FN1,HIP1	3
Amino Acid Metabolism, Small Molecule Biochemistry	biosynthesis	biosynthesis of hydroxylysine						0.00559			PLOD1	1
Lipid Metabolism, Small Molecule Biochemistry	biosynthesis	biosynthesis of sphinganine	0.000566			SPTLC1,SPTLC2	2
Cancer, Hematological Disease, Immunological Disease, Organismal Injury and Abnormalities	blast crisis phase chronic myeloid leukemia	blast crisis phase chronic myeloid leukemia	0.00089			RUNX1,SRC,YES1,LYN,EPHA2	5
Cardiovascular System Development and Function, Hematological System Development and Function	blood pressure	blood pressure						0.00552		-0.97	ALDH2,PRDX3,SOD2,GPX1,DDAH1,PRCP,RNPEP	7
Hematological Disease	blood protein disorder	blood protein disorder	0.000958			B2M,FN1,HLA-A,PTPRF,ITGB3,RUNX2,RNF213,ANXA5,COMT,FASN,KPNA2,STIM1,EGFR,AMACR,HAT1,FAM120A,RAC1,PLCG1,VIM,STAT3,BAX,UGGT1,PRKCI,CD44,PSMD1,VHL	26
Cellular Development	branching	branching of cells	9.72e-05		1.725	TPBG,CAMK4,FN1,EPHB2,RPS6KA3,MID1,PTPRF,STIM2,ITGB3,ARF6,RHOG,RUNX2,CTNNB1,SRC,RAC1,EIF4G3,STAT3,CLASP2,KMT2A,MET,CDH2,RRAS2,UBQLN2,CDC42,CD44,RTN4,VHL	27
Cancer, Organismal Injury and Abnormalities	abdominal adenocarcinoma	abdominal adenocarcinoma	1.71e-05			ERGIC3,TPBG,NDUFA9,SUN2,NCEH1,MMGT1,NUP93,CSE1L,GNA13,MYBBP1A,TPM4,HNF4A,SLC25A12,AMACR,PHIP,NUP107,STAT3,CLASP2,MET,TLDC1,ITPR3,PSMD1,TMEM33,PRDX2,INF2,EPHX1,AP2A1,ARMC10,SKIV2L2,GBP1,SLC1A5,ESYT1,MID1,DNAJC13,CKAP4,TAP1,LBR,NAA15,OGT,CD47,YES1,SORBS1,ABCB7,LNPEP,TBC1D10B,LIG3,DHX9,PRKDC,NSDHL,PTCD3,WDR36,YKT6,NOL9,PPP2R5D,BRK1,VIM,SLC25A3,PDPR,IGF2R,KPNB1,MTHFD1L,BCAM,UBR4,AFG3L2,TFB1M,AP1G1,ST…	298	8.8e-05			PHLDA1,MYH9,FARP1,ASS1,IFI16,KIAA1522,RAB9A,TXNDC5,HMGB1,ALDH1A1,SOD2,CSE1L,SDPR,AMPH,SEC63,HNF4A,SH3KBP1,LACTB,GSTK1,HUWE1,ALDH1B1,TJP2,MYH14,KRT80,PLOD1,TXNRD1,SLC3A2,MARCKS,TLDC1,PPP1R13L,BSG,SCP2,RTN4,KRT18,TMEM43,SQSTM1,ACOT9,VHL,MRPL37,RNPEP,ALDH4A1,USP14,RALA,SLC1A5,HEATR1,GNA11,GPX1,VAPA,COL4A2,GCDH,TOP2B,AKAP2,ALDH2,SHC1,ANXA1,TCOF1,IDH3A,IARS,HSD17B4,ACADM,KRT10,ACTN1,DPP4,NSDHL,ECHS1,S…	81
Cancer, Organismal Injury and Abnormalities	abdominal cancer	abdominal cancer	8.72e-08		1.654	ERGIC3,TPBG,QARS,POR,CSE1L,GNA13,SLC2A1,FAM120A,NUP107,ITPR3,ALCAM,PSMD1,EPHX1,GBP1,ARPC1B,SLC1A5,MID1,MTCH1,TAP1,NCBP1,BRK1,SLC25A3,SLC25A1,IGF2R,KPNB1,MTHFD1L,LYN,TFB1M,AP1G1,RANBP2,RAB14,PTPN14,AP1B1,RGPD4 (includes others),TMED7,SEC63,NT5DC1,MDN1,IARS2,STK39,DYNLRB1,DYNC1H1,CAND1,TMEM70,LSM1,SGPP1,MOV10,SLC25A10,VHL,HSPB1,THOC5,WDR3,PLGRKT,GGT1,ALDH2,RNF213,SRC,IPO4,S100A13,RRAS2,BROX,SLC25A5…	416	0.000183			MYH9,ASS1,KIAA1522,TXNDC5,RBM3,SOD2,CSE1L,DDAH1,HNF4A,GSTK1,ALDH1B1,KRT80,PLOD1,TLDC1,MARCKS,BSG,SCP2,TMX1,RTN4,ALCAM,TMEM43,KRT18,SQSTM1,ACOT9,MRPL37,ALDH4A1,RBM47,RALA,SLC1A5,HEATR1,GPX1,GNA11,COL4A2,AKAP2,TOP2B,TCOF1,KRT10,NSDHL,ECHS1,PPME1,CDH6,VIM,ANXA6,KRT8,ANXA3,TP53BP1,DTX3L,TTYH3,EHHADH,PHLDA1,FARP1,IFI16,RAB9A,TST,HMGB1,CNDP2,ALDH1A1,SDPR,AMPH,GOT1,CCDC86,SEC63,SH3KBP1,LACTB,HUWE1,NBAS,…	101
Cancer, Organismal Injury and Abnormalities	abdominal carcinoma	abdominal carcinoma	3.09e-05			ERGIC3,TPBG,NDUFA9,SUN2,NCEH1,POR,MMGT1,NUP93,CSE1L,GNA13,MYBBP1A,HNF4A,TPM4,SLC25A12,AMACR,PHIP,NUP107,STAT3,CLASP2,MET,TLDC1,ITPR3,PSMD1,TMEM33,PRDX2,INF2,EPHX1,AP2A1,ARMC10,SKIV2L2,GBP1,SLC1A5,ESYT1,MID1,DNAJC13,CKAP4,TAP1,LBR,NAA15,OGT,CD47,YES1,SORBS1,ABCB7,LNPEP,TBC1D10B,LIG3,DHX9,PRKDC,NSDHL,PTCD3,WDR36,YKT6,NOL9,PPP2R5D,BRK1,VIM,SLC25A3,PDPR,IGF2R,KPNB1,MTHFD1L,BCAM,UBR4,AFG3L2,TFB1M,AP1G…	300
Cancer, Organismal Injury and Abnormalities	abdominal neoplasm	abdominal neoplasm	9.73e-08		0.371	ERGIC3,TPBG,QARS,POR,CSE1L,GNA13,SLC2A1,FAM120A,NUP107,ITPR3,ALCAM,PSMD1,EPHX1,GBP1,ARPC1B,SLC1A5,MID1,MTCH1,TAP1,NCBP1,BRK1,SLC25A3,SLC25A1,IGF2R,KPNB1,MTHFD1L,LYN,TFB1M,AP1G1,RANBP2,RAB14,PTPN14,AP1B1,RGPD4 (includes others),TMED7,SEC63,NT5DC1,MDN1,IARS2,STK39,DYNLRB1,DYNC1H1,CAND1,TMEM70,LSM1,SGPP1,MOV10,SLC25A10,VHL,HSPB1,THOC5,WDR3,PLGRKT,GGT1,ALDH2,RNF213,SRC,IPO4,S100A13,RRAS2,BROX,SLC25A5…	418	2.07e-05		-1.172	MYH9,ASS1,KIAA1522,TXNDC5,RBM3,SOD2,CSE1L,DDAH1,HNF4A,GSTK1,ALDH1B1,KRT80,PLOD1,MARCKS,TLDC1,BSG,SCP2,TMX1,RTN4,ALCAM,TMEM43,KRT18,SQSTM1,ACOT9,MRPL37,FTH1,ALDH4A1,RBM47,RALA,SLC1A5,HEATR1,GPX1,GNA11,COL4A2,AKAP2,TOP2B,TCOF1,KRT10,NSDHL,ECHS1,PPME1,CDH6,VIM,ANXA6,KRT8,ANXA3,TP53BP1,DTX3L,TTYH3,EHHADH,PHLDA1,FARP1,IFI16,RAB9A,PCCB,TST,HMGB1,CTSZ,CNDP2,ALDH1A1,SDPR,AMPH,GOT1,CCDC86,SEC63,SH3KBP1,LA…	104
Metabolic Disease	abnormal activity	abnormal activity of enzyme						0.0017			ALDH2,PPME1,GPX1,DDAH1	4
Connective Tissue Disorders, Organismal Injury and Abnormalities, Skeletal and Muscular Disorders	abnormal bone density	abnormal bone density	0.000564	Decreased	-2.505	B2M,SRC,ARL6IP5,GNAQ,RAC1,RPS6KA3,BAX,GGT1,ITGB3,YES1,CD47,RUNX2,CD44,CTNNB1	14
Developmental Disorder, Embryonic Development, Organismal Development, Tissue Morphology	abnormal morphology	abnormal morphology of blastocyst	0.000461			DAD1,SNAP23,NELFB,RAC1,CTNNB1,THOC1,COPS3,VHL,ITGB3,EGFR	10
Cardiovascular Disease, Hematological Disease	aplastic anemia	aplastic anemia						0.000121			ALDH2,PRDX3,ANXA1,GPX1,TXNRD1	5
Cell Death and Survival	apoptosis	apoptosis	1.02e-10		-0.895	EIF3C,GFPT1,SH3BGRL3,BAZ1A,NCSTN,RICTOR,SUN2,LRPAP1,QARS,ITGB3,NCEH1,POR,SGPL1,ATP1A1,CSE1L,ARF4,SPTLC2,GNA13,MYBBP1A,HNF4A,DNMT1,STAT6,WAPL,PHIP,SLC2A1,TPD52,STAT3,ADAR,MET,CDH2,BSG,CAPN1,ITPR3,AAMDC,TMX1,RTN4,ALCAM,ACACA,EPHA2,STEAP3,NUDT1,PRDX2,EPHX1,RAP1B,ARMC10,FN1,CTNNA1,MTCH1,TMEM214,EIF4G1,VTI1B,TOP2B,NAA15,OGT,CD47,ARF6,YES1,CST3,ANXA5,FKBP8,STIM1,CTNNB1,THOC1,BCAP31,EGFR,DHX9,PRKDC,API5…	149	1.84e-06		0.876	PHLDA1,ARL6IP5,PRDX4,ASS1,IFI16,GNA11,GPX1,RBM3,TXNDC5,COL4A2,HMGB1,TOP2B,SHC1,ALDH2,SOD2,ALDH1A1,CSE1L,ANXA1,CCDC86,HNF4A,SH3KBP1,HUWE1,DPP4,TJP2,VIM,MALT1,FDXR,TXNRD1,PRDX3,ANXA6,KRT8,PPP1R13L,BSG,SCP2,TMX1,RTN4,ALCAM,KRT18,TP53BP1,SQSTM1,CYB5A,VHL,FTH1	43
Cell Death and Survival	apoptosis	apoptosis of breast cancer cell lines	3.19e-05		0.158	B2M,MYO6,SRC,PELP1,SRPK1,FN1,FASTKD2,RAC1,PLCG1,BAX,STAT3,CSE1L,FASN,CD44,XPO1,KPNA2,MYBBP1A,CTNNB1,THOC1,MTDH,EPHA2,HSPB1,EGFR	23
Cell Death and Survival	apoptosis	apoptosis of carcinoma cell lines	0.00072	Decreased	-2.485	SRC,SRPK1,API5,FN1,RAC1,STAT3,BAX,RICTOR,AP2A2,MET,OGT,SPOCK1,FASN,CD44,STIM1,CTNNB1,DNMT1,EGFR	18
Cell Death and Survival	apoptosis	apoptosis of cervical cancer cell lines	0.000556		-0.219	PRKDC,API5,FASTKD2,RPS6KA3,RAC1,BAZ1A,MTCH1,TMEM214,BAX,STAT3,RICTOR,CCNB1,DYNC1H1,PTRH2,FKBP8,CTNNB1,THOC1,BCAP31,EGFR,MSN	20
Cell Death and Survival	apoptosis	apoptosis of colorectal cancer cell lines	2.34e-05	Decreased	-2.091	RUNX1,MYO6,SRC,SRPK1,RAC1,BAX,RICTOR,AP2A2,IGF2R,KMT2A,CCNB1,MET,PRKCI,CDC42,CSE1L,FASN,ITPR3,CD44,CTNNB1,EGFR	20
Cell Death and Survival, Organismal Injury and Abnormalities	apoptosis	apoptosis of epithelial cell lines	0.000346		1.276	CUL4B,API5,RAC1,TMEM214,BAX,STAT3,MET,SGPL1,RRAS2,PRKCI,TMX1,LYN,CD44,FKBP8,CTNNB1,HSPB1,EGFR	17
Cell Death and Survival, Organismal Injury and Abnormalities	apoptosis	apoptosis of epithelial cells						0.00354		0.457	HMGB1,SHC1,ALDH2,KRT8,SOD2,ALDH1A1,HNF4A	7
Cell Death and Survival	apoptosis	apoptosis of fibroblast cell lines	2.27e-05		1.578	RUNX1,EIF3C,FN1,SUN2,SGPL1,YES1,RHOG,GNA13,THOC1,CTNNB1,DNMT1,EGFR,SRC,RHOC,MDN1,RAC1,GNAQ,VIM,BAX,CCNB1,MET,RRAS2,RTN4,SGPP1,EPHX1	25
Cell Death and Survival, Gastrointestinal Disease, Hepatic System Disease, Organismal Injury and Abnormalities	apoptosis	apoptosis of hepatocytes						0.000185		0.246	HMGB1,SHC1,ALDH2,KRT8,SOD2,HNF4A	6
Cell Death and Survival	apoptosis	apoptosis of hepatoma cell lines	0.000375		-1.206	MET,SRC,STAT6,YES1,ARMC10,SPOCK1,RAC1,ALCAM,FKBP8,BAX,STAT3,CTNNB1,EGFR	13
Cell Death and Survival	apoptosis	apoptosis of lung cancer cell lines	0.000661		-1.717	SRC,API5,GNAS,SRPK1,RAC1,STAT3,BAX,RICTOR,AP2A2,KMT2A,MET,OGT,XPO1,STIM1,EPHA2,EGFR	16
Cell Death and Survival	apoptosis	apoptosis of tumor cell lines	2.4e-07		-0.863	SRPK1,EPHB2,BAZ1A,RICTOR,AP2A2,STMN1,PTRH2,CSE1L,FASN,XPO1,KPNA2,MYBBP1A,DNMT1,HUWE1,MYO6,STAT6,PELP1,PHIP,RAC1,TPD52,STAT3,KMT2A,CCNB1,DYNC1H1,MET,PPP1R13L,CDC42,CAPN1,ITPR3,RTN4,ALCAM,ACACA,MTDH,EPHA2,VHL,HSPB1,RUNX1,B2M,ARMC10,S100A6,FN1,RPS6KA3,MTCH1,TMEM214,GGT1,OGT,CD47,YES1,FKBP8,STIM1,STX4,CTNNB1,THOC1,BCAP31,EGFR,DHX9,PRKDC,SRC,API5,GNAS,RHOC,FASTKD2,HAT1,PLCG1,BAX,IGF2R,PRKCI,SPOCK1,TME…	76	0.000739		-0.574	HUWE1,DPP4,IFI16,GNA11,GPX1,MALT1,COL4A2,FDXR,TXNRD1,SHC1,SOD2,PPP1R13L,CSE1L,RTN4,ALCAM,KRT18,TP53BP1,SQSTM1,CYB5A,VHL,FTH1	21
Cell Morphology, Cell-To-Cell Signaling and Interaction	architecture	architecture of junctional complexes						0.00559			TJP2	1
Cell Morphology, Renal and Urological System Development and Function	cell spreading	cell spreading of kidney cell lines	0.000177			ARF6,FN1,SORBS1,VIM,ITGB3	5
Cell Morphology, Cellular Movement, Renal and Urological System Development and Function	cell spreading	cell spreading of kidney cells						0.00559			VHL	1
Cell Morphology	cell spreading	cell spreading of leukocytes	0.000168		1.877	RAP1B,CD47,FN1,CDC42,LYN,RAC1,CD44,PLCG1	8
Cell Morphology	cell spreading	cell spreading of lymphocytes	0.000394		1.264	RAP1B,CD47,RAC1,CD44,PLCG1	5
Cell Morphology	cell spreading	cell spreading of tumor cell lines	0.000141		1.624	RUNX1,RAP2B,CD81,RAP1B,SRC,FN1,PTPN14,CDC42,LYN,RAC1,EGFR	11
Cell Death and Survival	survival	cell survival	2.43e-06	Increased	4.252	CD81,EIF3C,AGPS,EPHB2,AP2B1,PFDN6,NCSTN,RICTOR,STMN1,POR,SGPL1,CSE1L,FASN,XPO1,DNMT1,STAT6,SLC2A1,MICAL2,FAM120A,RAC1,PDRG1,STAT3,EIF3E,ADAR,CCNB1,MET,CDH2,PPP1R13L,CDC42,ALCAM,ACACA,SGPP1,MTDH,EPHA2,VHL,PRDX2,HSPB1,B2M,THOC5,RUNX1,S100A6,FN1,CAMK4,PRPF8,RPS6KA3,PFDN2,SYMPK,EIF4G1,PTPRF,PFDN1,TOP2B,OGT,CD47,YES1,CST3,ANXA5,CTNNB1,THOC1,BCAP31,LIG3,DHX9,EGFR,SRC,PRKDC,USMG5,SVIL,VIM,PLCG1,BAX,CASK…	80	0.00158		-0.526	DPP4,USP14,ASS1,GPX1,VIM,TXNDC5,MALT1,FDXR,HMGB1,TOP2B,SHC1,CNDP2,SOD2,PPP1R13L,CSE1L,ALCAM,TP53BP1,SQSTM1,PRCP,SH3KBP1,VHL,FTH1	22
Cell Death and Survival	cell viability	cell viability	1.79e-05	Increased	3.947	CD81,EIF3C,AGPS,EPHB2,AP2B1,PFDN6,NCSTN,RICTOR,STMN1,POR,SGPL1,FASN,XPO1,DNMT1,SLC2A1,MICAL2,FAM120A,RAC1,STAT3,EIF3E,ADAR,CCNB1,MET,CDH2,PPP1R13L,CDC42,ACACA,SGPP1,MTDH,EPHA2,VHL,PRDX2,HSPB1,RUNX1,B2M,S100A6,FN1,CAMK4,PRPF8,RPS6KA3,PFDN2,SYMPK,EIF4G1,PTPRF,PFDN1,TOP2B,OGT,CD47,YES1,CST3,ANXA5,CTNNB1,THOC1,BCAP31,LIG3,EGFR,DHX9,SRC,PRKDC,USMG5,SVIL,PLCG1,BAX,CASK,HIP1,IGF2R,UBQLN2,PRKCI,SLC16A1,L…	73
Cell Death and Survival, Embryonic Development	cell viability	cell viability of embryonic cells	0.000221		0.765	OGT,FN1,CTNNB1,BCAP31,PNPLA6,DNMT1,EGFR	7
Cell Death and Survival, Connective Tissue Development and Function	cell viability	cell viability of fibroblast cell lines	0.000996		0.333	RUNX1,SRC,YES1,SLC2A1,CDC42,RAC1,PLCG1,THOC1,EGFR,HSPB1	10
Cell Death and Survival, Hematological System Development and Function, Nervous System Development and Function	cell viability	cell viability of microglia						0.00559			SOD2	1
Cell Death and Survival	cell viability	cell viability of myeloma cell lines	8.89e-05	Increased	2.369	MET,CD81,EIF3C,PRPF8,RPS6KA3,XPO1,STAT3,HIP1,CTNNB1,EIF4G1	10
Cell Death and Survival	cell viability	cell viability of squamous cell carcinoma cell lines	0.00047		1.22	MET,FASN,STAT3,MTDH,EGFR	5
Cell Death and Survival	cell viability	cell viability of tumor cell lines	1.61e-06	Increased	4.939	CD81,EIF3C,AGPS,PFDN6,NCSTN,RICTOR,FASN,XPO1,SLC2A1,MICAL2,FAM120A,RAC1,EIF3E,STAT3,CCNB1,MET,CDH2,ACACA,SGPP1,MTDH,EPHA2,VHL,HSPB1,PRDX2,B2M,S100A6,FN1,PRPF8,RPS6KA3,PFDN2,SYMPK,EIF4G1,PTPRF,PFDN1,YES1,CTNNB1,THOC1,LIG3,EGFR,DHX9,PRKDC,SRC,USMG5,SVIL,PLCG1,CASK,HIP1,BAX,IGF2R,PRKCI,LYN,CD44,PSAP	53
Cellular Development, Cellular Growth and Proliferation	proliferation	proliferation of mesangioblast						0.00559			HMGB1	1
Cardiovascular System Development and Function, Cellular Development, Cellular Function and Maintenance, Cellular Growth and Proliferation, Embryonic Development, Organismal Development, Tissue Development	proliferation	proliferation of mesoangioblast						0.00559			HMGB1	1
Cellular Development, Cellular Growth and Proliferation, Nervous System Development and Function, Tissue Development	proliferation	proliferation of neuronal cells	0.000464	Increased	2.595	RAP1B,B2M,FN1,CAMK4,STMN2,EPHB2,VAPA,RAB35,MID1,CTNNA1,VTI1B,PTPRF,ITGB3,CD47,ARF6,RHOG,CTNNB1,EGFR,SRC,GNAS,GNAQ,RAC1,VIM,STAT3,CLASP2,BAX,MET,CDH2,CDC42,RTN4,PSAP,SLC25A5,EPHA2	33
Cancer, Cellular Development, Cellular Growth and Proliferation, Organismal Injury and Abnormalities, Tumor Morphology	proliferation	proliferation of pancreatic neuroendocrine tumor cells						0.00559			CTSZ	1
Cellular Development, Cellular Growth and Proliferation, Endocrine System Development and Function, Organ Development	proliferation	proliferation of thyroid cells	0.000928			GNAS,FN1,GNAQ,RAC1	4
Developmental Disorder, Hematological Disease, Hereditary Disorder, Metabolic Disease, Organismal Injury and Abnormalities, Renal and Urological Disease	propionic acidemia	propionic acidemia						9.25e-05			PCCA,PCCB	2
Dermatological Diseases and Conditions, Organismal Injury and Abnormalities	psoriasis	psoriasis						0.00126			SCO2,MARCKS,DPP4,SHC1,SOD2,ANXA1,IFI16,ANXA3,KRT18,GOT1,IDH3A,KRT10	12
Developmental Disorder, Hereditary Disorder, Ophthalmic Disease, Organismal Injury and Abnormalities	pulverulent cataract 30	pulverulent cataract 30						0.00559			VIM	1
Cell-To-Cell Signaling and Interaction, Cellular Assembly and Organization	quantity	quantity of actin stress fibers	5.66e-07	Decreased	-2.326	MET,SRC,PRKCI,FN1,PTPN14,CDC42,RPS6KA3,RAC1,STAT3,CTNNB1,EGFR	11
Cellular Assembly and Organization, Cellular Function and Maintenance	quantity	quantity of actin-rich protrusion						0.00559			BSG	1
Connective Tissue Development and Function, Skeletal and Muscular System Development and Function, Tissue Morphology	quantity	quantity of bone tissue	0.000801		-1.314	CD81,GNAS,CAMK4,RAC1,GGT1,ITGB3,CD47,CDC42,RUNX2,CAPN1,CD44,CTNNB1,EGFR	13
Cellular Assembly and Organization, Cellular Function and Maintenance	quantity	quantity of cellular protrusions	4.43e-05		1.949	MYO6,GNAS,FN1,RAC1,CANX,BAX,STAT3,LRPAP1,MET,ARF6,BSG,CDC42,CTNNB1,EGFR,MSN	15
Cellular Development, Cellular Growth and Proliferation, Embryonic Development, Organismal Development, Tissue Morphology	quantity	quantity of cranial neural crest cells						0.00559			TCOF1	1
Infectious Diseases	quantity	quantity of encephalomyocarditis virus	0.000566			MAVS,STAT3	2
Cellular Assembly and Organization	quantity	quantity of filaments	1.14e-07		-1.211	SRC,FN1,GNAS,STMN2,PTPN14,EPHB2,KIF4A,RAC1,RPS6KA3,VIM,STAT3,STMN1,MET,PRKCI,CDC42,CTNNB1,EGFR	17	0.00169		-0.391	MARCKS,SOD2,LIMA1,VIM,KRT18	5
Cellular Assembly and Organization	quantity	quantity of intermediate filaments						0.00135			VIM,KRT18	2
Free Radical Scavenging, Lipid Metabolism, Molecular Transport, Small Molecule Biochemistry	quantity	quantity of lipid peroxide						0.00398			PRDX3,GPX1	2
Molecular Transport	quantity	quantity of metal	0.00053	Increased	2.665	RAP2B,B2M,FN1,HLA-A,LRPAP1,ATP2A2,STIM2,STIM1,GNA13,HNF4A,EGFR,SRC,GNAS,STK39,AP3D1,GNAQ,PLCG1,MCU,HIP1,BAX,GNAI2,GNAI3,ITPR3,LYN,WFS1,ATP2B4,VHL,STEAP3,AKAP1,PRDX2	30
Antigen Presentation, Protein Synthesis	quantity	quantity of MHC Class I on cell surface	0.000255			B2M,TAPBP,TAP1	3
Cellular Assembly and Organization, Cellular Function and Maintenance	quantity	quantity of microtubules	2.14e-05		0.896	STMN1,GNAS,STMN2,EPHB2,KIF4A,VIM	6
Organ Morphology, Tissue Morphology	quantity	quantity of pancreatic cells						0.00138		-0.762	KRT8,RALA,KRT18,HNF4A	4
Cellular Function and Maintenance, Molecular Transport, Small Molecule Biochemistry	quantity	quantity of phosphate						0.00497			ANXA6,SLC9A3R1	2
Cellular Assembly and Organization, Cellular Function and Maintenance	quantity	quantity of plasma membrane projections	0.000162		1.541	MYO6,MET,GNAS,FN1,CDC42,RAC1,CANX,BAX,LRPAP1,MSN	10
Free Radical Scavenging, Molecular Transport	quantity	quantity of reactive oxygen species						0.00142		-0.314	DPP4,SHC1,PRDX3,SOD2,GPX1,FTH1	6
Connective Tissue Development and Function, Hematological System Development and Function, Hematopoiesis, Organismal Development, Tissue Morphology	quantity	quantity of reticulocytes	0.000439		-1.633	CD47,LYN,RAC1,MAN2A1,STEAP3,PRDX2,ITGB3	7
Carbohydrate Metabolism	quantity	quantity of ribose	0.000566			SLC2A1,EGFR	2
Cellular Assembly and Organization	quantity	quantity of secretory granules						9.46e-08		-0.277	KRT8,RALA,RAB5C,ANXA1,KRT18	5
Organ Morphology	quantity	quantity of secretory structure						0.00359		-1.109	KRT8,RALA,ANXA1,KRT18,HNF4A	5
Lipid Metabolism, Molecular Transport, Small Molecule Biochemistry	quantity	quantity of sphingosylphosphocholine	0.000566			SPTLC1,SPTLC2	2
Infectious Diseases	quantity	quantity of vesicular stomatitis virus	0.000566			MAVS,STAT3	2
Cellular Assembly and Organization, Endocrine System Development and Function, Organ Morphology, Tissue Morphology	quantity	quantity of zymogen granules						0.000184			KRT8,KRT18	2
Cell Signaling	Rac protein signal transduction	Rac protein signal transduction	0.000114			OGT,ARF6,RHOG,CYFIP1,BRK1,RAC1	6
Cellular Assembly and Organization	rearrangement	rearrangement of actin filaments						0.00269			MYH9,SLC9A3R1	2
Cellular Assembly and Organization	rearrangement	rearrangement of cytoskeleton						0.00121			SHC1,MYH9,BSG,ANXA1	4
DNA Replication, Recombination, and Repair	rearrangement	rearrangement of DNA						0.000457			TOP2B,SOD2	2
Cellular Function and Maintenance	receptor-mediated endocytosis	receptor-mediated endocytosis	1.74e-06		1.744	M6PR,B2M,AP2M1,AP2A1,RAB21,AP2B1,CLTC,RAC1,CANX,HIP1,IGF2R,SF3B3,AP2A2,AP1S1,ARF6,CDC42	16
Cell-To-Cell Signaling and Interaction, Cellular Movement	recruitment	recruitment of endothelial cells						0.000847			HMGB1,SHC1	2
Cell-To-Cell Signaling and Interaction, Cellular Movement, Hematological System Development and Function, Immune Cell Trafficking, Inflammatory Response	recruitment	recruitment of monocytes						0.00361			HMGB1,ANXA1,RTN4	3
Lipid Metabolism, Small Molecule Biochemistry	redistribution	redistribution of lipid						0.000277			MARCKS,SCP2,RAB9A	3
Lipid Metabolism, Molecular Transport, Small Molecule Biochemistry	redistribution	redistribution of phospholipid						0.00135			MARCKS,SCP2	2
Cell Cycle, Connective Tissue Development and Function	G0/G1 phase transition	re-entry into G0/G1 phase transition of fibroblast cell lines	0.000566			CDC42,RAC1	2
Cancer, Hematological Disease, Immunological Disease, Organismal Injury and Abnormalities	BCR-ABL E255K-positive Philadelphia-positive acute lymphoblastic leukemia	refractory BCR-ABL E255K-positive Philadelphia-positive acute lymphoblastic leukemia	0.000353			SRC,YES1,LYN,EPHA2	4
Cancer, Hematological Disease, Immunological Disease, Organismal Injury and Abnormalities	BCR-ABL E255V-positive Philadelphia-positive acute lymphoblastic leukemia	refractory BCR-ABL E255V-positive Philadelphia-positive acute lymphoblastic leukemia	0.000353			SRC,YES1,LYN,EPHA2	4
Cancer, Hematological Disease, Immunological Disease, Organismal Injury and Abnormalities	BCR-ABL F359C-positive Philadelphia-positive acute lymphoblastic leukemia	refractory BCR-ABL F359C-positive Philadelphia-positive acute lymphoblastic leukemia	0.000353			SRC,YES1,LYN,EPHA2	4
Cancer, Hematological Disease, Immunological Disease, Organismal Injury and Abnormalities	BCR-ABL F359I-positive Philadelphia-positive acute lymphoblastic leukemia	refractory BCR-ABL F359I-positive Philadelphia-positive acute lymphoblastic leukemia	0.000353			SRC,YES1,LYN,EPHA2	4
Cancer, Hematological Disease, Immunological Disease, Organismal Injury and Abnormalities	BCR-ABL F359V-positive Philadelphia-positive acute lymphoblastic leukemia	refractory BCR-ABL F359V-positive Philadelphia-positive acute lymphoblastic leukemia	0.000353			SRC,YES1,LYN,EPHA2	4
Cancer, Hematological Disease, Immunological Disease, Organismal Injury and Abnormalities	BCR-ABL Y253H-positive Philadelphia-positive acute lymphoblastic leukemia	refractory BCR-ABL Y253H-positive Philadelphia-positive acute lymphoblastic leukemia	0.000353			SRC,YES1,LYN,EPHA2	4
Organ Morphology, Tissue Development	regeneration	regeneration of adductor muscle						0.00559			SHC1	1
Cancer, Hematological Disease, Immunological Disease, Organismal Injury and Abnormalities	BCR-ABL E255K-positive Philadelphia-positive acute lymphoblastic leukemia	relapsed BCR-ABL E255K-positive Philadelphia-positive acute lymphoblastic leukemia	0.000353			SRC,YES1,LYN,EPHA2	4
Cancer, Hematological Disease, Immunological Disease, Organismal Injury and Abnormalities	BCR-ABL E255V-positive Philadelphia-positive acute lymphoblastic leukemia	relapsed BCR-ABL E255V-positive Philadelphia-positive acute lymphoblastic leukemia	0.000353			SRC,YES1,LYN,EPHA2	4
Cancer, Hematological Disease, Immunological Disease, Organismal Injury and Abnormalities	BCR-ABL F359C-positive Philadelphia-positive acute lymphoblastic leukemia	relapsed BCR-ABL F359C-positive Philadelphia-positive acute lymphoblastic leukemia	0.000353			SRC,YES1,LYN,EPHA2	4
Cancer, Hematological Disease, Immunological Disease, Organismal Injury and Abnormalities	BCR-ABL F359I-positive Philadelphia-positive acute lymphoblastic leukemia	relapsed BCR-ABL F359I-positive Philadelphia-positive acute lymphoblastic leukemia	0.000353			SRC,YES1,LYN,EPHA2	4
Cancer, Hematological Disease, Immunological Disease, Organismal Injury and Abnormalities	BCR-ABL F359V-positive Philadelphia-positive acute lymphoblastic leukemia	relapsed BCR-ABL F359V-positive Philadelphia-positive acute lymphoblastic leukemia	0.000353			SRC,YES1,LYN,EPHA2	4
Cancer, Hematological Disease, Immunological Disease, Organismal Injury and Abnormalities	BCR-ABL Y253H-positive Philadelphia-positive acute lymphoblastic leukemia	relapsed BCR-ABL Y253H-positive Philadelphia-positive acute lymphoblastic leukemia	0.000353			SRC,YES1,LYN,EPHA2	4
Cellular Assembly and Organization, Cellular Function and Maintenance	release	release of clathrin-coated vesicles						0.00559			AMPH	1
Cell Morphology, Cellular Assembly and Organization, Cellular Function and Maintenance	reorganization	reorganization of cytoskeleton	0.000314		1.091	SRC,PHIP,FN1,RAC1,RICTOR,PTPRF,ITGB3,CD47,ARF6,CDC42,SORBS1,CD44,EPHA2,MSN,EGFR	15	4.04e-05	Increased	2	HMGB1,MARCKS,SHC1,MYH9,RALA,APBB1IP,ANXA1,VIM	8
Cell Morphology, Cellular Assembly and Organization, Cellular Function and Maintenance	reorganization	reorganization of vimentin filaments						0.00559			VIM	1
Infectious Diseases	replication	replication of Cote d'Ivoire ebolavirus						0.00559			RAB9A	1
Cardiovascular System Development and Function, Organismal Development, Tissue Morphology	area	area of left common carotid artery						0.00559			VIM	1
Cardiovascular System Development and Function, Organismal Development, Tissue Morphology	area	area of right common carotid artery						0.00559			VIM	1
Cancer, Cell Cycle, Organismal Injury and Abnormalities	cell cycle progression	arrest in cell cycle progression of prostate cancer cells						0.00559			DPP4	1
Cellular Development	differentiation	arrest in differentiation of melanoma cell lines						0.00559			DPP4	1
Cellular Development, Cellular Growth and Proliferation	growth	arrest in growth of kidney cancer cell lines	0.000566			STAT3,VHL	2
Cell Cycle	interphase	arrest in interphase	0.000389			RUNX1,FN1,PRPF8,RPS6KA3,SUN2,AP2A2,MTCH2,CSE1L,FASN,CTNNB1,THOC1,DNMT1,EGFR,PRKDC,AMACR,SRC,KMT2A,CCNB1,MET,UBQLN2,CDC42,LAS1L,CD44,MTDH,TMPO,VHL,CARM1	27
Cellular Development, Embryonic Development, Hematological System Development and Function, Hematopoiesis, Lymphoid Tissue Structure and Development, Organ Development, Organismal Development	maturation	arrest in maturation of thymocytes						0.00559			SHC1	1
Cell Signaling, Post-Translational Modification, Protein Synthesis	assembly	assembly of Nuclear pore	3.65e-05			NUP93,RTN4,NUP107,NUP205	4
Cell Signaling, Post-Translational Modification, Protein Synthesis	assembly	assembly of protein-protein complex	7.67e-09			SRC,ARPC1B,SLC2A1,SNAP23,NUP107,ARPIN/C15orf38-AP3S2,CASK,ACAD9,SF3B3,KMT2A,CCNB1,NUP93,CDC42,NDUFC2,NCLN,LYN,VAMP3,RTN4,IKBKAP,NUP205,STX4,VAMP8,TAPBP	23
Cell-To-Cell Signaling and Interaction	attachment	attachment of lung cancer cells						0.00559			VHL	1
Cell-To-Cell Signaling and Interaction, Cellular Movement	attraction	attraction of stem cells						0.00559			HMGB1	1
Cell Morphology, Cellular Function and Maintenance	autophagy	autophagy	7.77e-05		-0.647	FN1,CAMK4,EPHB2,EIF4G1,VTI1B,ARF6,SPTLC2,XPO1,STIM1,CTNNB1,TBC1D10B,EGFR,PRKDC,SPTLC1,LETM1,GNAS,ACP2,CLTC,ACBD5,RAB7A,BAX,SCOC,GNAI3,LAMP2,UBR4,CAPN1,KIAA1524,PSAP,MTDH	29
Cell Morphology, Cellular Function and Maintenance	autophagy	autophagy of cells	0.000623		-1.412	PRKDC,SPTLC1,LETM1,FN1,GNAS,CAMK4,EPHB2,BAX,EIF4G1,SCOC,GNAI3,UBR4,CAPN1,SPTLC2,XPO1,KIAA1524,STIM1,TBC1D10B,EGFR	19
Auditory Disease, Hereditary Disorder, Neurological Disease, Organismal Injury and Abnormalities	autosomal dominant 17 deafness	autosomal dominant 17 deafness						0.00559			MYH9	1
Auditory Disease, Hereditary Disorder, Neurological Disease, Organismal Injury and Abnormalities	autosomal dominant deafness	autosomal dominant deafness						0.00166			DFNA5,MYH9,MYH14	3
Cell Morphology, Cellular Assembly and Organization, Cellular Development, Cellular Function and Maintenance, Cellular Growth and Proliferation, Embryonic Development, Nervous System Development and Function, Tissue Development	branching	branching of neurites	0.000856	Increased	2.261	SRC,TPBG,CAMK4,EPHB2,MID1,RPS6KA3,RAC1,EIF4G3,CLASP2,STAT3,PTPRF,STIM2,MET,ARF6,CDH2,UBQLN2,RHOG,CDC42,RTN4,CTNNB1	20
Cancer, Organismal Injury and Abnormalities, Reproductive System Disease	breast cancer	breast cancer	1.24e-06			MCM6,EIF3C,PFDN6,TM9SF2,FNDC3B,ITGB3,POR,NUP93,CSE1L,MYBBP1A,GNA13,DNMT1,RAB3GAP2,STAT6,RRP1,ACTR10,NUP107,TPD52,STAT3,TTI2,LMAN1,AP1S1,MET,TLDC1,CDH2,BSG,RTN4,EPHA2,STEAP3,EPHX1,RAP1B,FN1,SKIV2L2,HLA-A,ESYT1,RAB35,DNAJC13,PFKL,TAP1,SF3B3,TAX1BP3,USO1,TOP2B,YES1,ABCB7,ATP5J2,ELAC2,CTNNB1,THOC1,TBC1D10B,EGFR,PRKDC,LETM1,RHOC,GNAQ,NCAPD2,COPS3,IGF2R,KPNB1,BCAM,SF3B1,CD44,SEC62,HCCS,STAG2,AKAP1,SRPK…	112	0.000174			MYH9,RBM47,HEATR1,CTSZ,TOP2B,CNDP2,ALDH1A1,SOD2,CSE1L,ANXA1,AMPH,IDH3A,WDR1,HUWE1,SLC9A3R1,MAGED2,PFKP,ATL3,KRT8,BSG,ANXA3,LIMA1,RTN4,KRT18,ACOT9,VHL,FTH1	27
Cancer, Organismal Injury and Abnormalities	breast or colorectal cancer	breast or colorectal cancer	3.02e-06		1.4	ERGIC3,TPBG,ATP2A2,NCEH1,POR,MMGT1,NUP93,CSE1L,GNA13,MYBBP1A,TPM4,HNF4A,SLC25A12,RAB3GAP2,AMACR,RRP1,SLC2A1,FAM120A,NUP107,STAT3,CLASP2,MET,TLDC1,ITPR3,ALCAM,PSMD1,BYSL,STEAP3,INF2,EPHX1,AP2A1,ARMC10,SKIV2L2,GBP1,ESYT1,RAB35,MID1,DNAJC13,CKAP4,TAP1,LBR,NAA15,YES1,ABCB7,ATP5J2,LNPEP,TBC1D10B,LIG3,DHX9,PRKDC,PTCD3,WDR36,RHOC,NOL9,PPP2R5D,VIM,PDPR,NCAPD2,IGF2R,KPNB1,MTHFD1L,BCAM,UBR4,LYN,AFG3L2,AP1G…	272	9.3e-07			PHLDA1,MYH9,FARP1,ASS1,IFI16,KIAA1522,HMGB1,CTSZ,CNDP2,ALDH1A1,SOD2,CSE1L,SDPR,AMPH,SEC63,HNF4A,SH3KBP1,HUWE1,ALDH1B1,MYH14,MAGED2,KRT80,PLOD1,TXNRD1,SLC3A2,MARCKS,TLDC1,PPP1R13L,BSG,SCP2,LIMA1,RTN4,ALCAM,KRT18,TMEM43,SQSTM1,ACOT9,VHL,MRPL37,FTH1,USP14,RBM47,HEATR1,GNA11,GPX1,VAPA,COL4A2,GCDH,TOP2B,AKAP2,ALDH2,SHC1,ANXA1,TCOF1,IDH3A,IARS,WDR1,ECHS1,SLC9A3R1,APBB1IP,CDH6,VIM,PFKP,ATL3,FDXR,KRT8,AN…	73
Cancer, Organismal Injury and Abnormalities, Reproductive System Disease	breast or ovarian cancer	breast or ovarian cancer	6.23e-06			RAP2B,MCM6,EIF3C,CROCC,PFDN6,TM9SF2,FNDC3B,ITGB3,POR,NUP93,CSE1L,GNA13,MYBBP1A,TPM4,HNF4A,SLC25A12,ARFIP1,DNMT1,RAB3GAP2,STAT6,RRP1,ACTR10,NUP107,TPD52,STAT3,TTI2,LMAN1,AP1S1,MET,TLDC1,CDH2,BSG,NCLN,RTN4,ALCAM,EPHA2,STEAP3,EPHX1,RAP1B,FN1,SKIV2L2,HLA-A,ESYT1,RAB35,DNAJC13,PFKL,EIF4G1,TAP1,SF3B3,TAX1BP3,TOP2B,USO1,CD47,SLC16A3,YES1,SORBS1,ABCB7,ATP5J2,NUP205,ELAC2,LNPEP,TBCD,CTNNB1,THOC1,TBC1D10B,…	150	3.47e-06			PHLDA1,USP14,MYH9,RBM47,FARP1,HEATR1,COL4A2,GCDH,TOP2B,AKAP2,CTSZ,CNDP2,ALDH1A1,SOD2,CSE1L,ANXA1,AMPH,IDH3A,HNF4A,WDR1,HUWE1,DPP4,TJP2,SLC9A3R1,MYH14,VIM,MAGED2,PFKP,ATL3,TXNRD1,TLDC1,KRT8,BSG,LIMA1,ANXA3,RTN4,ALCAM,KRT18,ACOT9,GLDC,VHL,FTH1,RNPEP	43
Cancer, Organismal Injury and Abnormalities	breast or ovarian carcinoma	breast or ovarian carcinoma	0.000112			RAP2B,EIF3C,CROCC,TM9SF2,FNDC3B,ITGB3,POR,NUP93,HNF4A,ARFIP1,SLC25A12,DNMT1,RAB3GAP2,STAT6,RRP1,ACTR10,TPD52,STAT3,LMAN1,AP1S1,MET,TLDC1,CDH2,BSG,NCLN,RTN4,EPHA2,EPHX1,FN1,SKIV2L2,ESYT1,RAB35,DNAJC13,PFKL,EIF4G1,TAP1,USO1,TOP2B,CD47,YES1,SORBS1,NUP205,ELAC2,LNPEP,TBCD,CTNNB1,THOC1,TBC1D10B,EGFR,PRKDC,LETM1,CWC22,GNAQ,NCAPD2,IGF2R,COPS3,KPNB1,SF3B1,CD44,SEC62,TRIM25,STAG2,AKAP1,SRPK1,EPHB2,UTP4,AP…	118	0.000543			PHLDA1,USP14,MYH9,RBM47,FARP1,HEATR1,COL4A2,GCDH,TOP2B,AKAP2,ANXA1,AMPH,HNF4A,WDR1,HUWE1,DPP4,TJP2,MYH14,MAGED2,PFKP,ATL3,TXNRD1,TLDC1,BSG,LIMA1,RTN4,KRT18,GLDC,ACOT9,RNPEP	30
Cancer, Organismal Injury and Abnormalities, Respiratory Disease	bronchopulmonary carcinoma	bronchopulmonary carcinoma	0.000766			TOP2B,POR,STAT3,HNF4A,EGFR	5
Cancer, Organismal Injury and Abnormalities	cancer	cancer	3.78e-05		1.896	ERGIC3,TPBG,QARS,POR,CSE1L,GNA13,SLC2A1,FAM120A,NUP107,ITPR3,ALCAM,PSMD1,EPHX1,GBP1,ARPC1B,SLC1A5,MID1,MTCH1,TAP1,NCBP1,BRK1,SLC25A3,SLC25A1,IGF2R,KPNB1,MTHFD1L,LYN,TFB1M,AP1G1,RANBP2,RAB14,PTPN14,AP1B1,RGPD4 (includes others),TMED7,SEC63,NT5DC1,STK39,MDN1,IARS2,DYNLRB1,CAND1,DYNC1H1,TMEM70,LSM1,SGPP1,SLC25A10,MOV10,VHL,HSPB1,THOC5,WDR3,PLGRKT,GGT1,ALDH2,RNF213,SRC,IPO4,S100A13,RRAS2,BROX,SLC25A5…	440	0.00119		-0.99	MYH9,ASS1,KIAA1522,TXNDC5,RBM3,SOD2,CSE1L,DDAH1,HNF4A,GSTK1,ALDH1B1,DFNA5,KRT80,PLOD1,MARCKS,TLDC1,BSG,SCP2,TMX1,RTN4,ALCAM,TMEM43,KRT18,SQSTM1,ACOT9,MRPL37,FTH1,ALDH4A1,RBM47,RALA,SLC1A5,HEATR1,PRDX4,GNA11,GPX1,COL4A2,AKAP2,TOP2B,TCOF1,KRT10,NSDHL,ECHS1,PPME1,CDH6,VIM,GNAI3,ANXA6,KRT8,ANXA3,TP53BP1,DTX3L,TTYH3,EHHADH,PHLDA1,FARP1,AMDHD2,ARL6IP5,IFI16,RAB9A,TST,HMGB1,CTSZ,CNDP2,ALDH1A1,SDPR,AMPH,…	108
Cancer, Organismal Injury and Abnormalities	cancer	cancer of exocrine gland	5.82e-05			ADSL,GNAS,FN1,FASN,TRAM1,CTNNB1,AKAP1,EGFR	8
Cancer, Organismal Injury and Abnormalities, Reproductive System Disease	carcinoma	carcinoma in breast	4.98e-05			EIF3C,SRPK1,EPHB2,UTP4,TM9SF2,FNDC3B,ITGB3,MTCH2,POR,ARHGEF40,NUP93,FASN,XPO1,DNMT1,RAB3GAP2,HUWE1,STAT6,RRP1,MICAL2,ACTR10,MAGED2,EIF4G3,TPD52,EIF3E,LMAN1,KMT2A,CCNB1,MET,AP1S1,TLDC1,CDH2,CD70,LSM1,RTN4,KIAA1524,EPHA2,EPHX1,RUNX1,FN1,SCCPDH,SKIV2L2,PLGRKT,ESYT1,RAB35,DNAJC13,PFKL,TAP1,PTPRF,TOP2B,USO1,ALDH2,NDUFC2,ELAC2,CTNNB1,THOC1,TBC1D10B,EGFR,CNTLN,SRC,PRKDC,LETM1,GNAQ,BAX,NCAPD2,IGF2R,COPS3…	78
Cancer, Organismal Injury and Abnormalities, Respiratory Disease	carcinoma	carcinoma in lung						0.000287			HUWE1,ALDH1B1,PHLDA1,DPP4,MYH9,RALA,PRDX4,VIM,PFKP,PLOD1,TOP2B,SOD2,ALCAM,SQSTM1,GLDC,HNF4A,KRT10,VHL	18
Cardiovascular System Development and Function	cardioprotection	cardioprotection of heart cells						0.00559			SOD2	1
Amino Acid Metabolism, Small Molecule Biochemistry	catabolism	catabolism of amino acids						0.00071			PCCA,PCCB,GOT1,GLDC	4
Small Molecule Biochemistry	catabolism	catabolism of heme	0.000688			POR,BLVRB,PRDX2	3
Free Radical Scavenging, Small Molecule Biochemistry	catabolism	catabolism of hydrogen peroxide						0.000181			PRDX3,GPX1,TXNRD1	3
Cancer, Organismal Injury and Abnormalities, Reproductive System Disease	genital tract cancer	genital tract cancer	0.000346			NDUFA9,POR,NUP93,CSE1L,TPM4,HNF4A,SLC25A12,AMACR,PHIP,SLC2A1,STAT3,CLASP2,MET,TLDC1,ITPR3,ALCAM,TMEM33,EPHX1,INF2,SKIV2L2,GBP1,DNAJC13,TAP1,NAA15,OGT,YES1,CD47,SORBS1,ASPH,LNPEP,TBC1D10B,DHX9,LIG3,PRKDC,WDR36,NSDHL,YKT6,RHOC,SLC25A3,VIM,PDPR,HIP1,IGF2R,UBR4,PSAP,STAG2,AP1G1,RANBP2,NOC3L,PTPN14,AP1B1,RGPD4 (includes others),RUNX2,XPO1,WDR11,PELP1,MDN1,MICAL2,TNPO1,KIF4A,SMARCA5,PSMD3,DYNLRB1,CCNB1…	196	0.00239			PHLDA1,MYH9,FARP1,ASS1,IFI16,RAB9A,TXNDC5,RBM3,ALDH1A1,CSE1L,AMPH,HNF4A,GSTK1,LACTB,ALDH1B1,TJP2,MYH14,KRT80,ALDH9A1,TXNRD1,SLC3A2,TLDC1,BSG,SCP2,RTN4,ALCAM,KRT18,VHL,RNPEP,ALDH4A1,USP14,RALA,HEATR1,COL4A2,GCDH,AKAP2,TOP2B,SHC1,ANXA1,IDH3A,ACADM,ACTN1,DPP4,NSDHL,APBB1IP,VIM,PFKP,ANXA3,TP53BP1,VWA8,GLDC	51
Cancer, Organismal Injury and Abnormalities, Reproductive System Disease	genital tumor	genital tumor	9.48e-05		-0.447	TPBG,NDUFA9,POR,NUP93,CSE1L,TPM4,HNF4A,SLC25A12,AMACR,PHIP,SLC2A1,STAT3,CLASP2,MET,TLDC1,ITPR3,ALCAM,TMEM33,EPHX1,INF2,SKIV2L2,GBP1,DNAJC13,TAP1,NAA15,OGT,YES1,CD47,SORBS1,ASPH,LNPEP,TBC1D10B,LIG3,DHX9,PRKDC,WDR36,NSDHL,YKT6,RHOC,SLC25A3,VIM,PDPR,SLC25A1,HIP1,IGF2R,UBR4,LYN,PSAP,STAG2,AP1G1,RANBP2,NOC3L,PTPN14,AP1B1,RGPD4 (includes others),RUNX2,XPO1,PELP1,WDR11,MDN1,MICAL2,TNPO1,KIF4A,SMARCA5,PS…	205	0.000222			PHLDA1,MYH9,FARP1,ASS1,IFI16,RAB9A,TXNDC5,RBM3,SOD2,ALDH1A1,CSE1L,SDPR,AMPH,HNF4A,GSTK1,LACTB,ALDH1B1,TJP2,MYH14,KRT80,ALDH9A1,TXNRD1,SLC3A2,TLDC1,BSG,SCP2,RTN4,ALCAM,KRT18,VHL,FTH1,RNPEP,ALDH4A1,USP14,RALA,HEATR1,GNA11,COL4A2,GCDH,AKAP2,TOP2B,SHC1,ANXA1,IDH3A,ACADM,ACTN1,DPP4,NSDHL,APBB1IP,VIM,PFKP,PCCA,ANXA3,TP53BP1,VWA8,GLDC	56
Cancer, Neurological Disease, Organismal Injury and Abnormalities	glioblastoma cancer	glioblastoma cancer						0.000689			MARCKS,ALDH2,MYH9,ALDH1A1,SLC9A3R1,ALCAM,GOT1,COL4A2,ACOT9,ACTN1	10
Cancer, Neurological Disease, Organismal Injury and Abnormalities	glioma cancer	glioma cancer						0.000206			TOP2B,MARCKS,ALDH2,MYH9,ALDH1A1,SLC9A3R1,ALCAM,GOT1,COL4A2,ACOT9,ACTN1	11
Cancer, Neurological Disease, Organismal Injury and Abnormalities	gliomatosis	gliomatosis						0.00272			TOP2B,AKAP2,PHLDA1,DPP4,MARCKS,ALDH2,MYH9,ALDH1A1,PPME1,SLC9A3R1,ANXA1,GPX1,ALCAM,GOT1,COL4A2,ACOT9,ACTN1	17
Developmental Disorder, Hereditary Disorder, Metabolic Disease, Organismal Injury and Abnormalities, Renal and Urological Disease	glutaric acidemia type 1	glutaric acidemia type 1						0.00559			GCDH	1
Carbohydrate Metabolism	glycolysis	glycolysis	0.00107		0.862	OGT,STAT6,ALDH2,SLC16A3,PGK2,SLC2A1,BSG,ENO2,PFKL,STAT3,EGFR	11	0.00184		-1.067	SHC1,ALDH2,BSG,PFKP,GLDC	5
Carbohydrate Metabolism	glycolysis	glycolysis of cells	0.000937		1.348	OGT,STAT6,SLC16A3,PGK2,SLC2A1,BSG,ENO2,PFKL,STAT3,EGFR	10
Cancer, Endocrine System Disorders, Organismal Injury and Abnormalities, Reproductive System Disease	gonadal tumor	gonadal tumor	0.000159			RAP2B,EIF3C,CROCC,AP1B1,FNDC3B,STMN1,POR,ARHGEF40,COMT,XPO1,KPNA2,HNF4A,TPM4,SLC25A12,ARFIP1,DNMT1,MDN1,TNPO1,ENO2,TPD52,STAT3,MYOF,DYNLRB1,CCNB1,CAND1,MET,TLDC1,CDH2,BSG,NCLN,RTN4,ALCAM,KIAA1524,MTDH,EPHA2,HSPB1,EPHX1,B2M,RUNX1,FN1,SKIV2L2,GTF2A1,EIF4G1,TAP1,PTPRF,TOP2B,YES1,SLC16A3,CD47,SORBS1,HSPE1,LRPPRC,NUP205,LNPEP,TBCD,CTNNB1,THOC1,VARS,TBC1D10B,EGFR,SRC,PRKDC,LETM1,GNAS,CWC22,EMD,VIM,SLC2…	83
Cancer, Developmental Disorder, Endocrine System Disorders, Organismal Injury and Abnormalities, Reproductive System Disease	granulosa cell tumor	granulosa cell tumor	0.000747			GNAI2,GNAS,SLC25A1,CTNNB1	4
Cardiovascular Disease, Developmental Disorder, Hematological Disease, Hereditary Disorder, Organismal Injury and Abnormalities	group B Fanconi anemia	group B Fanconi anemia						5.85e-06			PRDX3,GPX1,TXNRD1	3
Connective Tissue Development and Function, Tissue Development	growth	growth of connective tissue						0.00136		0.632	HUWE1,DPP4,MYH9,PRDX4,RBM3,SLC3A2,SOD2,PPP1R13L,LIMA1,SH3KBP1,VHL,KRT10,FTH1	13
Cellular Assembly and Organization, Cellular Development, Cellular Growth and Proliferation, Nervous System Development and Function, Tissue Development	growth	growth of neurites	0.000237	Increased	2.556	RAP1B,FN1,CAMK4,STMN2,EPHB2,VAPA,RAB35,MID1,VTI1B,PTPRF,ITGB3,CD47,ARF6,RHOG,EGFR,SRC,GNAS,GNAQ,RAC1,VIM,STAT3,CLASP2,BAX,MET,CDH2,CDC42,RTN4,PSAP,SLC25A5,EPHA2	30
Cancer, Organismal Injury and Abnormalities	transformation	transformation of hematopoietic progenitor cells	0.000592		1.913	SRC,CTNNB1,KMT2A,EGFR	4
Endocrine System Disorders, Hereditary Disorder, Metabolic Disease, Organismal Injury and Abnormalities, Renal and Urological Disease	transient antenatal Bartter syndrome type 5	transient antenatal Bartter syndrome type 5						0.00559			MAGED2	1
Cellular Assembly and Organization	translocation	translocation of actin filaments						0.00559			MYH14	1
Cellular Assembly and Organization	translocation	translocation of vesicles	5.19e-06			SNAP23,CSE1L,RAB10,VAMP3,STX4	5
Cell Morphology, Cellular Function and Maintenance	transmembrane potential	transmembrane potential of mitochondria						0.000117		0.633	SHC1,PRDX3,ANXA6,SOD2,RTN4,VIM,COL4A2,HNF4A	8
Cellular Movement	transmigration	transmigration of cells						0.0046		-1.067	GNAI3,SHC1,MYH9,RTN4,ALCAM	5
Lipid Metabolism, Small Molecule Biochemistry	transmission	transmission of lipid						0.000242			HMGB1,SCP2,RTN4	3
Lipid Metabolism, Molecular Transport, Small Molecule Biochemistry	transport	transport of lipid	0.000305	Increased	2.534	CROT,ABCD3,ACSL3,SEC13,RAC1,CANX,SLC25A1,ITGB3,NCEH1,CDC42,LAMTOR1,SLC16A1,RTN4,PSAP,SLC25A10,MSN,EPHX1	17
Molecular Transport	transport	transport of molecule	2.93e-21	Increased	3.7	RAB2A,AP2B1,TM9SF2,RICTOR,LRPAP1,ATP2A2,ITGB3,NCEH1,MMGT1,ATP1A1,VAMP3,MYBBP1A,GNA13,SLC25A12,ARFIP1,RAB3GAP2,STAT6,PHIP,SLC2A1,SEC13,NUP107,TPD52,STAT3,AP1S1,MET,AAAS,BSG,ITPR3,RTN4,SEC22B,STEAP3,EPHX1,CROT,AP2A1,FN1,HLA-A,SLC1A5,VTI1B,TAP1,USO1,SLC16A3,YES1,ARF6,SORBS1,ABCB7,STX18,NUP205,STIM1,GOSR1,CTNNB1,THOC1,BCAP31,PNPLA8,LETM1,NCBP1,GNAQ,TMED2,PLCG1,SLC25A3,SLC25A1,MCU,RAB3GAP1,CASK,IGF2R,…	128
Molecular Transport, Protein Trafficking	transport	transport of protein	6.39e-14	Increased	2.547	AP2A1,PTPN14,RAB2A,SNAP23,VAPA,AP1B1,AP2A2,TAP1,USO1,ARF6,XPO1,KPNA2,STX18,GOSR1,ARFIP1,IPO5,M6PR,RAB3GAP2,SRC,AP2M1,PHIP,NUP155,TNPO1,AP3D1,RAB7A,TMED2,RAB10,STAT3,CASK,IGF2R,KPNB1,TMED10,STX7,SCAMP3,AP1G1,VHL,RAB6A	37
Connective Tissue Disorders, Developmental Disorder, Hereditary Disorder, Organismal Injury and Abnormalities, Skeletal and Muscular Disorders	Treacher-Collins syndrome type 1	Treacher-Collins syndrome type 1						0.00559			TCOF1	1
Cardiovascular System Development and Function, Cell Morphology, Cellular Development, Organismal Development, Tissue Development	tubulation	tubulation of endothelial cell lines	5.47e-05		1.254	RAP1B,SRC,BSG,CD44,ALCAM,STIM1,EPHA2	7
Cancer, Organismal Injury and Abnormalities	tumorigenesis	tumorigenesis of carcinoma	0.000649		1.526	GNAI2,MET,SRC,STAT6,ALDH2,CD44,STAT3,HIP1,CTNNB1,MTDH,VHL,EGFR	12
Protein Degradation, Protein Synthesis	catabolism	catabolism of protein						0.00411			CTSZ,DPP4,USP14,CNDP2,MYH9,SOD2,UBA6,MALT1,SQSTM1,VHL,RNPEP	11
Ophthalmic Disease, Organismal Injury and Abnormalities	cataract disease	cataract disease						0.0049			ALDH1A1,GPX1,VIM,HSD17B4	4
Cancer, Hematological Disease, Immunological Disease, Organismal Injury and Abnormalities	CBFB-MYH11 acute myeloid leukemia	CBFB-MYH11 acute myeloid leukemia	0.00013			TOP2B,YES1,EPHA2	3
Cell Cycle	cell cycle progression	cell cycle progression						0.00362		-0.438	DPP4,SLC9A3R1,IFI16,MYH14,GPX1,RBM3,HMGB1,TOP2B,MARCKS,SHC1,GNAI3,KRT8,CSE1L,KRT18,HNF4A,KRT10,VHL	17
Cell Death and Survival	cell death	cell death	1.71e-14		-1.987	GFPT1,EIF3C,AP2B1,SH3BGRL3,BAZ1A,NCSTN,RICTOR,SUN2,ATP2A2,LRPAP1,QARS,ITGB3,POR,NCEH1,SGPL1,ATP1A1,NUP93,CSE1L,SPTLC2,ARF4,VAMP3,VAPB,GNA13,MYBBP1A,HNF4A,TAPBP,DNMT1,AMACR,STAT6,PHIP,WAPL,SLC2A1,NUP107,STAT3,TPD52,ADAR,MET,CDH2,BSG,CAPN1,ITPR3,AAMDC,TMX1,RTN4,ALCAM,ACACA,EPHA2,STEAP3,NUDT1,PRDX2,EPHX1,RAP1B,ARL8B,ARMC10,FN1,HLA-A,PRPF8,RAB35,CTNNA1,MTCH1,TMEM214,EIF4G1,VTI1B,SF3B3,TAP1,TOP2B,NAA1…	193	6.61e-07		0.03	PHLDA1,MYH9,ARL6IP5,ASS1,IFI16,TXNDC5,RBM3,SCO2,HMGB1,ALDH1A1,SOD2,CSE1L,VAPB,CCDC86,HNF4A,SH3KBP1,HUWE1,TJP2,MALT1,TXNRD1,SLC3A2,PRDX3,PPP1R13L,BSG,SCP2,TMX1,RTN4,ALCAM,KRT18,SQSTM1,VHL,FTH1,PRDX4,VAPA,GPX1,GNA11,COL4A2,TOP2B,ALDH2,SHC1,ANXA1,HSD17B4,KRT10,DPP4,CDH6,VIM,FDXR,GNAI3,ANXA6,KRT8,TP53BP1,CYB5A	52
Cell Death and Survival	cell death	cell death of breast cancer cell lines	2.4e-06		0.477	B2M,FN1,SRPK1,STMN1,CD47,SLC25A6,CSE1L,FASN,XPO1,KPNA2,MYBBP1A,THOC1,CTNNB1,EGFR,MYO6,PRKDC,SRC,PELP1,FASTKD2,RAC1,PLCG1,STAT3,BAX,CDC42,CD44,MTDH,EPHA2,HSPB1	28
Cancer, Cell Death and Survival, Organismal Injury and Abnormalities, Tumor Morphology	cell death	cell death of cancer cells	0.000152		-1.608	RUNX1,B2M,EIF3C,PRPF8,COPA,SF3B3,CD47,YES1,CSE1L,FASN,EGFR,NUP155,RAC1,NUP107,EIF3E,STAT3,BAX,COPG1,MET,KPNB1,SLC16A1,RTN4,CD44,SF3B1,EIF3L,VHL	26
Cell Death and Survival	cell death	cell death of carcinoma cell lines	0.000777	Decreased	-2.819	SRC,SRPK1,API5,FN1,RAC1,STAT3,BAX,RICTOR,AP2A2,ITGB3,MET,OGT,SPOCK1,FASN,CD44,STIM1,CTNNB1,MTDH,DNMT1,EGFR	20
Cell Death and Survival	cell death	cell death of cervical cancer cell lines	7.79e-06		-0.085	RPS6KA3,BAZ1A,MTCH1,TMEM214,RICTOR,ATP2A2,TOP2B,ATP1A1,PTRH2,ABCB7,FKBP8,CTNNB1,BCAP31,THOC1,EGFR,PRKDC,WAPL,LETM1,API5,FASTKD2,RAC1,STAT3,BAX,CCNB1,DYNC1H1,KPNB1,PRDX2,MSN	28	0.00497		-0.928	TOP2B,SHC1,SOD2,GNA11,KRT18,SQSTM1,TXNRD1,FTH1	8
Cell Death and Survival	cell death	cell death of connective tissue cells	1.7e-08		0.493	RUNX1,RANBP2,EIF3C,FN1,NELFB,SUN2,LRPAP1,RGPD4 (includes others),ITGB3,STMN1,TOP2B,SGPL1,YES1,RHOG,PTRH2,RUNX2,FKBP8,GNA13,CTNNB1,THOC1,DNMT1,EGFR,M6PR,SRC,PRKDC,RHOC,MDN1,GNAQ,RAC1,EMD,VIM,PLCG1,BAX,STAT3,IGF2R,CCNB1,MET,LAMP2,RRAS2,CDC42,CD44,RTN4,MAVS,SGPP1,VHL,NUDT1,EPHX1	47	0.00197		-1.028	TOP2B,SCO2,KRT8,SOD2,SCP2,IFI16,GPX1,RTN4,VIM,KRT18,VHL,FTH1	12
Cell Death and Survival, Organismal Injury and Abnormalities	cell death	cell death of epithelial cell lines	5.16e-05	Increased	2.026	CUL4B,PRKDC,API5,EPHB2,RAC1,TMEM214,BAX,STAT3,MET,SGPL1,RRAS2,PRKCI,CDC42,FASN,TMX1,LYN,CD44,FKBP8,MAVS,CTNNB1,EGFR,HSPB1	22
Cell Death and Survival, Organismal Injury and Abnormalities	cell death	cell death of epithelial cells	9.86e-05		1.667	EPHB2,CTNNA1,TMEM214,ALDH2,SGPL1,YES1,FASN,FKBP8,CTNNB1,HNF4A,EGFR,CUL4B,PRKDC,STAT6,SRC,API5,RAC1,STAT3,BAX,ADAR,MET,CDH2,RRAS2,PRKCI,CDC42,TMX1,LYN,CD44,MAVS,SLC25A5,EPHA2,HSPB1	32	0.0011		-0.325	HMGB1,SHC1,ALDH2,PRDX3,TJP2,KRT8,SOD2,ALDH1A1,TMX1,KRT18,HNF4A	11
Cell Death and Survival	cell death	cell death of fibroblast cell lines	1.19e-05		0.9	RUNX1,RANBP2,EIF3C,FN1,SUN2,RGPD4 (includes others),STMN1,SGPL1,YES1,PTRH2,RHOG,FKBP8,GNA13,CTNNB1,THOC1,DNMT1,EGFR,SRC,RHOC,MDN1,GNAQ,RAC1,VIM,BAX,CCNB1,MET,LAMP2,RRAS2,RTN4,SGPP1,EPHX1	31	0.00426		-1.432	SCO2,KRT8,SOD2,SCP2,IFI16,RTN4,VIM,KRT18,FTH1	9
Cell Death and Survival	cell death	cell death of fibroblasts	0.00086		0.408	M6PR,SRC,PRKDC,NELFB,RAC1,EMD,PLCG1,STAT3,BAX,IGF2R,TOP2B,SGPL1,PTRH2,CDC42,MAVS,NUDT1,EPHX1,EGFR	18
Cell Death and Survival	cell death	cell death of hepatoma cell lines	0.000444		-1.521	STAT6,SRC,ARMC10,RAC1,STAT3,BAX,MET,YES1,SPOCK1,FKBP8,ALCAM,CTNNB1,MTDH,EGFR	14
Cell Death and Survival, Organismal Injury and Abnormalities, Renal and Urological Disease	cell death	cell death of kidney cell lines	0.000417	Increased	2.058	CUL4B,PRKDC,API5,EPHB2,GNAQ,RAC1,TMEM214,BAX,STAT3,CCNB1,SGPL1,RHOG,CDC42,TMX1,LYN,CD44,MAVS,GNA13,CTNNB1,HSPB1,EGFR	21
Cell Death and Survival, Organismal Injury and Abnormalities, Renal and Urological Disease	cell death	cell death of kidney cells	3.44e-05		1.91	GFPT1,EPHB2,TMEM214,STMN1,SGPL1,ATP1A1,RHOG,GNA13,CTNNB1,EGFR,PNPLA8,PRKDC,CUL4B,API5,RAC1,GNAQ,MAN2A1,STAT3,BAX,CCNB1,CDC42,TMX1,LYN,CD44,MAVS,HSPB1	26
Cell Death and Survival, Skeletal and Muscular Disorders	cell death	cell death of muscle cells						0.00272		0.404	HMGB1,DPP4,SHC1,PRDX3,SOD2,GPX1,RTN4,RBM3	8
Cancer, Cell Death and Survival, Organismal Injury and Abnormalities, Tumor Morphology	cell death	cell death of osteosarcoma cells	0.000371	Decreased	-3.317	KPNB1,NUP155,CSE1L,PRPF8,COPA,SF3B1,NUP107,EIF3E,SF3B3,EIF3L,COPG1	11
Cell Death and Survival	cell death	cell death of pheochromocytoma cell lines	0.000267		1.056	CDC42,RAC1,PSAP,MCU,BAX,STAT3,PTPRF,AKAP1,DHX9,EGFR,HSPB1	11
Cell Death and Survival	cell death	cell death of sarcoma cell lines						0.00475		-1.791	HUWE1,DPP4,PPP1R13L,SOD2,TP53BP1,FTH1	6
Cell Death and Survival	cell death	cell death of squamous cell carcinoma cell lines	0.00019	Decreased	-2.407	MET,FN1,FASN,CD44,BAX,STAT3,CTNNB1,ITGB3,EGFR	9
Cell Death and Survival	cell death	cell death of tumor cell lines	1e-10		-1.355	BAZ1A,RICTOR,ATP2A2,ITGB3,ATP1A1,NUP93,CSE1L,MYBBP1A,DNMT1,STAT6,PHIP,WAPL,STAT3,TPD52,MET,CAPN1,ITPR3,RTN4,ALCAM,ACACA,EPHA2,PRDX2,ARMC10,FN1,RAB35,TMEM214,MTCH1,SF3B3,TOP2B,OGT,YES1,CD47,ABCB7,FKBP8,NUP205,STIM1,BCAP31,THOC1,CTNNB1,LIG3,EGFR,DHX9,PRKDC,API5,LETM1,RHOC,SVIL,PLCG1,MCU,HIP1,IGF2R,KPNB1,LAMP2,SPOCK1,CD44,LYN,PSAP,AKAP1,SRPK1,EPHB2,AP2A2,STMN1,SLC25A6,PTRH2,FASN,XPO1,KPNA2,HUWE1,MYO…	101	0.00277		-0.507	HUWE1,DPP4,IFI16,GNA11,GPX1,MALT1,COL4A2,FDXR,TXNRD1,SLC3A2,TOP2B,SHC1,SOD2,PPP1R13L,CSE1L,RTN4,ALCAM,KRT18,TP53BP1,SQSTM1,CYB5A,VHL,FTH1	23
Cancer, Cell Death and Survival, Organismal Injury and Abnormalities, Tumor Morphology	cell death	cell death of tumor cells	0.000233		-1.989	RUNX1,B2M,EIF3C,PRPF8,COPA,SF3B3,CD47,YES1,CSE1L,FASN,THOC1,EGFR,SRC,NUP155,RAC1,NUP107,EIF3E,STAT3,BAX,COPG1,MET,KPNB1,BSG,SLC16A1,RTN4,CD44,SF3B1,EIF3L,VHL	29
Cellular Movement	cell movement	cell movement	0.000199	Increased	4.974	RAP2B,TPBG,HOMER3,FNDC3B,RICTOR,SUN2,LRPAP1,ATP2A2,ITGB3,SGPL1,CSE1L,ARF4,GNA13,DNMT1,STAT6,SLC2A1,FAM120A,CLASP2,STAT3,MET,CDH2,BSG,CAPN1,RTN4,ALCAM,EPHA2,PRDX2,RAP1B,FN1,GBP1,ARPC1B,HLA-A,CTNNA1,TOP2B,ARF6,CD47,PGK2,MYO1B,CST3,ANXA5,STIM1,ASPH,CTNNB1,EGFR,RAB21,RHOC,BRK1,PLCG1,VIM,IGF2R,GNAI3,BCAM,CD44,LYN,CD81,ATP6V1C1,EPHB2,PTPN14,MTCH2,SACM1L,STMN1,RHOG,RUNX2,FASN,KPNA2,MYO6,RAC1,EIF3E,KMT2A…	103	1.31e-05		-1.876	PHLDA1,USP14,MYH9,RALA,GNA11,COL4A2,HMGB1,TOP2B,CTSZ,SHC1,ALDH2,CNDP2,SOD2,CSE1L,ANXA1,SH3KBP1,KRT10,ACTN1,DPP4,SLC9A3R1,MYH14,VIM,MALT1,SLC3A2,MARCKS,GNAI3,KRT8,BSG,ANXA3,LIMA1,RTN4,ALCAM,SQSTM1,PRCP,VHL,FTH1	36
Cellular Movement	cell movement	cell movement of breast cancer cell lines	1.74e-05	Increased	2.538	CD81,SRC,FN1,ARPC1B,RAB21,RHOC,RAC1,VIM,PLCG1,STAT3,LRPAP1,ITGB3,SACM1L,MET,ARF6,CDH2,CDC42,RUNX2,CSE1L,CD44,KPNA2,CTNNB1,EPHA2,EGFR	24	0.00173		-0.02	SHC1,MYH9,KRT8,CSE1L,ANXA1,GNA11,LIMA1,VIM	8
Cellular Movement	cell movement	cell movement of cancer cells	3.75e-05		0.667	MET,SRC,CD47,S100A6,CDH2,FN1,CDC42,LYN,RAC1,CD44,ALCAM,VIM,CTNNB1,VHL	14	0.00248		0	HMGB1,DPP4,ALCAM,VIM,VHL	5
Cellular Movement	cell movement	cell movement of carcinoma cell lines	5.31e-07	Increased	2.918	RAP1B,SRC,FN1,RPS6KA3,RAC1,VIM,STAT3,MTCH2,STMN1,MET,PRKCI,BCAM,BSG,CDC42,RUNX2,LYN,CD44,ALCAM,TMPO,MTDH,DNMT1,EGFR	22
Cellular Movement	cell movement	cell movement of cervical cancer cell lines	8.13e-05		1.829	DCBLD2,SRC,GNAI3,CDH2,RHOG,FN1,BSG,SLC16A1,RPS6KA3,KIAA1524	10
Cellular Movement	cell movement	cell movement of colorectal cancer cell lines	0.000723	Increased	2.489	SRC,GNAI3,CD47,CAPN1,FAM120A,RAC1,CD44,STAT3,CTNNB1,RICTOR,EGFR	11
Cellular Movement, Embryonic Development	cell movement	cell movement of embryonic cells	0.000421		1.97	SRC,CDH2,TPBG,FN1,EPHB2,RAC1,RTN4,LRPAP1,ITGB3,SLC3A2,EGFR	11
Cellular Movement, Embryonic Development	cell movement	cell movement of embryonic stem cells	1.85e-05	Increased	2.219	SRC,CDH2,TPBG,SLC3A2,EGFR	5
Cardiovascular System Development and Function, Cellular Movement	cell movement	cell movement of endothelial cell lines	5.87e-06	Increased	3.07	RAP1B,MET,SRC,CDH2,BSG,RHOC,RUNX2,CDC42,RAC1,CD44,ALCAM,EPHA2,EGFR	13
Cellular Movement, Connective Tissue Development and Function	cell movement	cell movement of fibroblast cell lines	0.000968	Increased	2.355	MET,SRC,RHOG,FN1,CDC42,RAC1,CD44,VIM,GNA13,STAT3,CTNNB1,LRPAP1,EGFR	13
Cellular Movement, Connective Tissue Development and Function	cell movement	cell movement of fibroblasts	0.000649	Increased	2.682	SRC,FN1,RAC1,STAT3,FNDC3B,IGF2R,LRPAP1,ITGB3,STMN1,SGPL1,CDC42,CD44,GNA13,CTNNB1	14
Cellular Movement, Reproductive System Development and Function	cell movement	cell movement of gonadal cell lines	0.000967	Increased	2.433	RUNX1,SRC,FN1,CDC42,RAC1,RTN4,ITGB3	7
Cellular Movement	cell movement	cell movement of leukemia cell lines	0.000467	Increased	2.099	SRC,CD47,SPTLC1,FN1,CDC42,RAC1,CD44,PLCG1,GNA13,HOMER3,STAT3,RICTOR	12
Cellular Movement, Hematological System Development and Function, Immune Cell Trafficking	cell movement	cell movement of leukocytes						0.00263		-1.801	HMGB1,CTSZ,DPP4,GNAI3,SHC1,MYH9,BSG,ANXA1,GNA11,RTN4,ALCAM,MALT1,PRCP,KRT10	14
Cellular Movement	cell movement	cell movement of lung cancer cell lines	7.22e-06		1.829	STMN1,MET,FN1,PRKCI,BCAM,RUNX2,RAC1,RPS6KA3,CD44,VIM,ALCAM,STAT3,DNMT1,EGFR	14
Cellular Movement	cell movement	cell movement of lung cell lines	0.000297	Increased	2.236	MET,SRC,FN1,RAC1,CD44,EPHA2	6
Cellular Movement, Immune Cell Trafficking	cell movement	cell movement of lymphatic system cells						0.000957	Decreased	-2.053	DPP4,GNAI3,SHC1,MYH9,BSG,ANXA1,GNA11,ALCAM,MALT1,KRT10	10
Cellular Movement, Hematological System Development and Function, Immune Cell Trafficking	cell movement	cell movement of lymphocytes						0.00236		-1.852	DPP4,GNAI3,SHC1,MYH9,BSG,ANXA1,GNA11,MALT1,KRT10	9
Cellular Movement	cell movement	cell movement of melanoma cell lines	0.000766	Increased	3.109	CD81,BSG,RHOC,CAPN1,RAC1,CD44,ALCAM,EPHA2,PRDX2,EGFR,MSN	11
Cellular Movement, Hematological System Development and Function, Immune Cell Trafficking	cell movement	cell movement of mononuclear leukocytes						0.00234		-0.91	HMGB1,DPP4,GNAI3,SHC1,MYH9,BSG,ANXA1,GNA11,MALT1,KRT10	10
Cellular Movement	cell movement	cell movement of pancreatic cancer cell lines	0.000135	Increased	2.779	MET,SRC,CDH2,FN1,RAC1,CD44,TMPO,EGFR	8
Cellular Movement	cell movement	cell movement of sarcoma cell lines	0.000914		1.081	STMN1,CDH2,AP2M1,FN1,BCAM,CDC42,RUNX2,BRK1,CD44	9
Cellular Movement	cell movement	cell movement of squamous cell carcinoma cell lines	2.22e-05	Increased	2.934	MET,SRC,PRKCI,FN1,BSG,LYN,RAC1,CD44,MTDH,EGFR	10
Cellular Movement	cell movement	cell movement of stomach cancer cell lines	0.00047	Increased	2.2	MET,CDH2,CD44,ASPH,TMPO	5
Cellular Movement	cell movement	cell movement of tumor cell lines	6.67e-07	Increased	5.313	CD81,EPHB2,HOMER3,RICTOR,LRPAP1,SACM1L,MTCH2,ITGB3,STMN1,RHOG,CSE1L,RUNX2,KPNA2,GNA13,DNMT1,SLC2A1,FAM120A,RAC1,STAT3,MET,CDH2,BSG,CDC42,CAPN1,KIAA1524,ALCAM,MTDH,TMPO,EPHA2,PRDX2,DCBLD2,RAP1B,FN1,ARPC1B,PLGRKT,RPS6KA3,ARF6,CD47,STIM1,ASPH,CTNNB1,EGFR,SRC,SPTLC1,AP2M1,GNAS,RAB21,RHOC,BRK1,PLCG1,VIM,GNAI3,PRKCI,BCAM,SLC16A1,LYN,CD44,MSN	58	8.54e-06		-0.881	PHLDA1,DPP4,MYH9,RALA,SLC9A3R1,GNA11,VIM,CTSZ,MARCKS,SHC1,GNAI3,CNDP2,KRT8,SOD2,BSG,CSE1L,ANXA1,LIMA1,ALCAM,SQSTM1,ACTN1	21
Cellular Movement	cell movement	cell movement of tumor cells	1.32e-05		0.785	SRC,S100A6,FN1,RHOC,RAC1,VIM,BAX,MET,CD47,CDH2,CDC42,LYN,CD44,ALCAM,CTNNB1,VHL,EGFR	17
Cellular Development, Cellular Growth and Proliferation	cell proliferation	cell proliferation of breast cancer cell lines						0.00263		-0.044	HUWE1,SHC1,KRT8,SOD2,CSE1L,ANXA1,GPX1,LIMA1,PFKP,VHL	10
Cellular Development, Cellular Growth and Proliferation, Reproductive System Development and Function	cell proliferation	cell proliferation of breast cell lines	9.22e-06		0.216	SRC,PTPN14,RAC1,STAT3,EIF3E,RICTOR,ITGB3,MET,RRAS2,RUNX2,LSM1,EPHA2,NUDT1,EGFR	14
Cellular Development, Cellular Growth and Proliferation	cell proliferation	cell proliferation of colorectal cancer cell lines	9.62e-06	Increased	2.614	SRC,EIF3C,FN1,PRPF8,GNAQ,STAT3,EIF3E,IGF2R,COPS3,KMT2A,MET,POR,YES1,CDC42,CSE1L,PRPF6,SNRNP200,LAS1L,CD44,CTNNB1,THOC1,HSPB1,EGFR	23
Cellular Development, Cellular Growth and Proliferation, Connective Tissue Development and Function, Tissue Development	cell proliferation	cell proliferation of fibroblasts	4.03e-06	Increased	2.438	RAP1B,FN1,NCSTN,FNDC3B,ITGB3,SGPL1,OGT,CTNNB1,EGFR,PRKDC,SRC,WAPL,HAT1,DKC1,RAC1,EMD,STAT3,BAX,KMT2A,CCNB1,MET,PPP1R13L,CD44,FLII,TMPO,VHL,TRIM25,HSPB1	28
Cellular Development, Cellular Growth and Proliferation	cell proliferation	cell proliferation of hepatoma cell lines	0.000211		1.372	RAP1B,CD81,SRC,S100A6,SLC2A1,BAX,STAT3,DYNC1H1,MET,TMEM2,BSG,CD44,STIM1,MTDH,HNF4A,EGFR	16
Cellular Development, Cellular Growth and Proliferation	cell proliferation	cell proliferation of tumor cell lines	1.79e-06	Increased	4.258	CD81,EIF3C,PTPN14,NCSTN,RICTOR,ATP2A2,ITGB3,STMN1,POR,SLC25A6,RUNX2,CSE1L,FASN,SLC7A5,KPNA2,MYBBP1A,HNF4A,HUWE1,AMACR,PELP1,PHIP,CHMP1B,SLC2A1,RAC1,NAT10,TPD52,STAT3,EIF3E,KMT2A,CCNB1,SLC3A2,DYNC1H1,MET,PPP1R13L,BSG,CDC42,ALCAM,KIAA1524,ACACA,TMPO,MTDH,EPHA2,STEAP3,VHL,NUDT1,PRDX2,HSPB1,RFC3,RAP1B,RUNX1,S100A6,FN1,PRPF8,RPS6KA3,GGT1,PTPRF,OGT,ADSL,ARF6,YES1,ABCB7,STIM1,STX4,ASPH,CTNNB1,THOC1,ACTN…	90	1.14e-06		-1.805	PHLDA1,RALA,IFI16,GPX1,COL4A2,HMGB1,SHC1,CNDP2,SOD2,ALDH1A1,CSE1L,ANXA1,HNF4A,KRT10,ACTN1,HUWE1,DPP4,SLC9A3R1,MYH14,UBA6,PFKP,FDXR,SLC3A2,ANXA6,KRT8,PPP1R13L,BSG,LIMA1,ALCAM,GLDC,VHL,FTH1	32
Cell Morphology	cell spreading	cell spreading	8.86e-07		1.834	RAP1B,CD81,RAP2B,RUNX1,SRC,FN1,PTPN14,RAC1,VIM,PLCG1,STAT3,IGF2R,ITGB3,MET,CD47,ARF6,RHOG,CDC42,SORBS1,LYN,CD44,RTN4,EPHA2,VHL,EGFR	25
Cell Morphology	cell spreading	cell spreading of blood cells	0.000248	Increased	2.106	RAP1B,SRC,CD47,FN1,CDC42,LYN,RAC1,CD44,PLCG1	9
Cardiovascular System Development and Function, Cell Morphology	cell spreading	cell spreading of endothelial cells	0.00022			MET,SRC,FN1,RAC1,VIM	5
Cell Morphology, Connective Tissue Development and Function	cell spreading	cell spreading of fibroblast cell lines	8.52e-07		1.31	MET,RHOG,FN1,CDC42,SORBS1,RAC1,RTN4,VIM,EPHA2,ITGB3	10	0.00419			GNA11,RTN4,VIM	3
Cardiovascular System Development and Function, Cell-To-Cell Signaling and Interaction	cell-cell adhesion	cell-cell adhesion of lymphatic endothelial cells						0.00559			ALCAM	1
Cell-To-Cell Signaling and Interaction, Hematological System Development and Function, Immune Cell Trafficking, Inflammatory Response	cell-cell adhesion	cell-cell adhesion of monocyte-derived dendritic cells						0.00559			ALCAM	1
Cellular Function and Maintenance	homeostasis	cellular homeostasis	3.32e-06	Increased	2.413	CD81,EPHB2,NCSTN,RICTOR,AP2A2,ATP2A2,LRPAP1,ITGB3,ATP1A1,SLC25A6,RUNX2,SPTLC2,XPO1,GNA13,VAPB,HNF4A,TAPBP,DNMT1,STAT6,SLC2A1,ACP2,STK39,CLTC,ACBD5,RAC1,SLC4A7,TPD52,STAT3,SCOC,SLC3A2,MET,BSG,CD70,CAPN1,ITPR3,RTN4,KIAA1524,MTDH,EPHA2,PRDX2,HSPB1,B2M,RAP1B,RUNX1,FN1,CAMK4,NPTN,HLA-A,GGT1,EIF4G1,VTI1B,STIM2,CD47,ARF6,SORBS1,ABCB7,STIM1,LNPEP,CTNNB1,THOC1,BCAP31,TBC1D10B,EGFR,SRC,PRKDC,SPTLC1,ABCD3,L…	88	0.00403		1.481	TJP2,SLC9A3R1,VIM,COL4A2,MALT1,SLC3A2,HMGB1,SHC1,GNAI3,PRDX3,KRT8,SOD2,ANXA6,BSG,ANXA1,RTN4,KRT18,SQSTM1,VAPB,CYB5A,HNF4A,PRCP,SH3KBP1	23
Cell Morphology, Embryonic Development, Hematological System Development and Function, Lymphoid Tissue Structure and Development, Organ Development, Organ Morphology, Organismal Development, Tissue Morphology	cellularity	cellularity of cervical lymph node						0.00559			MALT1	1
Cell Morphology, Embryonic Development, Hematological System Development and Function, Lymphoid Tissue Structure and Development, Organ Development, Organ Morphology, Organismal Development, Tissue Morphology	cellularity	cellularity of mesenteric lymph node						0.00559			MALT1	1
Cancer, Neurological Disease, Organismal Injury and Abnormalities	central nervous system cancer	central nervous system cancer						0.000168			TOP2B,MARCKS,ALDH2,MYH9,ALDH1A1,SLC9A3R1,ANXA1,GNA11,ALCAM,GOT1,COL4A2,ACOT9,ACTN1,RNPEP	14
Cancer, Neurological Disease, Organismal Injury and Abnormalities	central nervous system tumor	central nervous system tumor						0.00126			PHLDA1,DPP4,MYH9,PPME1,SLC9A3R1,GNA11,GPX1,COL4A2,TOP2B,AKAP2,MARCKS,ALDH2,ALDH1A1,ANXA1,ALCAM,GOT1,ACOT9,VHL,ACTN1,RNPEP	20
Cellular Movement, Digestive System Development and Function	chemotaxis	chemotaxis of enterocytes						0.00559			HMGB1	1
Developmental Disorder, Hereditary Disorder, Organismal Injury and Abnormalities	CHILD syndrome	CHILD syndrome						0.00559			NSDHL	1
Cancer, Hematological Disease, Immunological Disease, Organismal Injury and Abnormalities	childhood acute myeloid leukemia	childhood acute myeloid leukemia						0.00166			TOP2B,ANXA1,TXNRD1	3
Cancer, Hematological Disease, Immunological Disease, Organismal Injury and Abnormalities	chronic myeloid leukemia	chronic myeloid leukemia	7.15e-05			RUNX1,SRC,YES1,GNAQ,LYN,CD44,SF3B1,NCSTN,CTNNB1,EPHA2,STAG2,DNMT1	12
Cell Morphology, Cellular Assembly and Organization, Cellular Development, Cellular Function and Maintenance, Cellular Growth and Proliferation	ciliogenesis	ciliogenesis of kidney cancer cell lines						0.00559			VHL	1
Developmental Disorder, Hereditary Disorder, Neurological Disease, Organismal Injury and Abnormalities	CK syndrome	CK syndrome						0.00559			NSDHL	1
Cellular Function and Maintenance	Clathrin mediated endocytosis	Clathrin mediated endocytosis	5.17e-05	Increased	2.224	AP2A1,AP2M1,CDC42,AP2B1,CLTC,RAC1,CANX,AP2A2,SF3B3	9
Lipid Metabolism, Molecular Transport, Small Molecule Biochemistry	clearance	clearance of lipid						0.00178			ALDH1A1,PRDX4,RAB9A	3
Lipid Metabolism, Nucleic Acid Metabolism, Small Molecule Biochemistry	cleavage	cleavage of acyl-coenzyme A						0.000457			SCP2,ACAA2	2
Organismal Functions, Organismal Injury and Abnormalities, Tissue Morphology	closure	closure of wound						0.000291			HMGB1,SOD2,VIM,PRCP	4
Cell-To-Cell Signaling and Interaction, Skeletal and Muscular System Development and Function	clustering	clustering of muscle cell lines						0.00559			SHC1	1
Carbohydrate Metabolism, Lipid Metabolism, Small Molecule Biochemistry	clustering	clustering of phosphatidylinositol 4,5-diphosphate						0.00559			MARCKS	1
Cellular Compromise, Embryonic Development, Hair and Skin Development and Function, Organ Development, Organismal Development, Tissue Development	collapse	collapse of keratin intermediate filaments						3.09e-05			KRT8,KRT18	2
Lipid Metabolism, Molecular Transport, Small Molecule Biochemistry	co-localization	co-localization of NBD-stearic acid						0.00559			SCP2	1
Cancer, Gastrointestinal Disease, Organismal Injury and Abnormalities	colon adenocarcinoma	colon adenocarcinoma						0.00132			MYH9,FARP1,ASS1,IFI16,HMGB1,SDPR,HNF4A,SEC63,SH3KBP1,HUWE1,ALDH1B1,MYH14,KRT80,PLOD1,TXNRD1,SLC3A2,TLDC1,MARCKS,PPP1R13L,SCP2,RTN4,TMEM43,SQSTM1,ACOT9,MRPL37,USP14,HEATR1,VAPA,GPX1,GNA11,COL4A2,AKAP2,TOP2B,SHC1,ALDH2,TCOF1,ANXA1,IARS,ECHS1,APBB1IP,CDH6,PFKP,ATL3,FDXR,TP53BP1,DTX3L,TTYH3,GLDC,EHHADH,VWA8	50
Cancer, Gastrointestinal Disease, Organismal Injury and Abnormalities	colon cancer	colon cancer	0.0006			ERGIC3,TPBG,ATP2A2,NCEH1,MMGT1,NUP93,MYBBP1A,GNA13,TPM4,HNF4A,SLC25A12,AMACR,FAM120A,NUP107,STAT3,CLASP2,MET,TLDC1,ITPR3,PSMD1,BYSL,INF2,ARMC10,AP2A1,SKIV2L2,GBP1,MID1,DNAJC13,CKAP4,LBR,NAA15,YES1,ABCB7,LNPEP,LIG3,DHX9,PRKDC,PTCD3,WDR36,NOL9,PPP2R5D,VIM,PDPR,IGF2R,KPNB1,MTHFD1L,BCAM,UBR4,AFG3L2,STAG2,AP1G1,RANBP2,RAB14,NOC3L,VPS35,UGT1A6,PTPN14,DPP7,AP1B1,AP2A2,RGPD4 (includes others),RUNX2,SEC63…	214	0.00168			MYH9,FARP1,ASS1,IFI16,HMGB1,SDPR,HNF4A,SEC63,SH3KBP1,HUWE1,ALDH1B1,MYH14,KRT80,PLOD1,TXNRD1,SLC3A2,TLDC1,MARCKS,PPP1R13L,SCP2,RTN4,TMEM43,SQSTM1,ACOT9,MRPL37,VHL,USP14,HEATR1,VAPA,GPX1,GNA11,COL4A2,AKAP2,TOP2B,SHC1,ALDH2,TCOF1,ANXA1,IARS,ECHS1,APBB1IP,CDH6,VIM,PFKP,ATL3,FDXR,TP53BP1,DTX3L,TTYH3,VWA8,GLDC,EHHADH	52
Cancer, Gastrointestinal Disease, Organismal Injury and Abnormalities	colon carcinoma	colon carcinoma						0.00101			MYH9,FARP1,ASS1,IFI16,HMGB1,SDPR,HNF4A,SEC63,SH3KBP1,HUWE1,ALDH1B1,MYH14,KRT80,PLOD1,TXNRD1,SLC3A2,TLDC1,MARCKS,PPP1R13L,SCP2,RTN4,TMEM43,SQSTM1,ACOT9,MRPL37,USP14,HEATR1,VAPA,GPX1,GNA11,COL4A2,AKAP2,TOP2B,SHC1,ALDH2,TCOF1,ANXA1,IARS,ECHS1,APBB1IP,CDH6,VIM,PFKP,ATL3,FDXR,TP53BP1,DTX3L,TTYH3,VWA8,GLDC,EHHADH	51
Cancer, Gastrointestinal Disease, Organismal Injury and Abnormalities	colon tumor	colon tumor	0.000565			ERGIC3,TPBG,ATP2A2,NCEH1,MMGT1,NUP93,MYBBP1A,GNA13,TPM4,HNF4A,SLC25A12,AMACR,FAM120A,NUP107,STAT3,CLASP2,MET,TLDC1,ITPR3,PSMD1,BYSL,INF2,ARMC10,AP2A1,SKIV2L2,GBP1,MID1,DNAJC13,CKAP4,LBR,NAA15,YES1,ABCB7,LNPEP,LIG3,DHX9,PRKDC,PTCD3,WDR36,NOL9,PPP2R5D,VIM,PDPR,IGF2R,KPNB1,MTHFD1L,BCAM,UBR4,AFG3L2,STAG2,AP1G1,RANBP2,RAB14,NOC3L,VPS35,UGT1A6,PTPN14,DPP7,AP1B1,AP2A2,RGPD4 (includes others),RUNX2,SEC63…	215	0.00104			MYH9,FARP1,ASS1,IFI16,HMGB1,SDPR,HNF4A,SEC63,SH3KBP1,HUWE1,ALDH1B1,MYH14,KRT80,PLOD1,TXNRD1,SLC3A2,MARCKS,TLDC1,PPP1R13L,SCP2,RTN4,TMEM43,SQSTM1,ACOT9,MRPL37,VHL,USP14,HEATR1,VAPA,GPX1,GNA11,COL4A2,AKAP2,TOP2B,SHC1,ALDH2,TCOF1,ANXA1,IARS,HSD17B4,ECHS1,APBB1IP,CDH6,VIM,PFKP,ATL3,FDXR,TP53BP1,DTX3L,TTYH3,VWA8,GLDC,EHHADH	53
Cellular Growth and Proliferation	colony formation	colony formation of cells						0.000114		-0.595	PHLDA1,SHC1,CNDP2,RALA,KRT8,ALDH1A1,SOD2,IFI16,ANXA1,LIMA1,SQSTM1,VHL,SLC3A2	13
Cellular Growth and Proliferation, Connective Tissue Development and Function, Tissue Development	colony formation	colony formation of fibroblast cell lines	9.72e-05		1.912	GNAI2,MET,SRC,CDC42,CLTC,RPS6KA3,RAC1,PTPRF,SLC3A2,EGFR	10
Cancer, Gastrointestinal Disease, Organismal Injury and Abnormalities	colorectal adenocarcinoma	colorectal adenocarcinoma						0.000938			MYH9,FARP1,ASS1,IFI16,KIAA1522,HMGB1,ALDH1A1,SDPR,HNF4A,SEC63,SH3KBP1,HUWE1,ALDH1B1,MYH14,KRT80,PLOD1,TXNRD1,SLC3A2,TLDC1,MARCKS,PPP1R13L,SCP2,RTN4,TMEM43,SQSTM1,ACOT9,MRPL37,USP14,HEATR1,VAPA,GPX1,GNA11,COL4A2,AKAP2,TOP2B,SHC1,ALDH2,TCOF1,ANXA1,IARS,ECHS1,APBB1IP,CDH6,PFKP,ATL3,FDXR,TP53BP1,DTX3L,TTYH3,VWA8,GLDC,EHHADH	52
Cancer, Gastrointestinal Disease, Organismal Injury and Abnormalities	colorectal cancer	colorectal cancer	0.00036		1.4	ERGIC3,TPBG,ATP2A2,NCEH1,MMGT1,NUP93,CSE1L,MYBBP1A,GNA13,TPM4,HNF4A,SLC25A12,AMACR,SLC2A1,FAM120A,NUP107,STAT3,CLASP2,MET,TLDC1,ITPR3,ALCAM,PSMD1,BYSL,STEAP3,INF2,EPHX1,ARMC10,AP2A1,SKIV2L2,GBP1,MID1,DNAJC13,CKAP4,LBR,NAA15,YES1,ABCB7,LNPEP,LIG3,DHX9,PRKDC,PTCD3,WDR36,NOL9,PPP2R5D,VIM,PDPR,IGF2R,KPNB1,MTHFD1L,BCAM,UBR4,LYN,AFG3L2,STAG2,AP1G1,RANBP2,RAB14,NOC3L,UGT1A6,VPS35,PTPN14,DPP7,AP1B1,AP2A2…	234	0.000316			PHLDA1,MYH9,FARP1,ASS1,IFI16,KIAA1522,HMGB1,SOD2,ALDH1A1,CSE1L,SDPR,HNF4A,SEC63,SH3KBP1,HUWE1,ALDH1B1,MYH14,KRT80,PLOD1,TXNRD1,SLC3A2,MARCKS,TLDC1,PPP1R13L,SCP2,RTN4,ALCAM,TMEM43,KRT18,SQSTM1,ACOT9,VHL,MRPL37,USP14,HEATR1,GNA11,VAPA,GPX1,COL4A2,GCDH,AKAP2,TOP2B,SHC1,ALDH2,ANXA1,TCOF1,IARS,ECHS1,APBB1IP,CDH6,VIM,PFKP,ATL3,FDXR,DTX3L,TP53BP1,TTYH3,VWA8,EHHADH,GLDC	60
Cancer, Gastrointestinal Disease, Organismal Injury and Abnormalities	colorectal carcinoma	colorectal carcinoma	0.000304			ERGIC3,TPBG,NCEH1,MMGT1,NUP93,CSE1L,MYBBP1A,GNA13,TPM4,HNF4A,SLC25A12,AMACR,NUP107,STAT3,CLASP2,TLDC1,ITPR3,PSMD1,EPHX1,INF2,ARMC10,AP2A1,SKIV2L2,GBP1,MID1,DNAJC13,CKAP4,LBR,NAA15,ABCB7,LNPEP,LIG3,DHX9,PRKDC,PTCD3,WDR36,NOL9,PPP2R5D,VIM,PDPR,IGF2R,KPNB1,MTHFD1L,BCAM,UBR4,AFG3L2,STAG2,AP1G1,RANBP2,RAB14,NOC3L,VPS35,UGT1A6,PTPN14,DPP7,AP1B1,AP2A2,RGPD4 (includes others),RUNX2,SEC63,NT5DC1,HUWE1,PEL…	214	0.000242			PHLDA1,MYH9,FARP1,ASS1,IFI16,KIAA1522,HMGB1,ALDH1A1,CSE1L,SDPR,HNF4A,SEC63,SH3KBP1,HUWE1,ALDH1B1,MYH14,KRT80,PLOD1,TXNRD1,SLC3A2,MARCKS,TLDC1,PPP1R13L,SCP2,RTN4,TMEM43,SQSTM1,ACOT9,MRPL37,USP14,HEATR1,GNA11,VAPA,GPX1,COL4A2,AKAP2,TOP2B,SHC1,ALDH2,TCOF1,ANXA1,IARS,ECHS1,APBB1IP,CDH6,VIM,PFKP,ATL3,FDXR,TP53BP1,DTX3L,TTYH3,VWA8,EHHADH,GLDC	55
Cancer, Gastrointestinal Disease, Organismal Injury and Abnormalities	colorectal neoplasia	colorectal neoplasia	0.000364		1.245	ERGIC3,TPBG,ATP2A2,NCEH1,MMGT1,NUP93,CSE1L,MYBBP1A,GNA13,TPM4,HNF4A,SLC25A12,AMACR,SLC2A1,FAM120A,NUP107,STAT3,CLASP2,MET,TLDC1,ITPR3,ALCAM,PSMD1,BYSL,STEAP3,INF2,EPHX1,ARMC10,AP2A1,SKIV2L2,GBP1,MID1,DNAJC13,CKAP4,LBR,NAA15,YES1,ABCB7,LNPEP,LIG3,DHX9,PRKDC,PTCD3,WDR36,NOL9,PPP2R5D,VIM,PDPR,IGF2R,KPNB1,MTHFD1L,BCAM,UBR4,LYN,AFG3L2,STAG2,AP1G1,RANBP2,RAB14,NOC3L,UGT1A6,VPS35,PTPN14,DPP7,AP1B1,AP2A2…	236	0.000113			PHLDA1,MYH9,FARP1,ASS1,IFI16,KIAA1522,HMGB1,SOD2,ALDH1A1,CSE1L,SDPR,HNF4A,SEC63,SH3KBP1,HUWE1,ALDH1B1,MYH14,KRT80,PLOD1,TXNRD1,SLC3A2,MARCKS,TLDC1,PPP1R13L,SCP2,RTN4,ALCAM,KRT18,TMEM43,SQSTM1,ACOT9,VHL,MRPL37,USP14,HEATR1,GNA11,VAPA,GPX1,COL4A2,GCDH,TOP2B,AKAP2,SHC1,ALDH2,ANXA1,TCOF1,IARS,HSD17B4,ECHS1,APBB1IP,CDH6,VIM,PFKP,ATL3,FDXR,ANXA3,DTX3L,TP53BP1,TTYH3,VWA8,EHHADH,GLDC	62
Cancer, Gastrointestinal Disease, Organismal Injury and Abnormalities	colorectal polyposis	colorectal polyposis	0.000461			GNAS,CD44,PLCG1,CTNNB1	4
Inflammatory Response, Organismal Injury and Abnormalities, Respiratory Disease	community acquired pneumonia	community acquired pneumonia						0.00135			TOP2B,ANXA1	2
Cell-To-Cell Signaling and Interaction, Cellular Assembly and Organization	compaction	compaction of cells	0.000688			CTNNA1,RAC1,CTNNB1	3
Carbohydrate Metabolism, Lipid Metabolism, Molecular Transport, Small Molecule Biochemistry	concentration	concentration of choline-phospholipid	0.000542		0.765	PNPLA8,FASN,SPTLC2,ANXA5,ACACA,STAT3,PNPLA6	7
Lipid Metabolism, Molecular Transport, Small Molecule Biochemistry	concentration	concentration of fatty acid						0.0036		0	GNAI3,PRDX3,SCP2,GNA11,GPX1,EHHADH,HSD17B4	7
Drug Metabolism, Molecular Transport, Small Molecule Biochemistry	concentration	concentration of glutathione	0.000248		0.342	MET,CD81,ALDH2,SLC16A1,STIM1,BAX,GGT1,ITGB3,EGFR	9	0.00157			ALDH2,SOD2,ALDH1A1,FTH1	4
Lipid Metabolism, Molecular Transport, Small Molecule Biochemistry	concentration	concentration of lipid						0.00153		-1.131	SLC9A3R1,GNA11,GPX1,RAB9A,SLC3A2,GNAI3,PRDX3,ANXA6,ALDH1A1,SOD2,SCP2,EHHADH,HNF4A,HSD17B4,GSTK1	15
Carbohydrate Metabolism, Lipid Metabolism, Molecular Transport, Small Molecule Biochemistry	concentration	concentration of phosphatidylcholine	0.00104		0.277	FASN,SPTLC2,ANXA5,ACACA,STAT3,PNPLA6	6
Cardiovascular Disease, Developmental Disorder, Hematological Disease	congenital aplastic anemia	congenital aplastic anemia						0.000291			PRDX3,ANXA1,GPX1,TXNRD1	4
Cancer, Connective Tissue Disorders, Organismal Injury and Abnormalities	connective tissue cancer	connective tissue cancer	0.00061		1.985	DHX30,LETM1,FN1,SRPK1,RPS6KA3,BAX,NCAPD2,POR,MET,TOP2B,RUNX2,FASN,CD44,CTNNB1,EPHA2,STAG2,EGFR	17
Cell Cycle, Cell-To-Cell Signaling and Interaction, Cellular Development, Cellular Growth and Proliferation, Hematological System Development and Function, Inflammatory Response, Respiratory System Development and Function	contact growth inhibition	contact growth inhibition of alveolar macrophages						0.00559			HMGB1	1
Cell Cycle, Cell-To-Cell Signaling and Interaction, Cellular Growth and Proliferation, Hematological System Development and Function, Inflammatory Response	contact growth inhibition	contact growth inhibition of peritoneal macrophages						0.00559			HMGB1	1
Cell Morphology, Cellular Assembly and Organization	contraction	contraction of cytoskeleton	0.000438			CDC42,RAC1,GNA13	3
Lipid Metabolism, Nucleic Acid Metabolism, Small Molecule Biochemistry	conversion	conversion of acyl-coenzyme A	0.000135		1.964	CROT,AMACR,FASN,ACACA	4
Lipid Metabolism, Nucleic Acid Metabolism, Small Molecule Biochemistry	conversion	conversion of malonyl-coenzyme A	0.000566			FASN,ACACA	2
Gastrointestinal Disease, Hepatic System Disease, Organismal Injury and Abnormalities	cryptogenic cirrhosis	cryptogenic cirrhosis						3.09e-05			KRT8,KRT18	2
Developmental Disorder, Hereditary Disorder, Metabolic Disease, Organismal Injury and Abnormalities	cytochrome c oxidase deficiency	cytochrome c oxidase deficiency	8.67e-05			FASTKD2,MT-CO3,LRPPRC,COX20,MT-CO2	5
Cell Cycle, Cellular Movement	cytokinesis	cytokinesis	0.000345	Increased	2.345	SRC,FN1,RHOC,SVIL,KIF4A,RAB35,RAC1,EIF3E,CCNB1,GNAI2,GNAI3,ARF6,CDC42,MSN,INF2	15
Cell Cycle, Cellular Movement	cytokinesis	cytokinesis of cervical cancer cell lines	3.9e-05		1.387	GNAI2,GNAI3,ARF6,SVIL,KIF4A,RAB35,RAC1,EIF3E	8
Cell Death and Survival	cytolysis	cytolysis of suprabasal cells						0.00559			KRT10	1
Organismal Injury and Abnormalities	cytosis	Cytosis	0.000297		-0.313	ABHD12,RUNX1,SRC,AGPS,ACP2,RAC1,STAT3,LRPAP1,STMN1,GNAI2,SCARB2,GNAI3,YES1,CDH2,BSG,SF3B1,CD44,PSAP,EPHA2,STEAP3,VHL,NUDT1,PRDX2	23
Cellular Growth and Proliferation	cytostasis	cytostasis of kidney cancer cell lines	0.000438			STAT6,STAT3,EGFR	3
Cardiovascular Disease, Organismal Injury and Abnormalities	damage	damage of aorta						0.00232			GPX1,PLOD1	2
Developmental Disorder, Embryonic Development, Organismal Survival	organismal death	death of embryo	0.000227	Decreased	-3.571	AP2M1,BSG,SNAP23,KIF5B,TMED10,FASN,RAC1,SF3B1,FLII,LRPPRC,XAB2,COPS3,AP1G1	13
Developmental Disorder, Hematological Disease, Hereditary Disorder, Metabolic Disease, Organismal Injury and Abnormalities	deficiency of pyrroline-5-carboxylate reductase	deficiency of pyrroline-5-carboxylate reductase						0.00559			ALDH4A1	1
Small Molecule Biochemistry	degradation	degradation of acetaldehyde						0.00559			ALDH2	1
Cellular Compromise	degradation	degradation of peroxisomes						0.00559			SQSTM1	1
Cell Cycle, Cellular Movement	cytokinesis	delay in cytokinesis of carcinoma cell lines						0.00559			MYH14	1
Cell Cycle, Cellular Movement	cytokinesis	delay in cytokinesis of lung cancer cell lines						0.00559			MYH14	1
Cancer, Dermatological Diseases and Conditions, Organismal Injury and Abnormalities	formation	delay in initiation of formation of skin tumor						0.00559			DPP4	1
Hair and Skin Development and Function, Organismal Injury and Abnormalities	re-epithelialization	delay in initiation of re-epithelialization of wound						0.00559			PRCP	1
Cell Cycle	M phase	delay in M phase of tumor cell lines						0.00446			TOP2B,MYH14	2
Cellular Assembly and Organization, Cellular Function and Maintenance, Inflammatory Response	maturation	delay in maturation of phagosomes	0.000566			SNAP23,MSN	2
Cellular Assembly and Organization, Nervous System Development and Function	sorting	delay in sorting of axons	0.000566			RAC1,CTNNB1	2
Cell Morphology, Cellular Assembly and Organization, Cellular Development, Cellular Function and Maintenance, Cellular Growth and Proliferation, Embryonic Development, Nervous System Development and Function, Tissue Development	branching	dendritic growth/branching	0.000275	Increased	2.343	SRC,TPBG,CAMK4,EPHB2,RPS6KA3,RAC1,EIF4G3,CLASP2,PTPRF,STIM2,MET,ARF6,CDH2,UBQLN2,RHOG,CDC42,RTN4,CTNNB1	18
Cellular Assembly and Organization, Cellular Compromise, Cellular Function and Maintenance	destabilization	destabilization of microtubules	0.000592			STMN1,STMN2,RAC1,STAT3	4
Cell-To-Cell Signaling and Interaction, Cellular Assembly and Organization	detachment	detachment of focal adhesions						0.00559			MYH9	1
Cardiovascular System Development and Function, Cellular Development, Cellular Growth and Proliferation, Connective Tissue Development and Function, Hematological System Development and Function, Hematopoiesis, Inflammatory Response, Organismal Developmen	development	development of blood platelets						0.00082			MYH9,ACTN1,WDR1	3
Cellular Assembly and Organization	development	development of cytoplasm	2.14e-06		1.628	FN1,CAMK4,STMN2,RAB5B,RICTOR,ITGB3,STMN1,ARF6,SORBS1,GNA13,TBCD,TPM4,EGFR,SRC,ABCD3,GNAS,LETM1,RHOC,IPO4,GNAQ,BRK1,RAC1,HIP1,STAT3,BAX,CLASP2,GNAI2,LAMP2,PRKCI,CDC42,CAPN1,LAS1L,CD44,VHL,AKAP1	35
Cancer, Gastrointestinal Disease, Organismal Injury and Abnormalities	development	development of digestive organ tumor	0.000488			MET,SRC,PRKCI,CST3,CD44,STAT3,CTNNB1	7
Tissue Development	development	development of extracellular matrix	0.000592		0.908	SRC,YES1,FN1,GNA13	4
Digestive System Development and Function, Embryonic Development, Hepatic System Development and Function, Organ Development, Organismal Development, Tissue Development	development	development of liver						0.000738			KRT8,SOD2,KRT18,SEC63,ACADM	5
Nervous System Development and Function	development	development of phrenic nerve	0.000566			MET,CD44	2
Cardiovascular System Development and Function, Tissue Morphology	diameter	diameter of left common carotid artery						0.00559			VIM	1
Cardiovascular System Development and Function, Tissue Morphology	diameter	diameter of right common carotid artery						0.00559			VIM	1
Cellular Development, Connective Tissue Development and Function, Tissue Development	differentiation	differentiation of bone cells	6.61e-05		1.428	CAMK4,FN1,SLC1A5,DNAJC13,FNDC3B,ATP2A2,STMN1,CD47,CST3,RUNX2,FASN,HSPE1,MYBBP1A,VAPB,CTNNB1,TPM4,IARS,EGFR,DHX9,STAT6,SRC,GNAS,CLTC,VIM,ADAR,RRAS2,SNRNP200,EPHA2	28
Cellular Development	differentiation	differentiation of cells						0.000974		0.091	RBM47,RALA,FARP1,SLC1A5,IFI16,GNA11,GPX1,TST,HMGB1,SHC1,SOD2,ANXA1,VAPB,HNF4A,IARS,HSD17B4,ACADM,DPP4,VIM,UBA6,MALT1,TXNRD1,SLC3A2,PRDX3,ANXA6,KRT8,PPP1R13L,BSG,RTN4,ALCAM,SQSTM1,VHL	32
Cellular Development, Connective Tissue Development and Function, Skeletal and Muscular System Development and Function, Tissue Development	differentiation	differentiation of osteoblasts	0.000217		0.664	FN1,GNAS,CLTC,DNAJC13,VIM,FNDC3B,ADAR,STMN1,RRAS2,RUNX2,FASN,HSPE1,SNRNP200,MYBBP1A,CTNNB1,TPM4,IARS,EPHA2,EGFR,DHX9	20
Cellular Development	differentiation	differentiation of pulmonary alveolus	0.000747			SRC,STAT6,CTNNB1,EGFR	4
Cellular Development, Hair and Skin Development and Function	differentiation	differentiation of skin cell lines						0.00353			DPP4,RALA	2
Cancer, Gastrointestinal Disease, Organismal Injury and Abnormalities	digestive organ tumor	digestive organ tumor	6.65e-06		-0.253	ERGIC3,TPBG,QARS,POR,CSE1L,GNA13,SLC2A1,FAM120A,NUP107,ITPR3,ALCAM,PSMD1,EPHX1,GBP1,ARPC1B,SLC1A5,MID1,MTCH1,TAP1,NCBP1,SLC25A3,SLC25A1,IGF2R,KPNB1,MTHFD1L,LYN,TFB1M,AP1G1,RAB14,RANBP2,PTPN14,AP1B1,RGPD4 (includes others),TMED7,SEC63,NT5DC1,MDN1,IARS2,STK39,DYNC1H1,TMEM70,LSM1,SGPP1,MOV10,SLC25A10,VHL,HSPB1,THOC5,WDR3,PLGRKT,GGT1,ALDH2,RNF213,SRC,IPO4,S100A13,RRAS2,BROX,SLC25A5,MCM6,EIF3C,BAZ1A,H…	389	1.11e-05		-1.131	MYH9,ASS1,KIAA1522,TXNDC5,SOD2,CSE1L,DDAH1,HNF4A,GSTK1,ALDH1B1,KRT80,PLOD1,TLDC1,MARCKS,BSG,SCP2,TMX1,RTN4,ALCAM,TMEM43,KRT18,SQSTM1,ACOT9,MRPL37,FTH1,ALDH4A1,RBM47,RALA,SLC1A5,HEATR1,GPX1,GNA11,COL4A2,AKAP2,TOP2B,TCOF1,KRT10,ECHS1,PPME1,CDH6,VIM,ANXA6,KRT8,ANXA3,TP53BP1,DTX3L,TTYH3,EHHADH,PHLDA1,FARP1,AMDHD2,IFI16,PCCB,TST,CTSZ,HMGB1,CNDP2,ALDH1A1,SDPR,AMPH,GOT1,CCDC86,SEC63,SH3KBP1,LACTB,HUWE1,…	100
Cancer, Gastrointestinal Disease, Organismal Injury and Abnormalities	digestive system cancer	digestive system cancer	6.72e-06		1.527	ERGIC3,TPBG,QARS,POR,CSE1L,GNA13,SLC2A1,FAM120A,NUP107,ITPR3,ALCAM,PSMD1,EPHX1,GBP1,ARPC1B,SLC1A5,MID1,MTCH1,TAP1,NCBP1,SLC25A3,SLC25A1,IGF2R,KPNB1,MTHFD1L,LYN,TFB1M,AP1G1,RAB14,RANBP2,PTPN14,AP1B1,RGPD4 (includes others),TMED7,SEC63,NT5DC1,MDN1,IARS2,STK39,DYNC1H1,TMEM70,LSM1,SGPP1,MOV10,SLC25A10,VHL,HSPB1,THOC5,WDR3,PLGRKT,GGT1,ALDH2,RNF213,SRC,IPO4,S100A13,RRAS2,BROX,SLC25A5,MCM6,EIF3C,BAZ1A,H…	387	8.83e-05			MYH9,ASS1,KIAA1522,TXNDC5,SOD2,CSE1L,DDAH1,HNF4A,GSTK1,ALDH1B1,KRT80,PLOD1,TLDC1,MARCKS,BSG,SCP2,TMX1,RTN4,ALCAM,KRT18,TMEM43,SQSTM1,ACOT9,MRPL37,FTH1,ALDH4A1,RBM47,RALA,SLC1A5,HEATR1,GPX1,GNA11,COL4A2,AKAP2,TOP2B,TCOF1,KRT10,ECHS1,PPME1,CDH6,VIM,KRT8,ANXA6,ANXA3,TP53BP1,DTX3L,TTYH3,EHHADH,PHLDA1,FARP1,AMDHD2,IFI16,TST,HMGB1,CNDP2,ALDH1A1,SDPR,AMPH,GOT1,CCDC86,SEC63,SH3KBP1,LACTB,HUWE1,NBAS,TJP2,…	97
Cardiovascular Disease, Organismal Injury and Abnormalities, Skeletal and Muscular Disorders	dilated cardiomyopathy	dilated cardiomyopathy						0.000925			TOP2B,SCO2,MYH9,SOD2,RTN4,TMEM43,VHL	7
Cellular Compromise	disassembly	disassembly of filaments	9.62e-05		-1.133	STMN1,SRC,PRKCI,STMN2,MICAL2,MID1,RAC1,VIM,CLASP2,VHL,INF2	11	0.00397		-0.882	LIMA1,VIM,VHL,WDR1	4
Neurological Disease, Organismal Injury and Abnormalities, Psychological Disorders	disorder of basal ganglia	disorder of basal ganglia	3.24e-05			B2M,DAD1,CAMK4,VPS35,GBP1,ARL6IP5,EPHB2,NDUFB5,TRAM1,DNAJC13,EIF4G1,ATP2A2,PFDN1,STMN1,SCARB2,ALDH2,RHOG,MYO1B,SLC25A6,CSE1L,COMT,NDUFB6,CTNNB1,DNAJB12,GNAS,SLC2A1,MLF2,ENO2,VIM,TPD52,BAX,SEC11A,EIF3E,ADAR,SCOC,AP1S1,LAMP2,CDH2,FAM3C,TMED10,CYC1,RTN4,CD44,MTDH,RAB6A,NUDT1,PRDX2,HSPB1	48
Cellular Assembly and Organization, Cellular Compromise	disruption	disruption of filaments						0.00106			SHC1,VIM,KRT18	3
Cellular Assembly and Organization, Cellular Compromise	disruption	disruption of small unilamellar vesicles						0.00559			TST	1
Cellular Assembly and Organization, Cellular Compromise	disruption	disruption of vimentin filaments						0.00559			VIM	1
Cell-To-Cell Signaling and Interaction	dissociation	dissociation of cells	0.000461			MET,SRC,CDC42,RAC1	4
Lipid Metabolism, Molecular Transport, Small Molecule Biochemistry	distribution	distribution of cholesterol						0.00165			ANXA6,RAB9A	2
Lipid Metabolism, Small Molecule Biochemistry	distribution	distribution of lipid						4.74e-05			MARCKS,ANXA6,SCP2,RAB9A	4
Cellular Assembly and Organization	distribution	distribution of lysosome	0.000255			SRC,MYO1B,KIF5B	3
DNA Replication, Recombination, and Repair	damage	DNA damage	2.58e-05		-1.721	RUNX1,PRKDC,WAPL,FN1,HAT1,RAC1,BAX,STAT3,EIF4G1,SUN2,TOP2B,GNAI2,ALDH2,MSH6,DNMT1,NUDT1,HSPB1,EGFR	18
Cell Cycle, DNA Replication, Recombination, and Repair	recombination	DNA recombination	0.000764		0.981	PRKDC,PRPF8,SF3B3,PRPF6,SNRNP200,MSH6,SF3B1,KPNA2,THOC1,IPO5,DNMT1,LIG3,RFC3	13
Cellular Assembly and Organization	docking	docking of vesicles	0.000766			YKT6,RAB10,STXBP3,STX4,VTI1B	5
Cardiovascular Disease, Cellular Compromise, Organismal Injury and Abnormalities	dysfunction	dysfunction of cardiomyocytes						0.000457			DPP4,ALDH2	2
Cellular Compromise	dysfunction	dysfunction of cells						0.00419			DPP4,SHC1,ALDH2	3
Developmental Disorder, Endocrine System Disorders, Gastrointestinal Disease, Organismal Injury and Abnormalities	dysplasia	dysplasia of exocrine region of pancreas						0.00559			KRT8	1
Carbohydrate Metabolism, Molecular Transport, Small Molecule Biochemistry	efflux	efflux of lactic acid						0.00559			BSG	1
Cancer, Neurological Disease, Organismal Injury and Abnormalities	EGFR positive central nervous system tumor	EGFR positive central nervous system tumor						0.00559			MARCKS	1
Cell Morphology	elongation	elongation of cells	0.000373		0.896	SRC,CD47,CDC42,RAC1,CTNNB1,ATP2A2,EGFR,MSN	8
Cardiovascular System Development and Function, Hematological System Development and Function	end diastolic pressure	end diastolic pressure of left ventricle						0.00398			PRDX3,GPX1	2
Cellular Function and Maintenance	endocytosis	endocytosis	6.54e-07	Increased	3.35	B2M,AP2A1,RAB5C,SNAP23,AP2B1,RAB5B,AP2A2,LRPAP1,SF3B3,SCARB2,CD47,ARF6,RHOG,ANXA5,STX18,STIM1,EGFR,M6PR,MYO6,SRC,AP2M1,RAB21,CLTC,RAB7A,RAC1,CANX,VIM,HIP1,IGF2R,AP1S1,RRAS2,ATP6V1H,CDC42,LYN,CD44,VAMP8	36
Cellular Function and Maintenance	endocytosis	endocytosis by eukaryotic cells	0.000616	Increased	2.893	M6PR,SRC,AP2M1,AP2A1,SNAP23,CLTC,RAC1,VIM,SF3B3,SCARB2,CD47,ARF6,RRAS2,RHOG,CDC42,ANXA5,LYN,CD44,STX18,STIM1	20
Cellular Function and Maintenance, Molecular Transport, Protein Trafficking	endocytosis	endocytosis of protein	0.000142			ARF6,AP2M1,CLTC,HIP1,EGFR	5
Cancer, Organismal Injury and Abnormalities	endometrioid carcinoma	endometrioid carcinoma	0.000729			AGPS,GFPT1,NDUFA9,CROCC,TM9SF2,FNDC3B,RICTOR,ITGB3,SGPL1,NUP93,CSE1L,HNF4A,TAPBP,SLC25A12,ARFIP1,DNMT1,PHIP,WDR43,COPB1,MET,CDH2,AAAS,ITPR3,NCLN,RTN4,TMEM33,EPHA2,INF2,EPHX1,BMS1,FN1,SKIV2L2,GBP1,PRPF8,CTNNA1,DNAJC13,EIF4G1,TAP1,VTI1B,TOP2B,NAA15,OGT,CD47,RIF1,PGK2,SEC61A1,SORBS1,SLC12A9,NUP205,LNPEP,TBCD,CTNNB1,TBC1D10B,LIG3,EGFR,DHX9,PRKDC,NSDHL,WDR36,LETM1,YKT6,POP1,PLCG1,SLC25A3,VIM,PDPR,RAB3…	139
Cellular Function and Maintenance	engulfment	engulfment of cells	6.22e-05	Increased	2.746	AP2A1,FN1,RAB5C,SNAP23,RAB35,RAB5B,LRPAP1,SF3B3,AP2A2,SCARB2,ARF6,CD47,RHOG,ANXA5,STIM1,STX18,M6PR,SRC,AP2M1,CLTC,RAB7A,RAC1,VIM,HIP1,RRAS2,CDC42,LYN,CD44,VAMP8	29	0.00397		-1.103	HMGB1,MYH9,RALA,RAB5C,ANXA1,AMPH,ANXA3,VIM,SH3KBP1	9
Cellular Function and Maintenance	engulfment	engulfment of tumor cell lines	4.29e-05		1.668	AP2M1,CLTC,RAC1,VIM,SF3B3,LRPAP1,SCARB2,ARF6,CD47,RHOG,RRAS2,CDC42,LYN,CD44	14
Cell Signaling, Molecular Transport, Vitamin and Mineral Metabolism	entrance	entrance of Ca2+	0.000582	Increased	2.724	SRC,LETM1,CAPN1,PLCG1,STIM1,MCU,EGFR,STIM2	8
Infectious Diseases	entrance	entrance of virus	0.000409	Increased	2.567	CD81,ARF6,BSG,PLCG1,VAMP8,ITGB3,EGFR,RAB6B	8
Cell Cycle, Nervous System Development and Function	S phase	entry into S phase of astrocytes						0.00559			SOD2	1
Cellular Movement, Hematological Disease, Immunological Disease, Inflammatory Disease, Inflammatory Response, Organismal Injury and Abnormalities, Respiratory Disease	eosinophilia	eosinophilia of lung						0.000402			ALDH2,MYH9,ANXA1,ANXA3	4
Cancer, Organismal Injury and Abnormalities	epithelial cancer	epithelial cancer	1.1e-06		1.687	ERGIC3,TPBG,QARS,POR,CSE1L,GNA13,SLC2A1,FAM120A,NUP107,ITPR3,ALCAM,PSMD1,EPHX1,GBP1,ARPC1B,SLC1A5,MID1,MTCH1,TAP1,NCBP1,BRK1,SLC25A3,SLC25A1,IGF2R,KPNB1,MTHFD1L,LYN,TFB1M,AP1G1,RANBP2,RAB14,PTPN14,AP1B1,RGPD4 (includes others),TMED7,SEC63,NT5DC1,MDN1,IARS2,STK39,DYNLRB1,DYNC1H1,CAND1,TMEM70,LSM1,SGPP1,MOV10,SLC25A10,VHL,HSPB1,THOC5,WDR3,PLGRKT,GGT1,ALDH2,RNF213,SRC,IPO4,S100A13,RRAS2,BROX,SLC25A5…	419	0.000315		0.152	MYH9,ASS1,KIAA1522,TXNDC5,SOD2,CSE1L,DDAH1,HNF4A,GSTK1,ALDH1B1,KRT80,PLOD1,TLDC1,MARCKS,BSG,SCP2,TMX1,RTN4,ALCAM,TMEM43,KRT18,SQSTM1,ACOT9,MRPL37,FTH1,ALDH4A1,RBM47,RALA,SLC1A5,PRDX4,HEATR1,GPX1,GNA11,COL4A2,AKAP2,TOP2B,TCOF1,KRT10,NSDHL,ECHS1,PPME1,CDH6,VIM,ANXA6,KRT8,ANXA3,TP53BP1,DTX3L,TTYH3,EHHADH,PHLDA1,FARP1,AMDHD2,IFI16,RAB9A,TST,HMGB1,CNDP2,ALDH1A1,SDPR,AMPH,CCDC86,SEC63,SH3KBP1,LACTB,HUW…	101
Cellular Development	epithelial-mesenchymal transition	epithelial-mesenchymal transition of fibroblast cell lines						0.00559			HNF4A	1
Dermatological Diseases and Conditions, Inflammatory Disease, Inflammatory Response, Organismal Injury and Abnormalities	erythroderma	erythroderma						0.00165			DPP4,ANXA1	2
Cell Cycle	cell cycle progression	exit from cell cycle progression of carcinoma cell lines						0.00559			VHL	1
Cell Cycle	cell cycle progression	exit from cell cycle progression of kidney cancer cell lines						0.00559			VHL	1
Cellular Function and Maintenance, Molecular Transport	exocytosis	exocytosis	0.000105	Increased	2.207	RAB21,SNAP23,PLCG1,RAB3GAP1,CLASP2,ATP2A2,GNAI2,GNAI3,ARF6,CDC42,STX7,VAMP3,STXBP3,STX4,LNPEP,VAMP8	16
Cellular Function and Maintenance, Molecular Transport	exocytosis	exocytosis by cells	0.000118		1.136	GNAI2,GNAI3,ARF6,RAB21,CDC42,SNAP23,STXBP3,STX4,LNPEP,VAMP8,CLASP2,ATP2A2	12
Cellular Function and Maintenance, Molecular Transport	exocytosis	exocytosis by mast cells	0.000438			GNAI2,GNAI3,VAMP8	3
Molecular Transport	export	export of molecule	2.61e-08	Increased	2.965	THOC5,RANBP2,CROT,PTPN14,SLC1A5,RGPD4 (includes others),NCEH1,LAMTOR1,SLC7A5,XPO1,STX18,BCAP31,THOC1,LETM1,NUP155,SEC13,NCBP1,RAC1,NUP107,CANX,SLC25A1,STAT3,BSG,CDC42,SLC16A1,GLE1,ATP2B4,MSN	28
Molecular Transport, RNA Trafficking	export	export of mRNA	2.03e-06			THOC5,RANBP2,NUP155,GLE1,NCBP1,XPO1,NUP107,THOC1,RGPD4 (includes others)	9
Cell Morphology, Cellular Assembly and Organization	extension	extension of actin cytoskeleton	0.000566			CDC42,RAC1	2
Cell Morphology	extension	extension of breast cancer cell lines						0.00559			CSE1L	1
Cell Morphology	extension	extension of cells	3.65e-05	Increased	2	FN1,CDC42,CSE1L,RAC1	4
Cell Morphology, Cellular Assembly and Organization, Cellular Function and Maintenance	extension	extension of cellular protrusions	0.000909		1.18	SRC,WDR36,FN1,RAB21,RAC1,BAX,LRPAP1,CDH2,CYFIP1,CDC42,CD44,RTN4,CTNNB1,IFRD1,EPHA2	15
Cell Morphology, Cellular Assembly and Organization, Cellular Function and Maintenance, Nervous System Development and Function	extension	extension of neurites	0.000924		1.17	SRC,WDR36,FN1,RAB21,RAC1,BAX,LRPAP1,CDH2,CYFIP1,CDC42,RTN4,IFRD1,EPHA2	13
Cell Morphology, Cellular Assembly and Organization, Cellular Function and Maintenance	extension	extension of plasma membrane projections	0.000591		0.899	SRC,WDR36,FN1,RAB21,RAC1,BAX,LRPAP1,CDH2,CYFIP1,CDC42,CD44,RTN4,IFRD1,EPHA2	14
Hematological Disease	failure	failure of bone marrow						0.000828			ALDH2,PRDX3,GPX1,TXNRD1	4
Hereditary Disorder, Neurological Disease, Organismal Injury and Abnormalities	familial amyotrophic lateral sclerosis	familial amyotrophic lateral sclerosis						0.00497			VAPB,SQSTM1	2
Cardiovascular Disease, Hereditary Disorder, Organismal Injury and Abnormalities, Skeletal and Muscular Disorders	familial arrhythmogenic right ventricular dysplasia type 5	familial arrhythmogenic right ventricular dysplasia type 5						0.00559			TMEM43	1
Endocrine System Disorders, Hematological Disease, Hereditary Disorder, Organismal Injury and Abnormalities	familial hypocalciuric hypercalcemia type 2	familial hypocalciuric hypercalcemia type 2						0.00559			GNA11	1
Developmental Disorder, Hereditary Disorder, Neurological Disease, Organismal Injury and Abnormalities	familial mental retardation	familial mental retardation	0.000165			HUWE1,RAB3GAP2,CUL4B,NSDHL,SLC2A1,PPP2R5D,KIF4A,RPS6KA3,CASK,TTI2,EMC1,DYNC1H1,CDC42,FASN,LAS1L,CTNNB1,BCAP31,PNPLA6	18
Cardiovascular Disease, Developmental Disorder, Hematological Disease, Hereditary Disorder, Organismal Injury and Abnormalities	Fanconi anemia group I	Fanconi anemia group I						5.85e-06			PRDX3,GPX1,TXNRD1	3
Cardiovascular Disease, Developmental Disorder, Hematological Disease, Hereditary Disorder, Organismal Injury and Abnormalities	Fanconi anemia group J	Fanconi anemia group J						5.85e-06			PRDX3,GPX1,TXNRD1	3
Cardiovascular Disease, Developmental Disorder, Hematological Disease, Hereditary Disorder, Organismal Injury and Abnormalities	Fanconi anemia, group A	Fanconi anemia, group A						9.32e-06			PRDX3,GPX1,TXNRD1	3
Cardiovascular Disease, Developmental Disorder, Hematological Disease, Hereditary Disorder, Organismal Injury and Abnormalities	Fanconi anemia, group C	Fanconi anemia, group C						5.85e-06			PRDX3,GPX1,TXNRD1	3
Cardiovascular Disease, Developmental Disorder, Hematological Disease, Hereditary Disorder, Organismal Injury and Abnormalities	Fanconi anemia, group D1	Fanconi anemia, group D1						5.85e-06			PRDX3,GPX1,TXNRD1	3
Hereditary Disorder, Metabolic Disease, Organismal Injury and Abnormalities, Renal and Urological Disease	Fanconi renotubular syndrome type 3	Fanconi renotubular syndrome type 3						0.00559			EHHADH	1
Endocrine System Disorders, Gastrointestinal Disease, Hereditary Disorder, Metabolic Disease, Organismal Injury and Abnormalities, Renal and Urological Disease	Fanconi renotubular syndrome with maturity-onset diabetes of the young type 4	Fanconi renotubular syndrome with maturity-onset diabetes of the young type 4						0.00559			HNF4A	1
Metabolic Disease, Organismal Injury and Abnormalities, Renal and Urological Disease	Fanconi syndrome	Fanconi syndrome of kidney						0.000184			HNF4A,EHHADH	2
Lipid Metabolism, Small Molecule Biochemistry	metabolism	fatty acid metabolism	6.15e-05	Increased	3.92	CROT,FN1,GGT1,ITGB3,NCEH1,POR,SGPL1,FASN,LAMTOR1,SPTLC2,HNF4A,EGFR,PNPLA8,PRKDC,ACSL3,SPTLC1,ABCD3,SEC13,RAC1,VIM,CANX,SLC25A1,STAT3,PLAA,GNAI3,PRKCI,CDC42,SLC16A1,LYN,RTN4,PSAP,ACACA,SGPP1,SLC25A10,HACD3,MSN,EPHX1	37	8.86e-06		-1.462	TJP2,SLC9A3R1,VIM,PCCB,ACAA2,GCDH,GNAI3,ANXA6,PCCA,SCP2,ANXA1,RTN4,EHHADH,HNF4A,ACOT9,HSD17B4	16
Cancer, Organismal Injury and Abnormalities, Reproductive System Disease	female genital neoplasm	female genital neoplasm	0.000199			RAP2B,AGPS,TPBG,GFPT1,NDUFA9,CROCC,TM9SF2,MT-CO2,FNDC3B,RICTOR,ITGB3,POR,SGPL1,NUP93,CSE1L,HNF4A,TPM4,TAPBP,SLC25A12,ARFIP1,DNMT1,FAM127A,PHIP,WDR43,TPD52,STAT3,COPB1,MET,TLDC1,CDH2,BSG,AAAS,ITPR3,NCLN,RTN4,ALCAM,SEC22B,TMEM33,EPHA2,INF2,EPHX1,BMS1,FN1,GBP1,SKIV2L2,HLA-A,PRPF8,CTNNA1,DNAJC13,EIF4G1,TAP1,VTI1B,TOP2B,NAA15,OGT,CD47,YES1,SLC16A3,SEC61A1,RIF1,PGK2,SORBS1,SLC12A9,ANXA5,STIM1,NUP205,LN…	178	0.000401			PHLDA1,MYH9,FARP1,IFI16,RAB9A,TXNDC5,SOD2,ALDH1A1,CSE1L,SDPR,AMPH,HNF4A,GSTK1,LACTB,ALDH1B1,TJP2,MYH14,TXNRD1,TLDC1,BSG,SCP2,RTN4,ALCAM,KRT18,VHL,RNPEP,FTH1,ALDH4A1,USP14,RALA,HEATR1,GNA11,COL4A2,GCDH,AKAP2,TOP2B,ANXA1,IDH3A,ACADM,ACTN1,DPP4,NSDHL,APBB1IP,VIM,PFKP,PCCA,ANXA3,TP53BP1,VWA8,GLDC	50
Cancer, Organismal Injury and Abnormalities, Reproductive System Disease	female genital tract adenocarcinoma	female genital tract adenocarcinoma	0.000184			RAP2B,AGPS,GFPT1,NDUFA9,CROCC,TM9SF2,FNDC3B,RICTOR,ITGB3,SGPL1,NUP93,CSE1L,HNF4A,TAPBP,SLC25A12,ARFIP1,DNMT1,PHIP,WDR43,STAT3,COPB1,MET,TLDC1,CDH2,AAAS,ITPR3,NCLN,RTN4,TMEM33,EPHA2,INF2,EPHX1,BMS1,FN1,SKIV2L2,GBP1,PRPF8,CTNNA1,DNAJC13,EIF4G1,TAP1,VTI1B,TOP2B,NAA15,OGT,CD47,YES1,SLC16A3,RIF1,PGK2,SEC61A1,SORBS1,SLC12A9,NUP205,LNPEP,TBCD,CTNNB1,TBC1D10B,LIG3,DHX9,EGFR,PRKDC,NSDHL,WDR36,LETM1,YKT6,C…	155	0.00185			ALDH4A1,PHLDA1,USP14,MYH9,RALA,FARP1,HEATR1,IFI16,RAB9A,TXNDC5,COL4A2,GCDH,TOP2B,AKAP2,ALDH1A1,CSE1L,AMPH,IDH3A,HNF4A,ACADM,ACTN1,LACTB,GSTK1,DPP4,ALDH1B1,NSDHL,TJP2,APBB1IP,MYH14,VIM,PFKP,TXNRD1,TLDC1,SCP2,ANXA3,RTN4,KRT18,TP53BP1,VWA8,GLDC,VHL,RNPEP	42
Cancer, Organismal Injury and Abnormalities, Reproductive System Disease	female genital tract cancer	female genital tract cancer	0.000308			RAP2B,AGPS,GFPT1,NDUFA9,CROCC,TM9SF2,FNDC3B,RICTOR,ITGB3,POR,SGPL1,NUP93,CSE1L,HNF4A,TPM4,TAPBP,SLC25A12,ARFIP1,DNMT1,FAM127A,PHIP,WDR43,TPD52,STAT3,COPB1,MET,TLDC1,CDH2,BSG,AAAS,ITPR3,NCLN,RTN4,ALCAM,TMEM33,EPHA2,INF2,EPHX1,BMS1,FN1,SKIV2L2,GBP1,HLA-A,PRPF8,CTNNA1,DNAJC13,EIF4G1,TAP1,VTI1B,TOP2B,NAA15,OGT,CD47,YES1,SLC16A3,SEC61A1,RIF1,PGK2,SORBS1,SLC12A9,ANXA5,STIM1,NUP205,LNPEP,TBCD,CTNNB1,TBC…	171	0.00384			ALDH4A1,PHLDA1,USP14,MYH9,RALA,FARP1,HEATR1,IFI16,RAB9A,TXNDC5,COL4A2,GCDH,TOP2B,AKAP2,ALDH1A1,CSE1L,ANXA1,AMPH,IDH3A,HNF4A,ACADM,ACTN1,LACTB,GSTK1,DPP4,ALDH1B1,NSDHL,TJP2,APBB1IP,MYH14,VIM,PFKP,TXNRD1,TLDC1,BSG,SCP2,ANXA3,RTN4,ALCAM,KRT18,TP53BP1,VWA8,GLDC,VHL,RNPEP	45
Endocrine System Disorders, Gastrointestinal Disease, Organismal Injury and Abnormalities	fibrosis	fibrosis of exocrine region of pancreas						0.00559			KRT8	1
Cell Signaling, Cellular Function and Maintenance, Molecular Transport, Vitamin and Mineral Metabolism	flux	flux of Ca2+	0.000519	Increased	3.159	CD81,SRC,LETM1,FN1,STK39,EPHB2,GNAQ,RAC1,PLCG1,MCU,BAX,ATP2A2,STIM2,BSG,ITPR3,LYN,RTN4,STIM1,GNA13,ATP2B4	20
Cellular Function and Maintenance, Molecular Transport	flux	flux of inorganic cation	0.000447	Increased	3.297	CD81,SRC,LETM1,FN1,STK39,EPHB2,GNAQ,RAC1,PLCG1,MCU,BAX,ATP2A2,STIM2,BSG,SLC16A1,ITPR3,LYN,RTN4,STIM1,GNA13,ATP2B4	21
Cellular Function and Maintenance, Molecular Transport	flux	flux of ion	0.000451	Increased	2.915	CD81,SRC,LETM1,FN1,STK39,EPHB2,GNAQ,RAC1,PLCG1,MCU,BAX,ATP2A2,STIM2,BSG,SLC16A1,ITPR3,LYN,RTN4,STIM1,GNA13,BCAP31,ATP2B4	22
Connective Tissue Development and Function	focus formation	focus formation of fibroblast cell lines	3.11e-08		1.912	MET,SRC,S100A6,CDC42,GNAQ,RPS6KA3,RAC1,CD44,CTNNB1,EGFR	10
Post-Translational Modification, Protein Folding	folding	folding of protein	4.67e-07			B2M,UGGT1,RP2,HSPE1,RAB7A,CANX,PFDN2,NFYC,TBCD,LMAN1,LRPAP1,HSPB1	12
Cellular Assembly and Organization, Cellular Function and Maintenance, Tissue Development	formation	formation of actin filaments	0.000942	Increased	2.413	SRC,FN1,RHOC,GNAQ,BRK1,RAC1,CLASP2,STAT3,RICTOR,GNAI2,ARF6,PRKCI,CDC42,SORBS1,CAPN1,CD44,GNA13,TPM4,AKAP1,EGFR	20
Cellular Assembly and Organization, Cellular Function and Maintenance, Tissue Development	formation	formation of actin stress fibers	7.77e-05	Increased	2.131	SRC,FN1,RHOC,GNAQ,BRK1,RAC1,CLASP2,STAT3,GNAI2,ARF6,PRKCI,CDC42,SORBS1,CAPN1,CD44,GNA13,TPM4,AKAP1,EGFR	19
Cell Morphology, Cellular Assembly and Organization, Cellular Function and Maintenance	formation	formation of cellular protrusions	4.43e-05	Increased	3.498	CD81,TPBG,EPHB2,ITGB3,STMN1,RHOG,FASN,GNA13,HNF4A,MYO6,CUL4B,RAC1,RAB10,EIF4G3,CLASP2,STAT3,MET,CDH2,BSG,CYFIP1,CDC42,RTN4,ACACA,EPHA2,VHL,HSPB1,RAP1B,CAMK4,FN1,VAPA,RAB35,RPS6KA3,MID1,PTPRF,STIM2,TOP2B,ARF6,CD47,CTNNB1,EGFR,SRC,RAB21,RHOC,BRK1,VIM,PRKCI,UBQLN2,KIF5B,LYN,CD44,ATXN10,AFG3L2,PNPLA6,MSN	54	0.00114		-0.208	RALA,FARP1,SLC9A3R1,VAPA,VIM,UBA6,TXNRD1,HMGB1,TOP2B,MARCKS,SHC1,BSG,DDAH1,RTN4,HNF4A,VHL	16
Cellular Assembly and Organization, Cellular Compromise	formation	formation of cytoplasmic inclusions						7.36e-05			KRT8,KRT18,SQSTM1	3
Cellular Assembly and Organization	formation	formation of cytoskeleton	0.000314	Increased	2.053	FN1,STMN2,RICTOR,ITGB3,STMN1,ARF6,SORBS1,TBCD,GNA13,TPM4,EGFR,SRC,RHOC,RAC1,BRK1,GNAQ,STAT3,HIP1,CLASP2,GNAI2,PRKCI,CDC42,CAPN1,CD44,AKAP1	25
Cell Morphology, Cellular Assembly and Organization, Cellular Development, Cellular Function and Maintenance, Cellular Growth and Proliferation, Embryonic Development, Nervous System Development and Function, Tissue Development	formation	formation of dendritic spines	3.39e-05	Increased	2.242	MET,RHOG,CDC42,EPHB2,RAC1,RTN4,EIF4G3,STIM2	8
Tissue Development	formation	formation of extracellular matrix	0.00022	Increased	2.155	SRC,YES1,FN1,CD44,CTNNB1	5
Cellular Assembly and Organization, Tissue Development	formation	formation of filaments	0.000748	Increased	2.04	FN1,STMN2,RICTOR,STMN1,ARF6,SORBS1,TBCD,GNA13,TPM4,EGFR,SRC,RHOC,RAC1,BRK1,GNAQ,VIM,STAT3,CLASP2,GNAI2,PRKCI,CDC42,CAPN1,CD44,HSPB1,AKAP1	25
Cell-To-Cell Signaling and Interaction, Cellular Assembly and Organization, Cellular Function and Maintenance	formation	formation of focal adhesions	3.82e-06		0.562	CD81,SRC,FN1,RHOC,RAC1,VIM,CLASP2,STMN1,GNAI2,PRKCI,CDC42,SORBS1,CAPN1,CD44,GNA13,ACTN1	16
Cell-To-Cell Signaling and Interaction, Cellular Assembly and Organization, Cellular Function and Maintenance	formation	formation of focal complexes	8.27e-06			SRC,FN1,CDC42,CAPN1,RAC1	5
Cellular Assembly and Organization, Cellular Function and Maintenance, Tissue Development	formation	formation of intermediate filaments						0.00197			VIM,KRT18	2
Cell Morphology, Cellular Assembly and Organization, Cellular Function and Maintenance	formation	formation of invadopodia	2.31e-05		0.928	SRC,ARF6,RHOC,CDC42,CD44,ACACA,MSN	7
Cell Morphology, Cellular Assembly and Organization, Cellular Function and Maintenance	formation	formation of lamellipodia	0.000439	Increased	2.411	SRC,FN1,RAC1,BRK1,MET,ARF6,RHOG,BSG,CYFIP1,CDC42,CD44,HSPB1,EGFR	13
Amino Acid Metabolism, Small Molecule Biochemistry	formation	formation of L-phenylalanine						0.00559			CNDP2	1
Cellular Assembly and Organization, Cellular Function and Maintenance	formation	formation of macropinosomes	0.000688			SRC,ARF6,RAC1	3
Cellular Assembly and Organization, Cellular Compromise, Cellular Development, Cellular Growth and Proliferation, Digestive System Development and Function, Embryonic Development, Hepatic System Development and Function, Organ Development, Organismal Deve	formation	formation of Mallory bodies						3.09e-05			KRT8,KRT18	2
Embryonic Development, Organ Development, Organismal Development, Skeletal and Muscular System Development and Function, Tissue Development	formation	formation of muscle						0.00233		0.279	HMGB1,SHC1,MYH9,KRT8,ANXA1,MYH14,IFI16,VIM,WDR1	9
Cell Morphology, Cellular Assembly and Organization, Cellular Development, Cellular Function and Maintenance, Cellular Growth and Proliferation	formation	formation of plasma membrane projections	6.38e-06	Increased	3.218	CD81,RAP1B,TPBG,CAMK4,EPHB2,RAB35,VAPA,MID1,RPS6KA3,PTPRF,ITGB3,STIM2,STMN1,TOP2B,CD47,ARF6,RHOG,CTNNB1,EGFR,MYO6,CUL4B,SRC,RAB21,RAB10,RAC1,VIM,EIF4G3,STAT3,CLASP2,MET,CDH2,UBQLN2,PRKCI,CDC42,KIF5B,LYN,CD44,RTN4,ATXN10,AFG3L2,PNPLA6,MSN	42
Embryonic Development, Organismal Development, Tissue Development	formation	formation of primitive endoderm	0.000438			CDC42,RAC1,GNA13	3
Cellular Assembly and Organization	formation	formation of punctate structures						0.000638			VIM,SQSTM1	2
Cellular Assembly and Organization	formation	formation of vacuole						0.00121			KRT8,SOD2,ANXA1,KRT18	4
Cell Death and Survival, DNA Replication, Recombination, and Repair	fragmentation	fragmentation of DNA						0.0045		-0.243	KRT8,SOD2,BSG,GPX1,RTN4	5
Cellular Compromise	fragmentation	fragmentation of Golgi apparatus	1.16e-06	Decreased	-2.953	STMN1,USO1,RAB1B,YKT6,RAB2A,VAPA,VAPB,INF2,RAB6B	9
Hereditary Disorder, Neurological Disease, Organismal Injury and Abnormalities, Psychological Disorders	frontotemporal dementia and/or amyotrophic lateral sclerosis type 3	frontotemporal dementia and/or amyotrophic lateral sclerosis type 3						0.00559			SQSTM1	1
Cardiovascular System Development and Function, Cellular Function and Maintenance, Hematological System Development and Function, Tissue Development	function	function of blood platelets	0.000394			CD47,CDC42,CAPN1,GNAQ,VAMP3,RAC1,ITGB3	7
Cellular Assembly and Organization, Cellular Function and Maintenance	function	function of cytoskeleton	0.000255			CDC42,RAC1,HIP1	3
Cellular Assembly and Organization, Cellular Function and Maintenance	function	function of mitochondria						0.000959			PRDX3,SOD2,GPX1,SQSTM1	4
Cell Death and Survival, Nervous System Development and Function	functional recovery	functional recovery of axons						0.00559			RTN4	1
Cell-To-Cell Signaling and Interaction	fusion	fusion of cells	1.71e-05	Increased	2.265	CD81,STAT6,SRC,RAB35,CLTC,MYOF,SLC3A2,CD47,CDH2,ARF6,ANXA5,CD44,STIM1,IFRD1	14	0.00164		1.117	MYH9,ANXA1,IFI16,AMPH,SLC3A2	5
Cellular Assembly and Organization	fusion	fusion of cellular membrane	7.18e-07			USO1,SNAP23,VAPA,STXBP3,PSAP,STX4,SEC22B,VAMP8,VTI1B,GCA	10
Cellular Assembly and Organization	fusion	fusion of endosomes	0.000394		1.038	GNAS,STX7,RAB7A,RAB5B,VAMP8	5
Cellular Assembly and Organization	fusion	fusion of late endosomes	2.06e-05		0.832	STX7,RAB7A,RAB5B,VAMP8	4
Cell-To-Cell Signaling and Interaction, Skeletal and Muscular System Development and Function	fusion	fusion of muscle cell lines	1.66e-05		1.671	SRC,ARF6,CDH2,ANXA5,CLTC,RAB35	6
Cell-To-Cell Signaling and Interaction, Embryonic Development, Organ Development, Organismal Development, Skeletal and Muscular System Development and Function, Tissue Development	fusion	fusion of myoblasts						0.00325			MYH9,ANXA1,IFI16	3
Cellular Assembly and Organization, Cellular Function and Maintenance, Inflammatory Response	fusion	fusion of phagosomes	0.000461		1.98	SCARB2,SRC,LAMP2,RAB7A	4
Cellular Assembly and Organization	fusion	fusion of vesicles	1.12e-05	Increased	2.425	SCARB2,SRC,GNAI3,LAMP2,YKT6,KIF5B,STX7,RAB7A,STXBP3,VAMP8	10
Cancer, Gastrointestinal Disease, Organismal Injury and Abnormalities	gastrointestinal adenocarcinoma	gastrointestinal adenocarcinoma						0.00209			MYH9,FARP1,ASS1,IFI16,KIAA1522,HMGB1,ALDH1A1,SDPR,AMPH,HNF4A,SEC63,SH3KBP1,HUWE1,ALDH1B1,MYH14,KRT80,PLOD1,TXNRD1,SLC3A2,MARCKS,TLDC1,PPP1R13L,SCP2,RTN4,TMEM43,SQSTM1,ACOT9,MRPL37,FTH1,USP14,SLC1A5,HEATR1,GNA11,VAPA,GPX1,COL4A2,AKAP2,TOP2B,SHC1,ALDH2,TCOF1,ANXA1,IARS,ECHS1,APBB1IP,CDH6,PFKP,ATL3,FDXR,PCCA,TP53BP1,DTX3L,TTYH3,VWA8,GLDC,EHHADH	56
Cancer, Gastrointestinal Disease, Organismal Injury and Abnormalities	gastrointestinal carcinoma	gastrointestinal carcinoma	0.000558			ERGIC3,TPBG,NCEH1,POR,MMGT1,NUP93,CSE1L,MYBBP1A,GNA13,TPM4,HNF4A,SLC25A12,AMACR,NUP107,STAT3,CLASP2,MET,TLDC1,ITPR3,PDS5A,ALCAM,PSMD1,INF2,EPHX1,ARMC10,AP2A1,SKIV2L2,GBP1,SLC1A5,MID1,DNAJC13,CKAP4,LBR,NAA15,ABCB7,LNPEP,LIG3,DHX9,PNPLA8,PRKDC,PTCD3,WDR36,NOL9,PPP2R5D,VIM,PDPR,IGF2R,KPNB1,MTHFD1L,BCAM,UBR4,AFG3L2,TFB1M,STAG2,AP1G1,AKAP1,RANBP2,RAB14,DAD1,NOC3L,UGT1A6,VPS35,PTPN14,DPP7,AP1B1,AP2A2,R…	238	9.37e-05			PHLDA1,MYH9,FARP1,AMDHD2,IFI16,ASS1,KIAA1522,TXNDC5,HMGB1,CNDP2,ALDH1A1,CSE1L,SDPR,AMPH,CCDC86,SEC63,HNF4A,SH3KBP1,LACTB,GSTK1,HUWE1,ALDH1B1,NBAS,TJP2,MYH14,MAGED2,KRT80,UBA6,MALT1,PLOD1,TXNRD1,ALDH9A1,SLC3A2,MARCKS,TLDC1,PPP1R13L,SCP2,TMX1,LIMA1,RTN4,ALCAM,KRT18,TMEM43,SQSTM1,ACOT9,VHL,MRPL37,FTH1,USP14,RBM47,SLC1A5,HEATR1,GNA11,GPX1,VAPA,COL4A2,ACAA2,TOP2B,AKAP2,ALDH2,SHC1,ANXA1,TCOF1,IARS,WDR1…	83
Cancer, Gastrointestinal Disease, Hematological Disease, Immunological Disease, Organismal Injury and Abnormalities	gastrointestinal lymphoma	gastrointestinal lymphoma						0.00308			TOP2B,ANXA1,MALT1	3
Cancer, Gastrointestinal Disease, Organismal Injury and Abnormalities	gastrointestinal tract cancer	gastrointestinal tract cancer	3.28e-06		1.04	TPBG,ERGIC3,NDUFA9,LRRC59,ATP2A2,SUN2,QARS,NCEH1,POR,MMGT1,NUP93,CSE1L,GNA13,MYBBP1A,HNF4A,TPM4,SLC25A12,RAB3GAP2,AMACR,PHIP,SLC2A1,FAM120A,NUP107,CLASP2,STAT3,MET,TLDC1,ITPR3,PDS5A,AAMDC,ALCAM,PSMD1,BYSL,STEAP3,INF2,EPHX1,AP2A1,ARMC10,ARPC1B,SKIV2L2,GBP1,SLC1A5,ESYT1,MID1,DNAJC13,MTCH1,CKAP4,TAP1,LBR,NAA15,OGT,YES1,SORBS1,ABCB7,ATP5J2,LNPEP,TBC1D10B,LIG3,RPN1,DHX9,PNPLA8,STT3B,PRKDC,WDR36,PTCD3,…	344	0.000123			PHLDA1,MYH9,FARP1,AMDHD2,IFI16,ASS1,KIAA1522,TXNDC5,HMGB1,CNDP2,ALDH1A1,SOD2,CSE1L,SDPR,AMPH,CCDC86,SEC63,HNF4A,SH3KBP1,LACTB,GSTK1,HUWE1,ALDH1B1,NBAS,TJP2,MYH14,MAGED2,KRT80,UBA6,MALT1,PLOD1,TXNRD1,ALDH9A1,SLC3A2,MARCKS,TLDC1,PPP1R13L,BSG,SCP2,TMX1,LIMA1,RTN4,ALCAM,KRT18,TMEM43,SQSTM1,ACOT9,VHL,MRPL37,FTH1,USP14,RBM47,SLC1A5,HEATR1,GNA11,GPX1,VAPA,COL4A2,GCDH,ACAA2,TOP2B,AKAP2,ALDH2,SHC1,ANXA1,T…	86
Cancer, Gastrointestinal Disease, Organismal Injury and Abnormalities	neoplasia	Gastrointestinal Tract Cancer and Tumors	4.66e-06		0.303	TPBG,ERGIC3,NDUFA9,LRRC59,ATP2A2,SUN2,QARS,NCEH1,POR,MMGT1,NUP93,CSE1L,GNA13,MYBBP1A,HNF4A,TPM4,SLC25A12,RAB3GAP2,AMACR,PHIP,SLC2A1,FAM120A,NUP107,CLASP2,STAT3,MET,TLDC1,ITPR3,PDS5A,AAMDC,ALCAM,PSMD1,BYSL,STEAP3,INF2,EPHX1,AP2A1,ARMC10,ARPC1B,SKIV2L2,GBP1,SLC1A5,ESYT1,MID1,DNAJC13,MTCH1,CKAP4,TAP1,LBR,NAA15,OGT,YES1,SORBS1,ABCB7,ATP5J2,LNPEP,TBC1D10B,LIG3,RPN1,DHX9,PNPLA8,STT3B,PRKDC,WDR36,PTCD3,…	345	4.92e-05			PHLDA1,MYH9,FARP1,AMDHD2,IFI16,ASS1,KIAA1522,TXNDC5,PCCB,HMGB1,CNDP2,ALDH1A1,SOD2,CSE1L,SDPR,AMPH,CCDC86,SEC63,HNF4A,SH3KBP1,LACTB,GSTK1,HUWE1,ALDH1B1,NBAS,TJP2,MYH14,MAGED2,KRT80,UBA6,MALT1,PLOD1,TXNRD1,ALDH9A1,SLC3A2,MARCKS,TLDC1,PPP1R13L,BSG,SCP2,LIMA1,TMX1,RTN4,ALCAM,KRT18,TMEM43,SQSTM1,ACOT9,VHL,MRPL37,FTH1,USP14,RBM47,SLC1A5,HEATR1,GNA11,GPX1,VAPA,COL4A2,GCDH,ACAA2,TOP2B,AKAP2,ALDH2,SHC1,AN…	88
Cellular Assembly and Organization	generation	generation of actin filaments	2.64e-05	Increased	2.236	FN1,GNAQ,RAC1,CTNNB1,ITGB3	5
Cellular Assembly and Organization	generation	generation of actin stress fibers	5.96e-05	Increased	2	FN1,GNAQ,CTNNB1,ITGB3	4
Cellular Growth and Proliferation, Tissue Development	generation	generation of cells						0.00553		1.157	MYH9,RALA,FARP1,PRDX4,VAPA,GPX1,COL4A2,HMGB1,TOP2B,SHC1,SOD2,ANXA1,AMPH,DDAH1,HSD17B4,ACTN1,WDR1,VIM,UBA6,MALT1,SLC3A2,KRT8,BSG,RTN4,TP53BP1,KRT18,SQSTM1	27
Free Radical Scavenging	generation	generation of reactive oxygen species						0.003		-1	SCO2,ALDH2,SOD2,GPX1,TXNRD1,VHL	6
Organismal Development	growth	growth of organism	3.57e-06	Increased	2.229	CD81,NOC3L,RGPD4 (includes others),SGPL1,RCL1,SLC25A6,RHOG,CSE1L,LAMTOR1,GNA13,DNMT1,PHIP,SMARCA5,RAC1,STAT3,EIF3E,ADAR,MET,PPP1R13L,CDC42,ITPR3,ACACA,SGPP1,BYSL,VHL,RUNX1,FN1,NELFB,HLA-A,CTNNA1,TAP1,SCARB2,TOP2B,CST3,FKBP8,STIM1,CTNNB1,THOC1,EGFR,PNPLA8,SRC,GNAS,TMED2,PLCG1,HIP1,BAX,IGF2R,UBR4,KIF5B,LYN,CD44,FLII,SLC25A5	53
Cancer, Organismal Injury and Abnormalities	growth	growth of tumor	0.000508	Increased	2.476	RUNX1,AGPS,S100A6,SRPK1,FN1,ARL6IP5,EPHB2,TAX1BP3,ITGB3,STMN1,USO1,OGT,CD47,ARF6,SLC16A3,YES1,RUNX2,CST3,FASN,XPO1,CTNNB1,DNMT1,EGFR,HUWE1,SRC,STAT6,RAC1,TPD52,STAT3,KMT2A,SLC3A2,MET,RRAS2,PRKCI,PPP1R13L,BSG,CYFIP1,CD70,SLC16A1,CD44,ALCAM,MTDH,EPHA2,VHL,TRIM25	45	4.31e-06		-0.668	HUWE1,DPP4,PHLDA1,RALA,ARL6IP5,SLC3A2,HMGB1,CTSZ,SHC1,SOD2,PPP1R13L,BSG,ANXA1,LIMA1,ALCAM,TP53BP1,SQSTM1,GLDC,VHL,FTH1	20
Cellular Growth and Proliferation, Organismal Development	growth	growth of yeast	0.000691		1.977	TOP2B,RCL1,SLC25A6,CDC42,PLCG1,BAX,EIF3E,SLC25A5,RGPD4 (includes others)	9
Auditory and Vestibular System Development and Function, Nervous System Development and Function	hearing	hearing						0.00296			DFNA5,SLC9A3R1,MYH14,GPX1,WDR1	5
Auditory Disease, Neurological Disease	hearing loss	hearing loss						0.000713			DPP4,DFNA5,MYH9,SLC9A3R1,MYH14,GPX1,HSD17B4	7
Cancer, Cardiovascular Disease, Organismal Injury and Abnormalities	hemangioblastoma	hemangioblastoma	0.00014			RANBP2,PRKDC,HLA-A,PRPF8,CTNNA1,PLCG1,HIP1,STAT3,RICTOR,IGF2R,KMT2A,MET,CDH2,RNF213,SF3B1,MSH6,VHL,DNMT1,RPN1,EGFR,MSN	21
Cancer, Cardiovascular Disease, Organismal Injury and Abnormalities	hemangioma	hemangioma	0.00045			RANBP2,PRKDC,STMN2,HLA-A,PRPF8,CTNNA1,PLCG1,HIP1,STAT3,RICTOR,IGF2R,KMT2A,MET,CDH2,RNF213,SF3B1,MSH6,ALCAM,VHL,DNMT1,RPN1,EGFR,MSN	23
Cancer, Hematological Disease, Organismal Injury and Abnormalities	hematologic cancer	hematologic cancer						2.56e-05			ALDH4A1,MYH9,RALA,ARL6IP5,HEATR1,PRDX4,COL4A2,HMGB1,TOP2B,AKAP2,SHC1,ALDH2,SOD2,ALDH1A1,CSE1L,ANXA1,AMPH,CCDC86,IDH3A,IARS,SH3KBP1,KRT10,HUWE1,DPP4,TJP2,VIM,MALT1,FDXR,ALDH9A1,TXNRD1,ANXA6,PPP1R13L,KRT18,TP53BP1,ACOT9,VHL,MRPL37,RNPEP	38
Cancer, Hematological Disease, Organismal Injury and Abnormalities	hematological neoplasia	hematological neoplasia						2.08e-05			ALDH4A1,MYH9,RALA,ARL6IP5,HEATR1,PRDX4,COL4A2,HMGB1,TOP2B,AKAP2,SHC1,ALDH2,SOD2,ALDH1A1,CSE1L,ANXA1,SDPR,AMPH,CCDC86,IDH3A,IARS,SH3KBP1,KRT10,HUWE1,DPP4,TJP2,VIM,MALT1,FDXR,ALDH9A1,TXNRD1,ANXA6,PPP1R13L,KRT18,TP53BP1,ACOT9,VHL,MRPL37,RNPEP	39
Developmental Disorder, Hematological Disease, Hereditary Disorder, Metabolic Disease, Nutritional Disease, Organismal Injury and Abnormalities	hemochromatosis type 5	hemochromatosis type 5						0.00559			FTH1	1
Gastrointestinal Disease, Hepatic System Disease, Metabolic Disease, Organismal Injury and Abnormalities	hepatic steatosis	hepatic steatosis						4.19e-05	Decreased	-2.156	DPP4,KRT8,SOD2,PCCA,GNA11,EHHADH,ACADM,HSD17B4,VHL,ACAA2	10
Cancer, Gastrointestinal Disease, Hepatic System Disease, Organismal Injury and Abnormalities	hepatocellular carcinoma	hepatocellular carcinoma						0.00179			HUWE1,HMGB1,TOP2B,ALDH2,RALA,BSG,CSE1L,ANXA1,AMPH,RTN4,DTX3L,COL4A2,TXNRD1	13
Hematological Disease, Hereditary Disorder, Organismal Injury and Abnormalities	hereditary bleeding disorder	hereditary bleeding disorder	0.0006			RUNX1,SRC,CDC42,LMAN1,ATP2A2,ACTN1,ITGB3	7
Cancer, Hereditary Disorder, Organismal Injury and Abnormalities	hereditary neoplastic syndrome	hereditary neoplastic syndrome	0.000383			RUNX1,MET,CTNNA1,MSH6,RTN4,VIM,PLCG1,ELAC2,MT-CO2,STAT3,CTNNB1,SEC63,VHL,EGFR	14
Hereditary Disorder, Neurological Disease, Organismal Injury and Abnormalities	hereditary neuropathy	hereditary neuropathy	8.39e-08			NBAS,SPTLC1,VPS35,RAB7A,DNAJC13,EIF4G1,ATL3,DYNC1H1,FLOT2,CAPN1,SPTLC2,PSAP,MT-CO3,IKBKAP,VAPB,AFG3L2,WFS1,PNPLA6,MPV17,DNMT1,INF2,HSPB1	22	0.00256			NBAS,SCP2,MYH14,VAPB,SQSTM1,ATL3	6
Hereditary Disorder, Neurological Disease, Organismal Injury and Abnormalities	hereditary sensory and autonomic neuropathy	hereditary sensory and autonomic neuropathy	2.64e-05			SPTLC1,SPTLC2,IKBKAP,ATL3,DNMT1	5
Hereditary Disorder, Neurological Disease, Organismal Injury and Abnormalities	hereditary sensory neuropathy type 1	hereditary sensory neuropathy type 1	1.56e-06			SPTLC1,SPTLC2,ATL3,DNMT1	4
Hereditary Disorder, Neurological Disease, Organismal Injury and Abnormalities	hereditary sensory neuropathy type IF	hereditary sensory neuropathy type IF						0.00559			ATL3	1
Cancer, Gastrointestinal Disease, Organismal Injury and Abnormalities	salivary duct carcinoma	high grade salivary duct carcinoma	0.000394			ADSL,FN1,FASN,TRAM1,AKAP1	5
Cancer, Hematological Disease, Immunological Disease, Organismal Injury and Abnormalities	non-Hodgkin disease	highly malignant non-Hodgkin disease						0.00559			CSE1L	1
Infectious Diseases	HIV infection	HIV infection	2.54e-05	Increased	5.491	B2M,RAP1B,RANBP2,FN1,HLA-A,RAB2A,PRPF8,RPS6KA3,TM9SF2,PFKL,GTF2A1,USP39,SFXN3,RGPD4 (includes others),TOP2B,POR,ARF6,XPO1,UAP1,DHX9,EGFR,HUWE1,AP2M1,NUP155,SLC2A1,MDN1,PGRMC2,TMED2,SLC4A7,NUP107,XAB2,MYOF,RPL10A,STT3A,KPNB1,RAB1B,RAB6C/WTH3DI,PIGK,PRPF6,SF3B1,CD44,FLII,AFG3L2,RAB6A	44
Post-Translational Modification, Protein Synthesis	homotetramerization	homotetramerization of protein						0.000673			SOD2,ALDH1A1,PFKP,ACADM	4
Cancer, Organismal Injury and Abnormalities, Reproductive System Disease	hormone refractory metastatic prostate cancer	hormone refractory metastatic prostate cancer						0.0055			TOP2B,ANXA1	2
Cell Signaling, DNA Replication, Recombination, and Repair, Nucleic Acid Metabolism, Small Molecule Biochemistry	hydrolysis	hydrolysis of GTP	6.02e-10	Increased	2.368	STMN1,GNAI2,RANBP2,GNAI3,GNAS,RRAS2,STMN2,RAB2A,CDC42,RAC1,RAB7A,GNAQ,XPO1,IPO5	14
DNA Replication, Recombination, and Repair, Nucleic Acid Metabolism, Small Molecule Biochemistry	hydrolysis	hydrolysis of nucleotide	3.24e-09	Increased	3.032	RANBP2,ABCD3,GNAS,STMN2,RAB2A,GNAQ,RAB7A,SMARCA5,RAC1,STMN1,GNAI2,GNAI3,ATP1A1,RRAS2,CDC42,SNRNP200,XPO1,IPO5	18
Post-Translational Modification, Protein Degradation, Protein Synthesis	hydrolysis	hydrolysis of protein fragment						0.000682			CTSZ,DPP4,CNDP2,MYH9,MALT1,VHL,RNPEP	7
Post-Translational Modification	hydroxylation	hydroxylation of protein fragment						0.00559			PLOD1	1
Hematological Disease, Metabolic Disease	hypolipidemia	hypolipidemia						0.00559			SCP2	1
Connective Tissue Disorders, Hematological Disease, Hereditary Disorder, Metabolic Disease, Organismal Injury and Abnormalities, Renal and Urological Disease, Skeletal and Muscular Disorders	hypophosphatemic nephrolithiasis/osteoporosis type 2	hypophosphatemic nephrolithiasis/osteoporosis type 2						0.00559			SLC9A3R1	1
Connective Tissue Disorders, Developmental Disorder, Organismal Injury and Abnormalities, Skeletal and Muscular Disorders	hypoplasia	hypoplasia of frontal bone						0.00559			TCOF1	1
Neurological Disease, Skeletal and Muscular Disorders	hypotonia	hypotonia						1.64e-06		-0.447	SOD2,VAPB,EHHADH,HSD17B4,PLOD1	5
Dermatological Diseases and Conditions, Developmental Disorder, Hereditary Disorder, Organismal Injury and Abnormalities	ichthyosis with confetti	ichthyosis with confetti						0.00559			KRT10	1
Endocrine System Disorders, Hematological Disease, Metabolic Disease	idiopathic postprandial syndrome	idiopathic postprandial syndrome						0.00559			DPP4	1
Inflammatory Response	immune response	immune response of cells	1.01e-05	Increased	3.05	FN1,SLC1A5,HLA-A,SNAP23,RAB35,PFDN6,MID1,RAB5B,RICTOR,TAP1,ITGB3,CD47,ARF6,RHOG,CST3,ANXA5,STX18,STIM1,GNA13,TAPBP,RAB8B,EGFR,SRC,GNAS,TNPO1,CLTC,RAC1,VIM,PLCG1,STAT3,BAX,MET,RRAS2,CDC42,LYN,CD44,MAVS,TRIM25,HSPB1	39
Cell-To-Cell Signaling and Interaction, Inflammatory Response	immune response	immune response of tumor cell lines	5.57e-05		0.768	TNPO1,CLTC,RAC1,VIM,STAT3,MET,ARF6,CD47,RHOG,RRAS2,CDC42,LYN,CD44,GNA13	14
Hereditary Disorder, Immunological Disease, Organismal Injury and Abnormalities	immunodeficiency 12	immunodeficiency 12						0.00559			MALT1	1
Lipid Metabolism, Molecular Transport, Nucleic Acid Metabolism, Small Molecule Biochemistry, Vitamin and Mineral Metabolism	import	import of phytanoyl-coenzyme A						0.00559			SCP2	1
Cancer, Hematological Disease, Immunological Disease, Organismal Injury and Abnormalities	acute myeloid leukemia	in remission acute myeloid leukemia						0.00353			TOP2B,TXNRD1	2
Developmental Disorder, Hereditary Disorder, Metabolic Disease, Organismal Injury and Abnormalities	inborn error of amino acid metabolism	inborn error of amino acid metabolism						7.3e-05			ALDH4A1,PCCA,ASS1,PCCB,GLDC,GCDH	6
Amino Acid Metabolism, Protein Synthesis, Small Molecule Biochemistry	incorporation	incorporation of selenocysteine						0.00165			GPX1,TXNRD1	2
Gastrointestinal Disease, Hepatic System Disease, Hereditary Disorder, Organismal Injury and Abnormalities	infantile liver failure syndrome type 2	infantile liver failure syndrome type 2						0.00559			NBAS	1
Infectious Diseases	infection	infection by Dengue virus 2	0.000151	Increased	2.646	AP2A1,ARPC1B,AP2B1,CLTC,AP1B1,HIP1,RAB8B	7
Infectious Diseases	infection	infection by Flaviviridae	0.000796		1.484	AP2A1,ARPC1B,AP2B1,CLTC,AP1B1,HIP1,EPHA2,RAB8B,EGFR	9
Infectious Diseases	infection	infection by HIV-1	1.8e-05	Increased	5.4	RAP1B,RANBP2,RAB2A,PRPF8,RPS6KA3,TM9SF2,PFKL,GTF2A1,USP39,SFXN3,RGPD4 (includes others),ARF6,XPO1,UAP1,DHX9,EGFR,HUWE1,AP2M1,NUP155,SLC2A1,MDN1,PGRMC2,TMED2,SLC4A7,NUP107,XAB2,MYOF,RPL10A,STT3A,KPNB1,RAB1B,RAB6C/WTH3DI,PIGK,PRPF6,SF3B1,CD44,FLII,AFG3L2,RAB6A	39
Infectious Diseases	infection	infection by RNA virus	2.05e-09	Increased	6.082	RANBP2,RAB5C,CROCC,RAB2A,AP2B1,TM9SF2,AP1B1,SFXN3,RGPD4 (includes others),POR,XPO1,UAP1,HUWE1,STAT6,NUP155,SLC2A1,MDN1,PGRMC2,CLTC,SLC4A7,NUP107,XAB2,COPB1,MYOF,RPL10A,RAB1B,BSG,RAB6C/WTH3DI,EPHA2,RAP1B,B2M,AP2A1,FN1,ARPC1B,HLA-A,PRPF8,COPA,RPS6KA3,PFKL,GTF2A1,TAP1,USP39,TOP2B,ARF6,RAB8B,EGFR,DHX9,AP2M1,RHOC,NOP56,TMED2,HIP1,LOC102724159/PWP2,COPG1,STT3A,KPNB1,PIGK,PRPF6,SF3B1,CD44,FLII,AFG3L2,RA…	63
Infectious Diseases	infection	infection by vaccinia virus	0.000255			CDC42,RAC1,EGFR	3
Infectious Diseases	infection	infection of cells	4.96e-11	Increased	6.311	RANBP2,RAB5C,CROCC,RAB2A,AP2B1,TM9SF2,AP1B1,SFXN3,RGPD4 (includes others),XPO1,UAP1,HUWE1,NUP155,SLC2A1,MDN1,PGRMC2,CLTC,RAC1,SLC4A7,NUP107,XAB2,COPB1,MYOF,ADAR,RPL10A,RAB1B,BSG,CDC42,RAB6C/WTH3DI,EPHA2,RAP1B,AP2A1,FN1,ARPC1B,PRPF8,COPA,RPS6KA3,PFKL,GTF2A1,TAP1,USP39,ARF6,RAB8B,EGFR,DHX9,AP2M1,RHOC,NOP56,TMED2,PLCG1,HIP1,IGF2R,LOC102724159/PWP2,COPG1,STT3A,KPNB1,PIGK,PRPF6,SF3B1,CD44,FLII,AFG3L2,…	63
Infectious Diseases	infection	infection of cervical cancer cell lines	1.52e-06	Increased	4.838	RAP1B,RANBP2,RAB5C,RAB2A,COPA,RPS6KA3,TM9SF2,GTF2A1,USP39,RGPD4 (includes others),XPO1,UAP1,EGFR,HUWE1,AP2M1,NUP155,MDN1,NOP56,PGRMC2,TMED2,RAC1,SLC4A7,NUP107,COPB1,LOC102724159/PWP2,COPG1,STT3A,RAB1B,CDC42,RAB6C/WTH3DI,PIGK,FLII,RAB6A	33
Infectious Diseases	infection	infection of hepatoma cell lines	3.67e-05		1.484	AP2A1,ARPC1B,AP2B1,CLTC,AP1B1,HIP1,EPHA2,RAB8B,EGFR	9
Infectious Diseases	infection	infection of tumor cell lines	1.17e-09	Increased	5.222	RAP1B,RANBP2,AP2A1,RAB5C,ARPC1B,CROCC,RAB2A,AP2B1,COPA,RPS6KA3,TM9SF2,AP1B1,GTF2A1,USP39,RGPD4 (includes others),ARF6,XPO1,UAP1,RAB8B,EGFR,HUWE1,AP2M1,NUP155,MDN1,NOP56,PGRMC2,CLTC,RAC1,TMED2,SLC4A7,NUP107,HIP1,COPB1,IGF2R,LOC102724159/PWP2,COPG1,STT3A,RAB1B,CDC42,RAB6C/WTH3DI,PIGK,FLII,EPHA2,RAB6A	44
Inflammatory Response	inflammation	inflammation of absolute anatomical region						0.000697		-0.238	DPP4,MYH9,GPX1,VIM,MALT1,HMGB1,TOP2B,ALDH2,SHC1,KRT8,SOD2,BSG,SCP2,ANXA1,ANXA3,ALCAM,KRT18,SQSTM1,VHL,GSTK1	20
Inflammatory Response, Organismal Injury and Abnormalities, Respiratory Disease	inflammation	inflammation of lung						0.000808		0.684	HMGB1,TOP2B,ALDH2,MYH9,BSG,ANXA1,GPX1,ANXA3,SQSTM1,VHL	10
Inflammatory Response, Organismal Injury and Abnormalities	inflammation	inflammation of organ						0.00187		-0.238	DPP4,MYH9,GPX1,VIM,MALT1,HMGB1,TOP2B,ALDH2,SHC1,KRT8,SOD2,BSG,SCP2,ANXA1,ANXA3,ALCAM,KRT18,SQSTM1,KRT10,VHL,GSTK1	21
Cell Signaling, Cellular Function and Maintenance, Molecular Transport, Vitamin and Mineral Metabolism	influx	influx of Ca2+	4.22e-05	Increased	2.628	CD81,SRC,LETM1,FN1,STK39,EPHB2,GNAQ,RAC1,PLCG1,MCU,BAX,ATP2A2,STIM2,LYN,RTN4,STIM1,GNA13	17
Cellular Growth and Proliferation, Hematological System Development and Function	inhibition	inhibition of dendritic cells						0.000847			HMGB1,ANXA1	2
Cellular Growth and Proliferation, Hematological System Development and Function	inhibition	inhibition of Kupffer cells						0.00559			HMGB1	1
Cellular Growth and Proliferation, Hematological System Development and Function	inhibition	inhibition of tumor-associated macrophages						0.00559			HMGB1	1
Cell Cycle	G0 phase	initiation of G0 phase of carcinoma cell lines						0.00559			VHL	1
Cell Cycle	G0 phase	initiation of G0 phase of kidney cancer cell lines						0.00559			VHL	1
Gene Expression, Protein Synthesis	translation	initiation of translation of mRNA	0.000115			EIF3C,NCBP1,EIF4G3,EIF3E,EIF4G1,EIF3L,HSPB1	7
Protein Synthesis	translation	initiation of translation of protein	0.000353			EIF3C,NCBP1,EIF4G3,EIF3E,EIF4G1,EIF3L,HSPB1	7
Cellular Compromise, Embryonic Development	injury	injury of embryonic cell lines						0.00559			SOD2	1
Cellular Compromise	injury	injury of epithelial cell lines						0.00559			SOD2	1
DNA Replication, Recombination, and Repair	instability	instability of microsatellite	0.000566			GNAI2,DNMT1	2
Molecular Transport, Protein Trafficking	internalization	internalization of protein	1.77e-07		1.348	KPNB1,ARF6,PHIP,AP2M1,NUP155,AP2B1,CLTC,XPO1,KPNA2,AP1B1,STAT3,HIP1,IPO5,EGFR	14
Infectious Diseases	internalization	internalization of virus	2.14e-05	Increased	2.414	RANBP2,CDC42,ANXA5,EPHA2,LRPAP1,RGPD4 (includes others)	6
Cell Cycle	interphase	interphase	0.000949	Increased	2.492	RUNX1,FN1,NELFB,PRPF8,RPS6KA3,AP2A2,SUN2,MTCH2,RUNX2,CSE1L,FASN,ELAC2,STX4,CTNNB1,THOC1,DNMT1,EGFR,SRC,PRKDC,AMACR,RAC1,PLCG1,EIF3E,BAX,STAT3,KMT2A,CCNB1,MET,UBQLN2,CDC42,LAS1L,CD44,PSAP,TMPO,MTDH,CARM1,VHL	37
Cardiovascular Disease, Organismal Injury and Abnormalities	interstitial fibrosis	interstitial fibrosis of left ventricle						0.000638			PRDX3,GPX1	2
Gastrointestinal Disease, Organismal Injury and Abnormalities	intestinal polyp	intestinal polyp	7.46e-05			PRKDC,GNAS,CD44,PLCG1,ASPH,CTNNB1,DNMT1	7
Cancer, Gastrointestinal Disease, Organismal Injury and Abnormalities	intestinal polyposis	intestinal polyposis	0.00022			PRKDC,GNAS,CD44,PLCG1,CTNNB1	5
Cellular Movement	invasion	invasion of brain cancer cell lines						0.0035		1.732	HMGB1,MARCKS,ALCAM,SQSTM1	4
Cellular Movement	invasion	invasion of breast cancer cell lines	0.000334	Increased	3.427	SRC,FN1,RHOC,SNAP23,RPS6KA3,RAC1,PLCG1,VIM,STAT3,ITGB3,STMN1,MET,ARF6,BSG,CSE1L,CD44,STX4,CTNNB1,EGFR	19
Cellular Movement	invasion	invasion of carcinoma cell lines	4.61e-05	Increased	2.356	SRC,RPS6KA3,RAC1,VIM,PLCG1,STAT3,STMN1,MET,CDH2,PRKCI,BSG,RUNX2,LYN,CD44,ALCAM,MTDH,VHL,EGFR	18	0.00337		-1.393	RALA,BSG,ALCAM,VIM,MALT1,VHL	6
Cellular Movement	invasion	invasion of cells	3.03e-05	Increased	4.431	CD81,TPBG,EPHB2,SNAP23,RICTOR,LRPAP1,ITGB3,STMN1,RHOG,CSE1L,RUNX2,CUL4B,SLC2A1,FAM120A,RAC1,EIF3E,STAT3,MET,CDH2,BSG,CYFIP1,CDC42,ALCAM,MTDH,TMPO,EPHA2,VHL,S100A6,FN1,GBP1,PLGRKT,RPS6KA3,NAA15,YES1,ARF6,CST3,STX4,ASPH,CTNNB1,EGFR,SRC,GNAS,RHOC,GNAQ,PLCG1,VIM,BAX,GNAI2,GNAI3,PRKCI,RRAS2,CD44,LYN	53	2.33e-05		-0.316	DPP4,RALA,SLC9A3R1,VIM,MALT1,HMGB1,CTSZ,MARCKS,SHC1,GNAI3,CNDP2,KRT8,SOD2,BSG,CSE1L,ANXA1,LIMA1,ALCAM,SQSTM1,VHL	20
Cancer, Connective Tissue Disorders, Organismal Injury and Abnormalities	invasion	invasion of connective tissue	0.00089		0.391	BSG,PLGRKT,CD44,STAT3,CTNNB1	5
Cancer, Cellular Movement, Organismal Injury and Abnormalities	invasion	invasion of epithelial cells	0.00089		1.982	MET,RRAS2,FN1,CDC42,RAC1	5
Cancer, Organismal Injury and Abnormalities	invasion	invasion of epithelial tissue	0.000254		1.195	MET,RRAS2,RHOG,FN1,GBP1,CDC42,RAC1,LRPAP1	8
Cellular Movement	invasion	invasion of kidney cell lines	2.06e-06	Increased	2.764	GNAI2,MET,SRC,GNAI3,CDC42,GNAQ,RAC1,EGFR	8
Cellular Movement	invasion	invasion of lung cancer cell lines	0.000217	Increased	2.217	STMN1,MET,CDH2,PRKCI,CDC42,RPS6KA3,RAC1,CD44,ALCAM,STAT3,EGFR	11
Cancer, Organismal Injury and Abnormalities, Tumor Morphology	invasion	invasion of malignant tumor						0.00261			HMGB1,DPP4,BSG,ALCAM,VIM	5
Cellular Movement	invasion	invasion of melanoma cell lines	0.000747	Increased	2.178	MET,CD81,SRC,ARF6,RHOC,RAC1,ALCAM,STAT3	8
Cancer, Cellular Movement, Organismal Injury and Abnormalities, Tumor Morphology	invasion	invasion of pancreatic neuroendocrine tumor cells						0.00559			CTSZ	1
Cancer, Endocrine System Disorders, Organismal Injury and Abnormalities, Tumor Morphology	invasion	invasion of papillary thyroid carcinoma						0.00559			VIM	1
Cellular Movement	invasion	invasion of schwannoma cell lines						0.00559			RALA	1
Cancer, Organismal Injury and Abnormalities	invasion	invasion of tissue	7.66e-06		1.619	FN1,GBP1,PLGRKT,RAC1,STAT3,LRPAP1,MET,RRAS2,RHOG,BSG,CDC42,RUNX2,FASN,SLC16A1,CD44,CTNNB1,EPHA2,EGFR	18
Cancer, Organismal Injury and Abnormalities, Tumor Morphology	invasion	invasion of tumor						0.00111		-1.026	HMGB1,CTSZ,DPP4,BSG,ALCAM,VIM,VHL	7
Cellular Movement	invasion	invasion of tumor cell lines	4.42e-05	Increased	3.964	CD81,TPBG,S100A6,FN1,GBP1,SNAP23,PLGRKT,EPHB2,RPS6KA3,RICTOR,ITGB3,STMN1,NAA15,ARF6,RUNX2,CSE1L,STX4,ASPH,CTNNB1,EGFR,SRC,GNAS,SLC2A1,RHOC,FAM120A,RAC1,VIM,PLCG1,STAT3,MET,GNAI3,CDH2,PRKCI,BSG,CYFIP1,CDC42,LYN,CD44,ALCAM,TMPO,MTDH,EPHA2,VHL	43	1.79e-06		-0.643	DPP4,RALA,SLC9A3R1,VIM,MALT1,HMGB1,CTSZ,MARCKS,GNAI3,CNDP2,KRT8,SOD2,BSG,CSE1L,ANXA1,LIMA1,ALCAM,SQSTM1,VHL	19
Cancer, Organismal Injury and Abnormalities, Reproductive System Disease	invasive breast carcinoma	invasive breast carcinoma						0.0033			TOP2B,MYH9,ANXA1,LIMA1,RTN4,WDR1	6
Cancer, Organismal Injury and Abnormalities	carcinoma	invasive carcinoma						0.00514			TOP2B,MYH9,ANXA1,LIMA1,RTN4,VIM,WDR1	7
Cancer, Endocrine System Disorders, Organismal Injury and Abnormalities	papillary thyroid carcinoma	invasive papillary thyroid carcinoma	5.28e-05			FN1,RUNX2,VIM	3
Cardiovascular Disease, Organismal Injury and Abnormalities	ischemia	ischemia of heart tissue						0.00559			HMGB1	1
Developmental Disorder, Embryonic Development, Organismal Development, Tissue Morphology	lack	lack of cortical subplate						0.00559			TOP2B	1
Nervous System Development and Function, Neurological Disease	lack	lack of glossopharyngeal nerve						0.00559			TCOF1	1
Developmental Disorder, Embryonic Development, Organismal Development, Tissue Morphology	lack	lack of mesoderm	0.000151			RAC1,STAT3,CTNNB1,HNF4A,COPS3,DHX9,MTCH2	7
Cancer, Gastrointestinal Disease, Organismal Injury and Abnormalities	large intestine adenocarcinoma	large intestine adenocarcinoma						0.000386			PHLDA1,MYH9,FARP1,ASS1,IFI16,KIAA1522,TXNDC5,HMGB1,CNDP2,ALDH1A1,CSE1L,SDPR,CCDC86,SEC63,HNF4A,SH3KBP1,LACTB,GSTK1,HUWE1,ALDH1B1,NBAS,TJP2,MYH14,MAGED2,KRT80,UBA6,MALT1,PLOD1,TXNRD1,ALDH9A1,SLC3A2,MARCKS,TLDC1,PPP1R13L,SCP2,TMX1,LIMA1,RTN4,ALCAM,KRT18,TMEM43,SQSTM1,ACOT9,VHL,MRPL37,USP14,RBM47,HEATR1,GNA11,GPX1,VAPA,COL4A2,ACAA2,TOP2B,AKAP2,ALDH2,SHC1,ANXA1,TCOF1,IARS,WDR1,DPP4,ECHS1,APBB1IP,CDH6…	77
Cancer, Gastrointestinal Disease, Organismal Injury and Abnormalities	large intestine carcinoma	large intestine carcinoma						0.000291			PHLDA1,MYH9,FARP1,ASS1,IFI16,KIAA1522,TXNDC5,HMGB1,CNDP2,ALDH1A1,CSE1L,SDPR,CCDC86,SEC63,HNF4A,SH3KBP1,LACTB,GSTK1,HUWE1,ALDH1B1,NBAS,TJP2,MYH14,MAGED2,KRT80,UBA6,MALT1,PLOD1,TXNRD1,ALDH9A1,SLC3A2,MARCKS,TLDC1,PPP1R13L,SCP2,TMX1,LIMA1,RTN4,ALCAM,KRT18,TMEM43,SQSTM1,ACOT9,VHL,MRPL37,USP14,RBM47,HEATR1,GNA11,GPX1,VAPA,COL4A2,ACAA2,TOP2B,AKAP2,ALDH2,SHC1,ANXA1,TCOF1,IARS,WDR1,DPP4,ECHS1,APBB1IP,CDH6…	78
Cancer, Gastrointestinal Disease, Organismal Injury and Abnormalities	large intestine neoplasm	large intestine neoplasm	7.07e-06		1.245	TPBG,ERGIC3,NDUFA9,LRRC59,ATP2A2,SUN2,QARS,NCEH1,MMGT1,NUP93,CSE1L,GNA13,MYBBP1A,HNF4A,TPM4,SLC25A12,RAB3GAP2,AMACR,PHIP,SLC2A1,FAM120A,NUP107,CLASP2,STAT3,MET,TLDC1,ITPR3,PDS5A,AAMDC,ALCAM,PSMD1,BYSL,STEAP3,INF2,EPHX1,AP2A1,ARMC10,ARPC1B,SKIV2L2,GBP1,ESYT1,MID1,DNAJC13,MTCH1,CKAP4,TAP1,LBR,NAA15,OGT,YES1,SORBS1,ABCB7,ATP5J2,LNPEP,TBC1D10B,LIG3,RPN1,DHX9,STT3B,PRKDC,WDR36,PTCD3,YKT6,MLF2,NOL9,PPP…	331	0.000577			PHLDA1,MYH9,FARP1,ASS1,IFI16,KIAA1522,TXNDC5,HMGB1,CNDP2,ALDH1A1,SOD2,CSE1L,SDPR,CCDC86,SEC63,HNF4A,SH3KBP1,LACTB,GSTK1,HUWE1,ALDH1B1,NBAS,TJP2,MYH14,MAGED2,KRT80,UBA6,MALT1,PLOD1,TXNRD1,ALDH9A1,SLC3A2,MARCKS,TLDC1,PPP1R13L,SCP2,TMX1,LIMA1,RTN4,ALCAM,KRT18,TMEM43,SQSTM1,ACOT9,VHL,MRPL37,USP14,RBM47,HEATR1,GNA11,GPX1,VAPA,COL4A2,GCDH,ACAA2,TOP2B,AKAP2,ALDH2,SHC1,ANXA1,TCOF1,IARS,HSD17B4,WDR1,DPP4,…	81
Cancer, Organismal Injury and Abnormalities, Skeletal and Muscular Disorders	leiomyomatosis	leiomyomatosis						0.000981			SHC1,ALDH1B1,SOD2,ALDH1A1,PCCA,SDPR,RAB9A,FTH1	8
Cell Morphology, Cellular Function and Maintenance, Nervous System Development and Function, Tissue Morphology	length	length of neurites	0.000688			MYO6,MET,CDC42,RAC1,CLASP2,RICTOR,LRPAP1,MSN	8
Cancer, Hematological Disease, Immunological Disease, Organismal Injury and Abnormalities	leukemia	leukemia						0.0031			HUWE1,DPP4,ALDH4A1,TJP2,ARL6IP5,HEATR1,PRDX4,FDXR,TXNRD1,TOP2B,AKAP2,ALDH2,SHC1,ALDH1A1,PPP1R13L,ANXA1,KRT18,ACOT9,IARS,SH3KBP1,KRT10,MRPL37,RNPEP	23
Cellular Movement, Immune Cell Trafficking	migration	leukocyte migration						0.00338	Decreased	-2.141	HMGB1,CTSZ,DPP4,SHC1,GNAI3,MYH9,SOD2,BSG,ANXA1,GNA11,RTN4,ALCAM,MALT1,PRCP,KRT10	15
Neurological Disease, Organismal Injury and Abnormalities	leukoencephalopathy	leukoencephalopathy						0.00287			SOD2,ECHS1,SCP2,HNF4A	4
Cancer, Organismal Injury and Abnormalities	liquid tumor	liquid tumor						0.00301			HUWE1,DPP4,ALDH4A1,MYH9,TJP2,ARL6IP5,HEATR1,PRDX4,FDXR,TXNRD1,TOP2B,AKAP2,ALDH2,SHC1,ALDH1A1,PPP1R13L,ANXA1,KRT18,ACOT9,IARS,SH3KBP1,KRT10,MRPL37,RNPEP	24
Cancer, Gastrointestinal Disease, Hepatic System Disease, Organismal Injury and Abnormalities	cancer	liver cancer						7.47e-05			PHLDA1,FARP1,ASS1,IFI16,KIAA1522,TST,HMGB1,CNDP2,ALDH1A1,CSE1L,SDPR,AMPH,DDAH1,GOT1,HNF4A,SH3KBP1,GSTK1,HUWE1,NBAS,KRT80,MALT1,PLOD1,ALDH9A1,TXNRD1,PRDX3,BSG,SCP2,RTN4,ALCAM,SQSTM1,RNPEP,ALDH4A1,RBM47,RALA,SLC1A5,HEATR1,GPX1,COL4A2,ACAA2,TOP2B,SHC1,ALDH2,ANXA1,TCOF1,IARS,KRT10,ACTN1,DPP4,CDH6,VIM,PFKP,ATL3,PCCA,ANXA3,DTX3L,TTYH3	56
Cancer, Gastrointestinal Disease, Hepatic System Disease, Organismal Injury and Abnormalities	liver carcinoma	liver carcinoma						0.00549			PHLDA1,ALDH4A1,RALA,RBM47,FARP1,SLC1A5,IFI16,ASS1,HEATR1,KIAA1522,COL4A2,ACAA2,TST,HMGB1,TOP2B,ALDH2,SHC1,CNDP2,CSE1L,ANXA1,SDPR,TCOF1,DDAH1,AMPH,IARS,SH3KBP1,KRT10,ACTN1,GSTK1,HUWE1,DPP4,NBAS,CDH6,KRT80,PFKP,MALT1,ATL3,PLOD1,TXNRD1,ALDH9A1,PCCA,BSG,ANXA3,RTN4,ALCAM,DTX3L,TTYH3,RNPEP	48
Gastrointestinal Disease, Hepatic System Disease, Organismal Injury and Abnormalities	liver lesion	liver lesion	0.000292	Decreased	-2.382	TPBG,LRRC59,SUN2,ATP2A2,QARS,NCEH1,POR,RCL1,CSE1L,GOLT1B,MYBBP1A,GNA13,HNF4A,SLC25A12,RAB3GAP2,AMACR,PHIP,SLC2A1,FAM120A,STAT3,CLASP2,MET,PDS5A,ITPR3,ALCAM,TMEM33,EPHX1,INF2,ARMC10,SKIV2L2,SLC1A5,DNAJC13,LBR,NAA15,OGT,YES1,ARF6,CD47,SORBS1,LNPEP,ASPH,RPN1,PRKDC,WDR36,NCBP1,VIM,NCAPD2,IGF2R,KPNB1,MTHFD1L,UBR4,GLE1,LYN,PSAP,TFB1M,STAG2,AP1G1,RANBP2,RAB14,AP1B1,AP2A2,RHOG,RUNX2,TMED7,SEC63,HUWE1,WDR…	200	1.38e-05		-1.117	PHLDA1,FARP1,ASS1,IFI16,KIAA1522,TST,HMGB1,CNDP2,SOD2,ALDH1A1,CSE1L,SDPR,AMPH,DDAH1,GOT1,HNF4A,SEC63,SH3KBP1,GSTK1,HUWE1,NBAS,KRT80,MALT1,PLOD1,ALDH9A1,TXNRD1,PRDX3,BSG,SCP2,RTN4,ALCAM,KRT18,SQSTM1,VHL,RNPEP,ALDH4A1,RALA,RBM47,SLC1A5,HEATR1,GPX1,COL4A2,ACAA2,TOP2B,SHC1,ALDH2,ANXA1,TCOF1,IARS,KRT10,ACTN1,DPP4,CDH6,VIM,PFKP,ATL3,KRT8,PCCA,ANXA3,DTX3L,TTYH3	61
Cancer, Developmental Disorder, Gastrointestinal Disease, Hematological Disease, Hepatic System Disease, Immunological Disease, Organismal Injury and Abnormalities	liver mucosa associated lymphoid tissue lymphoma	liver mucosa associated lymphoid tissue lymphoma						0.00559			MALT1	1
Cancer, Gastrointestinal Disease, Hepatic System Disease, Organismal Injury and Abnormalities	liver tumor	liver tumor	0.000776		0.399	MCM6,TPBG,LRRC59,CROCC,PPP6R2,SH3BGRL3,BAZ1A,FNDC3B,RICTOR,ATP2A2,LRPAP1,SUN2,QARS,POR,NCEH1,SGPL1,RCL1,ATP1A1,CSE1L,GOLT1B,GNA13,UAP1,MYBBP1A,HNF4A,SLC25A12,ARFIP1,RAB3GAP2,PHIP,DNAJB12,SLC2A1,DKC1,ACTR10,FAM120A,NAT10,TPD52,CLASP2,STAT3,ADAR,LMAN1,MET,CDH2,BSG,AAAS,ITPR3,PDS5A,NCLN,RTN4,KIAA0368,ALCAM,TMEM33,EPHA2,NUDT1,INF2,EPHX1,RAP1B,CROT,ARMC10,BMS1,FN1,SKIV2L2,SLC1A5,PRPF8,CTNNA1,DNAJC13,S…	190	3.56e-05			PHLDA1,FARP1,ASS1,IFI16,KIAA1522,TST,HMGB1,CNDP2,ALDH1A1,CSE1L,SDPR,AMPH,DDAH1,GOT1,HNF4A,SEC63,SH3KBP1,GSTK1,HUWE1,NBAS,KRT80,MALT1,PLOD1,ALDH9A1,TXNRD1,PRDX3,BSG,SCP2,RTN4,ALCAM,SQSTM1,VHL,RNPEP,ALDH4A1,RALA,RBM47,SLC1A5,HEATR1,GPX1,COL4A2,ACAA2,TOP2B,SHC1,ALDH2,ANXA1,TCOF1,IARS,KRT10,ACTN1,DPP4,CDH6,VIM,PFKP,ATL3,PCCA,ANXA3,DTX3L,TTYH3	58
Cell-To-Cell Signaling and Interaction, Nervous System Development and Function	long term depression	long term depression	4.88e-05		1.756	GNAI2,B2M,AP2A1,UBQLN2,CAMK4,EPHB2,DR1,GNAQ,RAC1,BAX,HIP1,TAP1	12
Cell-To-Cell Signaling and Interaction, Nervous System Development and Function	long term depression	long term depression of hippocampus	7.46e-05		1.698	B2M,AP2A1,UBQLN2,EPHB2,BAX,HIP1,TAP1	7
Cell-To-Cell Signaling and Interaction, Nervous System Development and Function	long-term potentiation	long-term potentiation	0.000119		1.298	B2M,CAMK4,NPTN,EPHB2,GNAQ,VPS26A,IGF2R,TAP1,LRPAP1,GNAI2,CD47,CDH2,UBQLN2,CAPN1,ITPR3,DR1,RTN4,PSAP,STX4,EGFR	20
Cell-To-Cell Signaling and Interaction, Nervous System Development and Function	long-term potentiation	long-term potentiation of brain	7.41e-07		1.173	B2M,CAMK4,NPTN,EPHB2,GNAQ,VPS26A,IGF2R,TAP1,LRPAP1,GNAI2,CDH2,UBQLN2,CAPN1,DR1,RTN4,PSAP	16
Cell-To-Cell Signaling and Interaction, Nervous System Development and Function	long-term potentiation	long-term potentiation of hippocampus	2.3e-06		1.173	B2M,CAMK4,NPTN,EPHB2,GNAQ,VPS26A,IGF2R,TAP1,LRPAP1,CDH2,UBQLN2,CAPN1,DR1,RTN4	14
Cancer, Organismal Injury and Abnormalities, Respiratory Disease	lung adenocarcinoma	lung adenocarcinoma						0.000107			TOP2B,PHLDA1,ALDH1B1,MYH9,SOD2,PRDX4,PFKP,SQSTM1,HNF4A,PLOD1,KRT10,VHL	12
Cancer, Organismal Injury and Abnormalities, Respiratory Disease	lung cancer	lung cancer						0.000339		-1	HUWE1,DPP4,ALDH1B1,PHLDA1,MYH9,RALA,PRDX4,VIM,PFKP,PLOD1,TOP2B,KRT8,SOD2,ALCAM,SQSTM1,GLDC,HNF4A,KRT10,VHL,RNPEP	20
Cancer, Organismal Injury and Abnormalities, Respiratory Disease	lung tumor	lung tumor						3.45e-05		-1	HUWE1,DPP4,ALDH1B1,PHLDA1,MYH9,RALA,PRDX4,GNA11,GPX1,VIM,PFKP,PLOD1,TOP2B,KRT8,SOD2,PPP1R13L,ALCAM,SQSTM1,HNF4A,GLDC,KRT10,VHL,RNPEP	23
Cancer, Hematological Disease, Organismal Injury and Abnormalities	lymphoid cancer	lymphoid cancer						0.000573			ALDH4A1,MYH9,ARL6IP5,HEATR1,PRDX4,COL4A2,HMGB1,TOP2B,AKAP2,SHC1,SOD2,ALDH1A1,CSE1L,ANXA1,AMPH,CCDC86,IDH3A,IARS,SH3KBP1,KRT10,HUWE1,DPP4,TJP2,MALT1,FDXR,ALDH9A1,TXNRD1,PPP1R13L,TP53BP1,KRT18,ACOT9,MRPL37,RNPEP	33
Cancer, Organismal Injury and Abnormalities	neoplasia	Lymphoid Cancer and Tumors						0.000174			ALDH4A1,MYH9,ARL6IP5,HEATR1,PRDX4,COL4A2,HMGB1,TOP2B,AKAP2,SHC1,SOD2,ALDH1A1,CSE1L,ANXA1,SDPR,AMPH,CCDC86,IDH3A,IARS,SH3KBP1,KRT10,HUWE1,DPP4,TJP2,VIM,MALT1,FDXR,ALDH9A1,TXNRD1,PPP1R13L,KRT18,TP53BP1,ACOT9,MRPL37,RNPEP	35
Cancer, Hematological Disease, Immunological Disease, Organismal Injury and Abnormalities	lymphoproliferative malignancy	lymphoproliferative malignancy						0.000385			ALDH4A1,ARL6IP5,HEATR1,PRDX4,COL4A2,HMGB1,TOP2B,AKAP2,SHC1,ALDH2,SOD2,ALDH1A1,CSE1L,ANXA1,AMPH,CCDC86,IDH3A,IARS,SH3KBP1,KRT10,HUWE1,DPP4,TJP2,MALT1,FDXR,ALDH9A1,TXNRD1,PPP1R13L,KRT18,TP53BP1,ACOT9,MRPL37,RNPEP	33
Cell Cycle	M phase	M phase	0.000739	Increased	2.538	SRC,FN1,RHOC,SVIL,KIF4A,RAB35,RAC1,EIF3E,NCAPD2,CCNB1,GNAI2,TOP2B,GNAI3,ARF6,CDC42,INF2,MSN	17
Cell Cycle	M phase	M phase of cervical cancer cell lines	1.78e-06		1.664	TOP2B,GNAI2,GNAI3,ARF6,CDC42,SVIL,KIF4A,RAB35,RAC1,EIF3E,NCAPD2	11
Cancer, Hematological Disease, Immunological Disease, Organismal Injury and Abnormalities	M3 adult acute myeloid leukemia	M3 adult acute myeloid leukemia						0.00446			TOP2B,TXNRD1	2
Cancer, Hematological Disease, Immunological Disease, Organismal Injury and Abnormalities	M3 childhood acute myeloid leukemia	M3 childhood acute myeloid leukemia						0.00446			TOP2B,TXNRD1	2
Auditory Disease, Cardiovascular Disease, Connective Tissue Disorders, Developmental Disorder, Hematological Disease, Hereditary Disorder, Neurological Disease, Organismal Injury and Abnormalities	Macrothrombocytopenia and progressive sensorineural deafness	Macrothrombocytopenia and progressive sensorineural deafness						0.00559			MYH9	1
Cancer, Ophthalmic Disease, Organismal Injury and Abnormalities	malignant neoplasm of eye	malignant neoplasm of eye						0.00155			GNA11,MALT1,VHL	3
Cancer, Gastrointestinal Disease, Organismal Injury and Abnormalities	malignant neoplasm of large intestine	malignant neoplasm of large intestine	6.64e-06		1.4	TPBG,ERGIC3,NDUFA9,LRRC59,ATP2A2,SUN2,QARS,NCEH1,MMGT1,NUP93,CSE1L,GNA13,MYBBP1A,HNF4A,TPM4,SLC25A12,RAB3GAP2,AMACR,PHIP,SLC2A1,FAM120A,NUP107,CLASP2,STAT3,MET,TLDC1,ITPR3,PDS5A,AAMDC,ALCAM,PSMD1,BYSL,STEAP3,INF2,EPHX1,AP2A1,ARMC10,ARPC1B,SKIV2L2,GBP1,ESYT1,MID1,DNAJC13,MTCH1,CKAP4,TAP1,LBR,NAA15,OGT,YES1,SORBS1,ABCB7,ATP5J2,LNPEP,TBC1D10B,LIG3,RPN1,DHX9,STT3B,PRKDC,WDR36,PTCD3,YKT6,MLF2,NOL9,PPP…	330	0.000921			PHLDA1,MYH9,FARP1,ASS1,IFI16,KIAA1522,TXNDC5,HMGB1,CNDP2,ALDH1A1,SOD2,CSE1L,SDPR,CCDC86,SEC63,HNF4A,SH3KBP1,LACTB,GSTK1,HUWE1,ALDH1B1,NBAS,TJP2,MYH14,MAGED2,KRT80,UBA6,MALT1,PLOD1,TXNRD1,ALDH9A1,SLC3A2,MARCKS,TLDC1,PPP1R13L,SCP2,TMX1,LIMA1,RTN4,ALCAM,KRT18,TMEM43,SQSTM1,ACOT9,VHL,MRPL37,USP14,RBM47,HEATR1,GNA11,GPX1,VAPA,COL4A2,GCDH,ACAA2,TOP2B,AKAP2,ALDH2,SHC1,ANXA1,TCOF1,IARS,WDR1,DPP4,ECHS1,AP…	80
Cancer, Organismal Injury and Abnormalities	malignant solid tumor	malignant solid tumor	3.73e-05	Increased	2.806	ERGIC3,TPBG,QARS,POR,CSE1L,GNA13,SLC2A1,FAM120A,NUP107,ITPR3,ALCAM,PSMD1,EPHX1,GBP1,ARPC1B,SLC1A5,MID1,MTCH1,TAP1,NCBP1,BRK1,SLC25A3,SLC25A1,IGF2R,KPNB1,MTHFD1L,LYN,TFB1M,AP1G1,RANBP2,RAB14,PTPN14,AP1B1,RGPD4 (includes others),TMED7,SEC63,NT5DC1,STK39,MDN1,IARS2,DYNLRB1,CAND1,DYNC1H1,TMEM70,LSM1,SGPP1,SLC25A10,MOV10,VHL,HSPB1,THOC5,WDR3,PLGRKT,GGT1,ALDH2,RNF213,SRC,IPO4,S100A13,RRAS2,BROX,SLC25A5…	435	0.00359		-1.09	MYH9,ASS1,KIAA1522,TXNDC5,RBM3,SOD2,CSE1L,DDAH1,HNF4A,GSTK1,ALDH1B1,DFNA5,KRT80,PLOD1,MARCKS,TLDC1,BSG,SCP2,TMX1,RTN4,ALCAM,TMEM43,KRT18,SQSTM1,ACOT9,MRPL37,FTH1,ALDH4A1,RBM47,RALA,SLC1A5,HEATR1,PRDX4,GNA11,GPX1,COL4A2,AKAP2,TOP2B,TCOF1,KRT10,NSDHL,ECHS1,PPME1,CDH6,VIM,ANXA6,KRT8,ANXA3,TP53BP1,DTX3L,TTYH3,EHHADH,PHLDA1,FARP1,AMDHD2,IFI16,RAB9A,TST,HMGB1,CTSZ,CNDP2,ALDH1A1,SDPR,AMPH,GOT1,CCDC86,SE…	106
Cancer, Organismal Injury and Abnormalities, Reproductive System Disease	mammary tumor	mammary tumor	1.77e-06		0.524	MCM6,EIF3C,AGPS,PFDN6,TM9SF2,FNDC3B,ITGB3,POR,NUP93,CSE1L,MYBBP1A,GNA13,DNMT1,RAB3GAP2,STAT6,RRP1,ACTR10,NUP107,TPD52,STAT3,TTI2,LMAN1,AP1S1,MET,TLDC1,CDH2,BSG,RTN4,EPHA2,STEAP3,EPHX1,RAP1B,FN1,SKIV2L2,HLA-A,ESYT1,RAB35,DNAJC13,PFKL,TAP1,SF3B3,TAX1BP3,USO1,TOP2B,YES1,ABCB7,ATP5J2,ELAC2,CTNNB1,THOC1,TBC1D10B,EGFR,PRKDC,LETM1,RHOC,GNAQ,NCAPD2,COPS3,IGF2R,KPNB1,BCAM,LYN,SF3B1,CD44,SEC62,HCCS,TRIM25,…	117	0.000289			MYH9,RBM47,HEATR1,CTSZ,TOP2B,CNDP2,ALDH1A1,SOD2,CSE1L,ANXA1,AMPH,IDH3A,WDR1,HUWE1,SLC9A3R1,MAGED2,PFKP,ATL3,KRT8,BSG,ANXA3,LIMA1,RTN4,TP53BP1,KRT18,ACOT9,VHL,FTH1	28
Cellular Development, Embryonic Development, Organ Development, Organismal Development	maturation	maturation of enterocytes						0.00559			HNF4A	1
Cellular Development, Organismal Development	maturation	maturation of enteroendocrine cells						0.00559			HNF4A	1
Cardiovascular Disease, Connective Tissue Disorders, Hematological Disease, Hereditary Disorder, Organismal Injury and Abnormalities	May-Hegglin anomaly	May-Hegglin anomaly						0.00559			MYH9	1
Developmental Disorder, Hereditary Disorder, Metabolic Disease, Organismal Injury and Abnormalities	medium-chain acyl-coenzyme a dehydrogenase deficiency	medium-chain acyl-coenzyme a dehydrogenase deficiency						0.00559			ACADM	1
Developmental Disorder, Neurological Disease	mental retardation	mental retardation	0.000538			RAB3GAP2,HUWE1,CUL4B,NSDHL,SLC2A1,PPP2R5D,KIF4A,RAB18,RPS6KA3,RAB3GAP1,CASK,TTI2,EMC1,DYNC1H1,CDC42,FASN,LAS1L,CTNNB1,BCAP31,PNPLA6	20
Lipid Metabolism, Nucleic Acid Metabolism, Small Molecule Biochemistry	metabolism	metabolism of acyl-coenzyme A						6.37e-08			SCP2,ACOT9,HNF4A,EHHADH,GCDH,ACAA2	6
Small Molecule Biochemistry	metabolism	metabolism of aldehyde						7.54e-06			ALDH2,ALDH1A1,HOGA1,ALDH9A1	4
Amino Acid Metabolism, Small Molecule Biochemistry	metabolism	metabolism of amino acids						1.3e-05			CNDP2,PCCA,ASS1,DDAH1,PCCB,GOT1,HNF4A,GLDC	8
Amino Acid Metabolism, Small Molecule Biochemistry	metabolism	metabolism of basic amino acid						0.00497			DDAH1,HNF4A	2
DNA Replication, Recombination, and Repair, Nucleic Acid Metabolism, Small Molecule Biochemistry	metabolism	metabolism of deoxyuridine						0.00559			GLDC	1
DNA Replication, Recombination, and Repair	metabolism	metabolism of DNA	0.00045		0.508	CAMK4,MTCH1,ITGB3,CD47,CST3,ABCB7,KPNA2,THOC1,EGFR,LIG3,DHX9,HUWE1,SRC,CUL4B,WAPL,RAC1,BAX,MET,FAM111A,BSG,PDS5A,RTN4,TMPO,RFC3,HSPB1	25	0.0021		0.072	HMGB1,HUWE1,SHC1,KRT8,SOD2,BSG,GPX1,ANXA3,RTN4	9
Drug Metabolism, Protein Synthesis	metabolism	metabolism of glutathione						0.00275			SOD2,GPX1,GSTK1	3
Amino Acid Metabolism, Small Molecule Biochemistry	metabolism	metabolism of L-aspartic acid						0.000638			ASS1,GOT1	2
Nucleic Acid Metabolism, Small Molecule Biochemistry	metabolism	metabolism of NADH						0.00135			SHC1,IDH3A	2
Nucleic Acid Metabolism	metabolism	metabolism of nucleic acid component or derivative						0.000108		1.732	ACAA2,GCDH,HMGB1,SHC1,ALDH2,SOD2,SCP2,AK4,IDH3A,EHHADH,ACOT9,HNF4A,GLDC	13
Carbohydrate Metabolism, Lipid Metabolism, Small Molecule Biochemistry	metabolism	metabolism of phosphoinositide	0.000339		1.985	ARF6,CDC42,RAB35,LYN,RAC1,PLCG1,PRDX2,SACM1L	8
Protein Synthesis	metabolism	metabolism of protein	0.000809	Increased	2.318	CD81,SPCS1,EIF3C,FN1,VPS35,DPP7,MID1,NCSTN,EIF4G1,SF3B3,NAA15,OGT,RNF213,CST3,SENP3,LNPEP,ASPH,MYBBP1A,THOC1,DNMT1,DHX9,EGFR,STT3B,CUL4B,SRC,STAT6,DKC1,NCBP1,GNAQ,RAB7A,RPL30,CANX,EIF4G3,STAT3,EIF3E,COPG1,RPL10A,LAMP2,FLOT2,FAM129A,CAPN1,LYN,KIAA0368,SEC22B,WFS1,EIF3L,VHL,TRIM25,HSPB1	49
Free Radical Scavenging	metabolism	metabolism of reactive oxygen species						4.38e-06		0.221	GPX1,TXNRD1,FDXR,HMGB1,SCO2,ALDH2,SHC1,PRDX3,SOD2,ANXA1,RTN4,SQSTM1,PRCP,VHL,FTH1	15
DNA Replication, Recombination, and Repair, Nucleic Acid Metabolism, Small Molecule Biochemistry	metabolism	metabolism of thymidine						0.00559			GLDC	1
Cancer, Organismal Injury and Abnormalities	metastasis	metastasis	0.000122	Increased	3.232	B2M,CD81,RUNX1,FN1,STMN2,PRPF8,RPS6KA3,RICTOR,ITGB3,TOP2B,POR,CD47,ARF6,YES1,SLC16A3,RUNX2,CSE1L,CST3,FASN,ANXA5,FKBP8,STIM1,CTNNB1,DNMT1,EGFR,SRC,STAT6,PHIP,RHOC,FAM120A,ACTR10,RAC1,VIM,STAT3,ADAR,DYNLRB1,MET,CDH2,PRKCI,ITPR3,LYN,SF3B1,CD44,ALCAM,PSAP,EPHA2,STEAP3,PRDX2	48
Cancer, Organismal Injury and Abnormalities	metastasis	metastasis of cells	0.000255	Increased	2.167	B2M,SRC,STAT6,FN1,RPS6KA3,STAT3,RICTOR,MET,CDH2,YES1,RUNX2,CSE1L,FASN,LYN,CD44,ALCAM,STIM1,PRDX2,EGFR	19
Cancer, Endocrine System Disorders, Organismal Injury and Abnormalities	metastasis	metastasis of papillary thyroid carcinoma						0.00559			VIM	1
Cancer, Organismal Injury and Abnormalities	metastatic carcinoma	metastatic carcinoma	0.000841			B2M,POR,MET,TOP2B,FN1,RHOC,CSE1L,ACTR10,RAC1,CD44,STAT3,EPHA2,EGFR	13
Cancer, Organismal Injury and Abnormalities, Respiratory Disease	metastatic non-small-cell lung cancer	metastatic non-small-cell lung cancer	0.000948			TOP2B,B2M,MET,FN1,RHOC,ACTR10,CD44,EGFR	8
Cancer, Organismal Injury and Abnormalities	metastatic potential	metastatic potential	0.000409		1.876	CD81,STAT6,PHIP,FN1,CST3,CD44,PSAP,CTNNB1	8
Cancer, Organismal Injury and Abnormalities	metastatic potential	metastatic potential of tumor cell lines	0.00089		1.133	CD81,PHIP,FN1,PSAP,CTNNB1	5
Hematological Disease, Hereditary Disorder, Organismal Injury and Abnormalities	methemoglobinemia type IV	methemoglobinemia type IV						0.00559			CYB5A	1
Cardiovascular Disease	microangiopathy	microangiopathy	0.000576			RANBP2,PRKDC,HLA-A,PRPF8,GNAQ,CTNNA1,PLCG1,HIP1,STAT3,RICTOR,IGF2R,KMT2A,MET,CDH2,BCAM,RNF213,SF3B1,MSH6,VHL,DNMT1,RPN1,EGFR,MSN	23
Cellular Assembly and Organization, Cellular Function and Maintenance	organization	microtubule dynamics	2.4e-06	Increased	3.482	CD81,RANBP2,TPBG,EPHB2,RAB2A,LRPAP1,ITGB3,STMN1,RHOG,FASN,COMT,XPO1,GNA13,HNF4A,MYO6,CUL4B,CHMP1B,KIF4A,SMARCA5,RAC1,RAB10,EIF4G3,CLASP2,STAT3,MET,CDH2,BSG,CYFIP1,CDC42,RTN4,ACACA,EPHA2,VHL,HSPB1,RAP1B,FN1,CAMK4,STMN2,VAPA,RAB35,MID1,RPS6KA3,CKAP4,PTPRF,STIM2,TOP2B,CD47,ARF6,TBCD,CTNNB1,IFRD1,EGFR,SRC,WDR36,GNAS,RAB21,RHOC,BRK1,CANX,VIM,BAX,KPNB1,UBQLN2,PRKCI,KIF5B,LYN,CD44,ATXN10,AFG3L2,PNPLA6,M…	71	0.00405		-0.17	MYH9,RALA,FARP1,SLC9A3R1,VAPA,VIM,UBA6,TXNRD1,HMGB1,TOP2B,MARCKS,SHC1,BSG,DDAH1,RTN4,KRT18,HNF4A,VHL	18
Cellular Movement	migration	migration of breast cancer cell lines	1.12e-05	Increased	2.617	CD81,SRC,FN1,RAB21,RHOC,RAC1,VIM,PLCG1,STAT3,ITGB3,SACM1L,MET,ARF6,CDH2,CDC42,RUNX2,CSE1L,CD44,KPNA2,CTNNB1,EPHA2,EGFR	22	0.00269		-0.721	SHC1,MYH9,KRT8,CSE1L,ANXA1,GNA11,VIM	7
Cellular Movement, Reproductive System Development and Function	migration	migration of breast cell lines	0.000534		-0.115	SRC,PTPN14,RUNX2,RAC1,VIM,KPNA2,EIF3E,EGFR	8
Cellular Movement	migration	migration of cancer cells	7.2e-06		1.087	SRC,S100A6,FN1,RHOC,RAC1,VIM,BAX,MET,CD47,CDH2,CDC42,CSE1L,LYN,CD44,ALCAM,CTNNB1,VHL,EGFR	18	0.00187		-0.447	HMGB1,DPP4,CSE1L,ALCAM,VIM,VHL	6
Cellular Movement	migration	migration of carcinoma cell lines	7.2e-06	Increased	2.651	RAP1B,SRC,RAC1,VIM,STAT3,STMN1,MET,PRKCI,BCAM,BSG,RUNX2,LYN,CD44,ALCAM,MTDH,TMPO,DNMT1,EGFR	18
Cellular Movement	migration	migration of cells						0.000101	Decreased	-2.387	PHLDA1,MYH9,RALA,GNA11,COL4A2,HMGB1,CTSZ,TOP2B,SHC1,CNDP2,SOD2,CSE1L,ANXA1,SH3KBP1,KRT10,DPP4,SLC9A3R1,VIM,MALT1,SLC3A2,MARCKS,GNAI3,KRT8,BSG,ANXA3,LIMA1,RTN4,ALCAM,PRCP,VHL,FTH1	31
Cellular Movement	migration	migration of cervical cancer cell lines	8.82e-05		1.52	DCBLD2,SRC,GNAI3,CDH2,RHOG,FN1,BSG,SLC16A1,KIAA1524	9	0.000959		-0.152	GNAI3,MYH9,BSG,SLC9A3R1	4
Cellular Movement	migration	migration of colorectal cancer cell lines	0.000401	Increased	2.257	SRC,GNAI3,CD47,FAM120A,RAC1,CD44,STAT3,CTNNB1,RICTOR,EGFR	10
Cellular Movement, Embryonic Development	migration	migration of embryonic stem cells						0.000306			HMGB1,SLC3A2	2
Cardiovascular System Development and Function, Cellular Movement	migration	migration of endothelial cell lines	2.9e-05	Increased	2.728	MET,RAP1B,SRC,BSG,CDC42,RUNX2,RAC1,CD44,ALCAM,EPHA2,EGFR	11
Cardiovascular System Development and Function, Cellular Movement	migration	migration of endothelial cells						0.00059		-1.727	HMGB1,MARCKS,DPP4,GNA11,ANXA3,RTN4,ALCAM,VIM,COL4A2	9
Cellular Movement, Nervous System Development and Function	migration	migration of facial motor neurons						0.00559			MYH9	1
Cellular Movement	migration	migration of intestinal cells	0.000438			RAC1,STIM1,EGFR	3
Cellular Movement	migration	migration of leukemia cell lines	0.000376	Increased	2.047	SRC,CD47,FN1,CDC42,RAC1,CD44,PLCG1,GNA13,RICTOR	9
Cellular Movement	migration	migration of lung cancer cell lines	0.000104		1.148	STMN1,MET,PRKCI,BCAM,RUNX2,RAC1,ALCAM,VIM,STAT3,DNMT1,EGFR	11
Cellular Movement, Respiratory System Development and Function	migration	migration of lung cell lines	0.00089	Increased	2	MET,SRC,RAC1,CD44,EPHA2	5
Cellular Movement	migration	migration of melanoma cell lines	0.000564	Increased	2.952	CD81,BSG,RHOC,RAC1,CD44,ALCAM,EPHA2,PRDX2,EGFR,MSN	10
Cellular Movement	migration	migration of mesangioblast						0.00559			HMGB1	1
Cardiovascular System Development and Function, Cellular Movement, Embryonic Development	migration	migration of mesoangioblast						0.00559			HMGB1	1
Cellular Movement	migration	migration of sarcoma cell lines	0.000948		1.42	STMN1,CDH2,AP2M1,FN1,BCAM,CDC42,BRK1,CD44	8
Cellular Movement	migration	migration of squamous cell carcinoma cell lines	0.000187	Increased	2.599	MET,SRC,PRKCI,BSG,LYN,CD44,MTDH,EGFR	8
Cellular Movement	migration	migration of tumor cell lines	3.12e-07	Increased	5.185	CD81,EPHB2,RICTOR,SACM1L,ITGB3,STMN1,RHOG,CSE1L,RUNX2,KPNA2,GNA13,DNMT1,SLC2A1,FAM120A,RAC1,STAT3,MET,CDH2,BSG,CDC42,KIAA1524,ALCAM,MTDH,TMPO,EPHA2,PRDX2,DCBLD2,RAP1B,FN1,PLGRKT,RPS6KA3,ARF6,CD47,STIM1,ASPH,CTNNB1,EGFR,SRC,AP2M1,GNAS,RAB21,RHOC,BRK1,PLCG1,VIM,GNAI3,PRKCI,BCAM,SLC16A1,CD44,LYN,MSN	52	7.13e-05		-1.464	PHLDA1,DPP4,MYH9,RALA,SLC9A3R1,GNA11,VIM,CTSZ,SHC1,GNAI3,CNDP2,KRT8,SOD2,BSG,CSE1L,ANXA1,ALCAM	17
Cellular Movement	migration	migration of tumor cells	5.58e-06		1.274	SRC,S100A6,FN1,RHOC,EPHB2,RAC1,VIM,BAX,MET,CD47,CDH2,CDC42,CSE1L,LYN,CD44,ALCAM,CTNNB1,EPHA2,VHL,EGFR	20
Developmental Disorder, Hereditary Disorder, Metabolic Disease, Organismal Injury and Abnormalities	mild citrullinemia type I	mild citrullinemia type I						0.00559			ASS1	1
Metabolic Disease	mitochondrial disorder	mitochondrial disorder	2.93e-07			PNPLA8,NDUFA9,FASTKD2,IARS2,CARS2,COX20,MT-CO2,TMEM70,TARS2,YARS2,CYC1,MT-CO3,LRPPRC,ELAC2,WFS1,UQCRQ,MPV17	17
Cell Morphology, Cellular Function and Maintenance	mitochondrial membrane potential	mitochondrial membrane potential						0.00134			PRDX3,SOD2,HNF4A	3
Cell Morphology, Cellular Function and Maintenance	mitochondrial membrane potential	mitochondrial membrane potential of pancreatic cancer cell lines						0.00559			HNF4A	1
Metabolic Disease, Neurological Disease, Skeletal and Muscular Disorders	mitochondrial myopathy	mitochondrial myopathy	0.000207			PNPLA8,TMEM70,NDUFA9,YARS2,IARS2,MT-CO3,LRPPRC,MPV17	8
Developmental Disorder, Hereditary Disorder, Metabolic Disease, Organismal Injury and Abnormalities	mitochondrial respiratory chain deficiency	mitochondrial respiratory chain deficiency	4.12e-05			TMEM70,NDUFA9,FASTKD2,CYC1,MT-CO3,LRPPRC,COX20,MT-CO2,UQCRQ	9
Developmental Disorder, Hereditary Disorder, Metabolic Disease, Organismal Injury and Abnormalities	mitochondrial short-chain enoyl-CoA hydratase 1 deficiency	mitochondrial short-chain enoyl-CoA hydratase 1 deficiency						0.00559			ECHS1	1
Cell Cycle	mitosis	mitosis	0.000517		1.219	RPS6KA3,BAZ1A,PTPRF,SACM1L,STMN1,TOP2B,CSE1L,GNA13,HNF4A,EGFR,DHX9,STAT6,SRC,PHIP,WAPL,HAT1,KIF4A,CLTC,RAC1,PLCG1,EIF3E,STAT3,CLASP2,CCNB1,MET,DYNC1H1,KPNB1,GNAI3,PRKCI,PDS5A	30
Cell Cycle	mitosis	mitosis of cervical cancer cell lines	5.41e-05			TOP2B,KPNB1,DYNC1H1,GNAI3,CSE1L,KIF4A,RPS6KA3,BAZ1A,EIF3E,CCNB1,SACM1L	11
Cell Cycle	mitosis	mitosis of tumor cell lines	0.000311			TOP2B,KPNB1,DYNC1H1,GNAI3,PRKCI,CSE1L,KIF4A,RPS6KA3,BAZ1A,EIF3E,CCNB1,SACM1L	12
Cell Signaling, Molecular Transport, Vitamin and Mineral Metabolism	mobilization	mobilization of Ca2+	0.000791	Increased	2.439	RAP2B,B2M,SRC,HLA-A,GNAQ,RAC1,PLCG1,BAX,RICTOR,IGF2R,ATP2A2,GNAI2,GNAI3,CDC42,ITPR3,LYN,CD44,STIM1,GNA13,HNF4A,ATP2B4,EGFR	22
Free Radical Scavenging	modification	modification of hydrogen peroxide						0.00232			PRDX3,SOD2	2
Lipid Metabolism, Nucleic Acid Metabolism, Small Molecule Biochemistry	molecular cleavage	molecular cleavage of 3-ketopristanoyl-coenzyme A						0.00559			SCP2	1
DNA Replication, Recombination, and Repair	molecular cleavage	molecular cleavage of DNA						0.00216			HMGB1,TOP2B,FTH1	3
Psychological Disorders	mood disorder	Mood Disorders						0.00446			TOP2B,HUWE1,MARCKS,ANXA6,MYH9,SOD2,RTN4,VIM,GLDC	9
Organismal Survival	morbidity or mortality	morbidity or mortality	7.52e-09	Decreased	-9.155	NCSTN,FNDC3B,RICTOR,SUN2,LRPAP1,ATP2A2,ITGB3,POR,SGPL1,ATP1A1,CSE1L,SPTLC2,GNA13,MYBBP1A,HNF4A,DNMT1,STAT6,AMACR,WAPL,SLC2A1,DKC1,STAT3,ADAR,MET,CDH2,BSG,CAPN1,ITPR3,PDS5A,RTN4,ACACA,BYSL,NUDT1,RAP1B,FN1,HLA-A,PRPF8,TAP1,VTI1B,TOP2B,CD47,ARF6,YES1,RIF1,CST3,ABCB7,ATP5J2,FKBP8,STIM1,ASPH,CTNNB1,THOC1,LIG3,EGFR,DHX9,PNPLA8,PRKDC,MLF2,GNAQ,VIM,PLCG1,VPS26A,CASK,HIP1,COPS3,IGF2R,GNAI3,LAMP2,UBR4,LYN,…	135
Cell Morphology, Cellular Assembly and Organization, Cellular Development, Cellular Function and Maintenance, Cellular Growth and Proliferation, Embryonic Development, Nervous System Development and Function, Tissue Development	morphogenesis	morphogenesis of dendritic spines	0.000135			MET,CDC42,EPHB2,RAC1	4
Cell Morphology, Cellular Assembly and Organization, Cellular Development, Cellular Function and Maintenance, Cellular Growth and Proliferation, Nervous System Development and Function, Tissue Development	morphogenesis	morphogenesis of neurites	0.000318	Increased	2.436	TPBG,CAMK4,EPHB2,VAPA,RAB35,MID1,RPS6KA3,PTPRF,STIM2,ARF6,RHOG,CTNNB1,EGFR,SRC,CUL4B,RAB21,RAC1,EIF4G3,STAT3,CLASP2,MET,CDH2,UBQLN2,CDC42,LYN,CD44,RTN4,ATXN10	28
Cell Morphology	morphology	morphology of cells	0.000131			RAB5C,BAZ1A,RICTOR,LRPAP1,SUN2,ATP2A2,ITGB3,GNA13,HNF4A,DNMT1,STAT6,RP2,CLASP2,STAT3,TPD52,ADAR,MET,RAB1B,CDH2,CAPN1,ITPR3,RTN4,EPHA2,STEAP3,INF2,PRDX2,RAP1B,FN1,HLA-A,MID1,VTI1B,TAP1,USO1,OGT,ARF6,CD47,SORBS1,STIM1,CTNNB1,EGFR,PRKDC,LETM1,RHOC,GNAQ,VIM,HIP1,NCAPD2,IGF2R,LAMP2,BCAM,CD44,LYN,PSAP,CD81,PTPN14,EPHB2,STMN1,RHOG,RUNX2,LAMTOR1,FASN,MYO6,CHMP1B,ACP2,CLTC,KIF4A,RAC1,SLC4A7,KMT2A,FLOT2,PP…	103	6.95e-06			PHLDA1,MYH9,RAB5C,GNA11,KIAA1522,GPX1,RAB9A,HMGB1,CTSZ,SHC1,SOD2,ANXA1,AMPH,CCDC86,HNF4A,HSD17B4,ACADM,ACTN1,GSTK1,DPP4,TJP2,SLC9A3R1,MYH14,VIM,MALT1,PLOD1,MARCKS,PRDX3,KRT8,PPP1R13L,SCP2,LIMA1,RTN4,KRT18,EHHADH,VHL	36
Cell Morphology, Connective Tissue Development and Function	morphology	morphology of fibroblast cell lines	4.97e-05			RRAS2,RHOG,FN1,CDC42,RAC1,RTN4,TPD52,GNA13,STAT3,CTNNB1,EGFR	11	0.00307			MARCKS,KRT8,RTN4,KRT18	4
Embryonic Development, Organismal Development, Tissue Morphology	morphology	morphology of germ layer	0.000597			DAD1,FN1,RAC1,STAT3,CTNNB1,HNF4A,COPS3,DHX9,MTCH2	9
Cell Morphology, Cellular Assembly and Organization	morphology	morphology of lysosome	0.000135			SRC,LAMP2,ACP2,KIF5B,LAMTOR1,BAX	6
Embryonic Development, Organismal Development, Tissue Morphology	morphology	morphology of mesoderm	0.000339			FN1,RAC1,STAT3,CTNNB1,HNF4A,COPS3,DHX9,MTCH2	8
Cell Morphology, Cellular Assembly and Organization	morphology	morphology of mitochondria						0.000178			PRDX3,MYH9,KRT8,SOD2,EHHADH,HSD17B4	6
Cell Morphology, Cellular Assembly and Organization, DNA Replication, Recombination, and Repair	morphology	morphology of nuclear matrix						0.00559			VIM	1
Embryonic Development, Organismal Development, Tissue Morphology	morphology	morphology of somites	0.000542			HUWE1,CDH2,PRKCI,FN1,RAC1,FKBP8,DNMT1	7
Neurological Disease	movement disorder	Movement Disorders	1.91e-05		-1.984	DAD1,VPS35,ARL6IP5,EPHB2,NDUFB5,ATP2A2,STMN1,PTRH2,SLC25A6,RHOG,CSE1L,COMT,VAPB,DNMT1,M6PR,DNAJB12,SLC2A1,ENO2,TPD52,EIF3E,SCOC,AP1S1,CDH2,RTN4,MTDH,NUDT1,PRDX2,HSPB1,ABHD12,B2M,CAMK4,GBP1,TRAM1,DNAJC13,EIF4G1,PFDN1,SCARB2,ALDH2,MYO1B,ABCB7,NDUFB6,CTNNB1,BCAP31,GNAS,MLF2,NOP56,GNAQ,VIM,CANX,HIP1,SEC11A,BAX,IGF2R,LAMP2,FAM3C,TMED10,CYC1,CD44,ATXN10,PSAP,AFG3L2,PNPLA6,RAB6A	63
Cellular Assembly and Organization, Cellular Function and Maintenance, Cellular Movement	movement	movement of actin filaments						0.00353			MYH9,MYH14	2
Cancer, Organismal Injury and Abnormalities	mucoepidermoid carcinoma	mucoepidermoid carcinoma	0.000832			ADSL,FN1,TRAM1,SLC25A5,AKAP1,EGFR	6
Cancer, Organismal Injury and Abnormalities, Skeletal and Muscular Disorders	muscle tumor	muscle tumor						0.000675			ALDH1B1,MYH9,ASS1,RAB9A,ATL3,FDXR,TOP2B,SHC1,ALDH1A1,SOD2,PCCA,SDPR,KRT10,FTH1	14
Cancer, Hematological Disease, Immunological Disease, Organismal Injury and Abnormalities	myelomonocytic leukemia	myelomonocytic leukemia	0.000221			TOP2B,RUNX1,PPP1R13L,SF3B1,NCSTN,STAG2,DNMT1	7
Embryonic Development, Organ Development, Organismal Development, Skeletal and Muscular System Development and Function, Tissue Development	myogenesis	myogenesis of skeletal muscle						0.00277			HMGB1,MYH9,MYH14,VIM	4
Ophthalmic Disease, Organismal Injury and Abnormalities	myopia type 6	myopia type 6						0.00559			SCO2	1
Cell Death and Survival	necroptosis	necroptosis of fibroblasts						0.00109			SOD2,GPX1	2
Cell Death and Survival	necrosis	necrosis	2.39e-14		-1.667	EIF3C,GFPT1,AP2B1,BAZ1A,RICTOR,SUN2,LRPAP1,ATP2A2,ITGB3,NCEH1,SGPL1,ATP1A1,NUP93,CSE1L,SPTLC2,GNA13,VAPB,MYBBP1A,HNF4A,DNMT1,STAT6,AMACR,WAPL,PHIP,SLC2A1,NUP107,TPD52,STAT3,ADAR,MET,CDH2,BSG,CAPN1,ITPR3,TMX1,RTN4,ALCAM,ACACA,EPHA2,STEAP3,NUDT1,PRDX2,EPHX1,ARMC10,FN1,PRPF8,RAB35,CTNNA1,MTCH1,TMEM214,VTI1B,SF3B3,TOP2B,OGT,CD47,ARF6,YES1,CST3,ABCB7,FKBP8,NUP205,STIM1,CTNNB1,THOC1,BCAP31,LIG3,EGFR,DH…	161	8.56e-07		0.194	PHLDA1,ASS1,IFI16,GNA11,GPX1,VAPA,RBM3,COL4A2,HMGB1,TOP2B,SCO2,SHC1,ALDH2,SOD2,ALDH1A1,CSE1L,ANXA1,CCDC86,VAPB,HNF4A,SH3KBP1,HUWE1,DPP4,TJP2,CDH6,VIM,MALT1,FDXR,TXNRD1,SLC3A2,PRDX3,KRT8,PPP1R13L,BSG,SCP2,TMX1,RTN4,ALCAM,KRT18,TP53BP1,SQSTM1,CYB5A,VHL,FTH1	44
Cell Death and Survival, Organismal Injury and Abnormalities	necrosis	necrosis of epithelial tissue	0.000667		1.423	EPHB2,CTNNA1,TMEM214,ALDH2,SGPL1,YES1,RUNX2,FASN,FKBP8,CTNNB1,HNF4A,EGFR,CUL4B,PRKDC,STAT6,SRC,API5,RAC1,STAT3,BAX,ADAR,MET,CDH2,RRAS2,PRKCI,CDC42,TMX1,LYN,CD44,MAVS,SLC25A5,EPHA2,PRDX2,HSPB1	34	0.000136		0.104	HMGB1,ALDH2,SHC1,PRDX3,TJP2,ALDH1A1,SOD2,KRT8,ASS1,GPX1,TMX1,KRT18,COL4A2,HNF4A	14
Cell Death and Survival, Organismal Injury and Abnormalities, Renal and Urological Disease	necrosis	necrosis of kidney	2.8e-05		1.704	GFPT1,EPHB2,TMEM214,ITGB3,STMN1,SGPL1,ATP1A1,RHOG,GNA13,CTNNB1,EGFR,PNPLA8,PRKDC,CUL4B,API5,RAC1,GNAQ,MAN2A1,STAT3,BAX,CCNB1,CDC42,TMX1,CD44,LYN,MAVS,HSPB1	27
Cell Death and Survival, Organismal Injury and Abnormalities, Renal and Urological Disease	necrosis	necrosis of nephron	0.000803		-0.128	PNPLA8,GFPT1,ATP1A1,GNAQ,MAN2A1,CTNNB1,EGFR	7
Cancer, Organismal Injury and Abnormalities	neoplasia	neoplasia of fibroblast cell lines	0.0001		1.131	GNAI2,MET,RUNX1,RAC1,STAT3,KMT2A,EGFR	7
Cell Morphology, Cellular Assembly and Organization, Cellular Development, Cellular Function and Maintenance, Cellular Growth and Proliferation, Nervous System Development and Function, Tissue Development	neuritogenesis	neuritogenesis	3.3e-05	Increased	3.121	RAP1B,TPBG,CAMK4,EPHB2,RAB35,VAPA,MID1,RPS6KA3,PTPRF,ITGB3,STIM2,STMN1,TOP2B,CD47,ARF6,RHOG,CTNNB1,EGFR,MYO6,CUL4B,SRC,RAB21,RAB10,RAC1,VIM,EIF4G3,STAT3,CLASP2,MET,CDH2,UBQLN2,PRKCI,CDC42,LYN,CD44,RTN4,ATXN10,AFG3L2,MSN	39
Cancer, Organismal Injury and Abnormalities	neuroepithelial tumor	neuroepithelial tumor						0.00118			PHLDA1,DPP4,MYH9,PPME1,SLC9A3R1,GPX1,COL4A2,TOP2B,AKAP2,MARCKS,ALDH2,ALDH1A1,ANXA1,ALCAM,GOT1,ACOT9,VHL,ACTN1	18
Neurological Disease, Skeletal and Muscular Disorders	neuromuscular disease	neuromuscular disease	2.02e-05			GFPT1,DAD1,VPS35,EPHB2,ARL6IP5,NDUFB5,ATP2A2,STMN1,SLC25A6,RHOG,CSE1L,COMT,M6PR,STAT6,DNAJB12,ENO2,TPD52,EIF3E,SCOC,AP1S1,CDH2,BSG,RTN4,ALCAM,MTDH,HSPB1,PRDX2,B2M,CAMK4,GBP1,TRAM1,DNAJC13,EIF4G1,PFDN1,SCARB2,TOP2B,ALDH2,CD47,MYO1B,CST3,NDUFB6,CTNNB1,GNAS,MLF2,CANX,VIM,SEC11A,BAX,LAMP2,FAM3C,TMED10,CYC1,CD44,RAB6A	54
Hematological Disease, Immunological Disease, Organismal Injury and Abnormalities, Respiratory Disease	neutrophilia	neutrophilia of lung tissue						0.00559			BSG	1
Post-Translational Modification	N-glycosylation	N-glycosylation of protein	0.00022			STT3B,DAD1,RPN2,MOGS,RPN1,STT3A	6
Post-Translational Modification	nitration	nitration of protein						0.00232			SOD2,GPX1	2
Organismal Injury and Abnormalities, Renal and Urological Disease	nondiabetic end-stage renal disease	nondiabetic end-stage renal disease						0.00559			MYH9	1
Cancer, Organismal Injury and Abnormalities, Reproductive System Disease	nonductal breast adenocarcinoma	nonductal breast adenocarcinoma						0.00559			AMPH	1
Dermatological Diseases and Conditions, Inflammatory Disease, Inflammatory Response, Organismal Injury and Abnormalities	non-erythrodermic inflammatory skin disease	non-erythrodermic inflammatory skin disease						0.00559			DPP4	1
Cardiovascular Disease, Organismal Injury and Abnormalities, Skeletal and Muscular Disorders	nonfamilial idiopathic dialated cardiomyopathy	nonfamilial idiopathic dialated cardiomyopathy						0.00559			SOD2	1
Cancer, Organismal Injury and Abnormalities	non-melanoma solid tumor	non-melanoma solid tumor						0.000654		-0.776	MYH9,ASS1,KIAA1522,TXNDC5,SOD2,CSE1L,DDAH1,HNF4A,GSTK1,ALDH1B1,KRT80,PLOD1,MARCKS,TLDC1,BSG,SCP2,TMX1,RTN4,ALCAM,TMEM43,KRT18,SQSTM1,ACOT9,MRPL37,FTH1,ALDH4A1,RBM47,RALA,SLC1A5,HEATR1,PRDX4,GPX1,GNA11,COL4A2,AKAP2,TOP2B,TCOF1,KRT10,NSDHL,ECHS1,PPME1,CDH6,VIM,ANXA6,KRT8,ANXA3,TP53BP1,DTX3L,TTYH3,EHHADH,PHLDA1,FARP1,AMDHD2,IFI16,RAB9A,TST,HMGB1,CNDP2,ALDH1A1,SDPR,AMPH,GOT1,CCDC86,SEC63,SH3KBP1,LACT…	102
Cancer, Organismal Injury and Abnormalities, Respiratory Disease	non-small cell lung cancer	non-small cell lung cancer						0.000413			ALDH1B1,PHLDA1,DPP4,MYH9,RALA,PRDX4,VIM,PFKP,PLOD1,TOP2B,SOD2,ALCAM,SQSTM1,GLDC,HNF4A,KRT10,VHL	17
Molecular Transport	nuclear export	nuclear export of molecule	0.000339			THOC5,NUP155,PTPN14,GLE1,NCBP1,XPO1,NUP107,THOC1	8
Molecular Transport, RNA Trafficking	nuclear export	nuclear export of mRNA	4.65e-05			THOC5,NUP155,GLE1,NCBP1,XPO1,NUP107,THOC1	7
Protein Synthesis	oligomerization	oligomerization of protein						0.00133			AKAP2,ANXA6,SOD2,MALT1,SQSTM1,ATL3,VHL	7
Cell Death and Survival	cell death	onset of cell death of fibrosarcoma cell lines						0.00559			HUWE1	1
Inflammatory Disease, Neurological Disease, Ophthalmic Disease	optic neuritis	optic neuritis						0.0055			TOP2B,ANXA1	2
Metabolic Disease, Organismal Injury and Abnormalities, Renal and Urological Disease	organic aciduria	organic aciduria						0.000161			SOD2,PCCA,PCCB,GCDH	4
Metabolic Disease, Organismal Injury and Abnormalities, Renal and Urological Disease	organic aciduria	organic aciduria of urine						0.00559			SOD2	1
Organismal Survival	organismal death	organismal death	1.11e-08	Decreased	-9.35	NCSTN,FNDC3B,RICTOR,SUN2,LRPAP1,ATP2A2,ITGB3,POR,SGPL1,ATP1A1,CSE1L,SPTLC2,GNA13,MYBBP1A,HNF4A,DNMT1,STAT6,AMACR,WAPL,SLC2A1,DKC1,STAT3,ADAR,MET,CDH2,BSG,CAPN1,ITPR3,PDS5A,RTN4,ACACA,BYSL,NUDT1,RAP1B,FN1,PRPF8,VTI1B,TOP2B,CD47,ARF6,YES1,RIF1,CST3,ABCB7,ATP5J2,FKBP8,STIM1,ASPH,CTNNB1,THOC1,LIG3,EGFR,DHX9,PNPLA8,PRKDC,MLF2,GNAQ,VIM,PLCG1,VPS26A,CASK,HIP1,COPS3,IGF2R,GNAI3,LAMP2,UBR4,LYN,STXBP3,SF3B…	133	1.78e-08		-0.842	USP14,MYH9,RALA,ASS1,GNA11,GPX1,COL4A2,HMGB1,TOP2B,SHC1,ALDH1A1,SOD2,CSE1L,ANXA1,TCOF1,AMPH,DDAH1,CCDC86,SEC63,HNF4A,ACADM,HSD17B4,WDR1,GSTK1,HUWE1,TJP2,SLC9A3R1,PPME1,MYH14,VIM,UBA6,PLOD1,TXNRD1,SLC3A2,GNAI3,KRT8,PCCA,BSG,LIMA1,RTN4,TP53BP1,SQSTM1,EHHADH,VHL,FTH1	45
Cellular Assembly and Organization, Cellular Function and Maintenance	organization	organization of actin cytoskeleton	4.1e-05		1.155	SRC,PHIP,FN1,RHOC,SH3BGRL3,BRK1,RAC1,FMNL2,RICTOR,ITGB3,PFDN1,SLC3A2,CD47,ARF6,RHOG,MYO1B,PRKCI,CDC42,SORBS1,FLII,ACTN1,MSN,EGFR	23	0.000297			AKAP2,SHC1,MYH9,RALA,SLC9A3R1,ANXA1,ACTN1,SLC3A2,WDR1	9
Cellular Assembly and Organization	organization	organization of cellular membrane	7.87e-05			SRC,ARF6,NUP155,NUP93,RHOC,LEMD2,CTNNA1,RAC1,CD44,BAX,CTNNB1,SUN2,RAB8B	13
Cellular Assembly and Organization, Cellular Function and Maintenance	organization	organization of cytoplasm	2.17e-13	Increased	3.065	TPBG,RAB5C,CROCC,RAB2A,SH3BGRL3,RICTOR,SUN2,LRPAP1,ITGB3,VAPB,GNA13,HNF4A,PHIP,STAT3,CLASP2,LMAN1,MET,CDH2,BSG,RTN4,ACACA,EPHA2,RAP1B,FN1,RAB35,MID1,DNAJC13,CKAP4,SURF4,USO1,TOP2B,ARF6,CD47,MYO1B,SEC61A1,SORBS1,TBCD,CTNNB1,LIG3,EGFR,PRKDC,WDR36,RAB21,RHOC,BRK1,TMED2,VIM,TOR1AIP2,KPNB1,LYN,CD44,ATXN10,AFG3L2,CD81,RANBP2,EPHB2,FMNL2,STMN1,RHOG,COMT,LAMTOR1,FASN,XPO1,MYO6,CUL4B,CHMP1B,ACP2,MICAL2,CL…	108	5.37e-07		0.665	MYH9,RALA,RAB5C,FARP1,VAPA,HMGB1,AKAP2,TOP2B,SHC1,SOD2,ANXA1,DDAH1,VAPB,HNF4A,SH3KBP1,ACTN1,WDR1,SLC9A3R1,APBB1IP,VIM,UBA6,ATL3,TXNRD1,SLC3A2,MARCKS,PRDX3,BSG,SCP2,RTN4,KRT18,VHL	31
Cellular Assembly and Organization, Cellular Function and Maintenance	organization	organization of cytoskeleton	5.68e-08	Increased	3.065	CD81,RANBP2,TPBG,EPHB2,RAB2A,SH3BGRL3,FMNL2,RICTOR,SUN2,LRPAP1,ITGB3,STMN1,RHOG,FASN,COMT,XPO1,GNA13,HNF4A,MYO6,CUL4B,PHIP,CHMP1B,MICAL2,KIF4A,RAB10,RAC1,SMARCA5,EIF4G3,STAT3,CLASP2,SLC3A2,CCNB1,MET,CDH2,BSG,CYFIP1,CDC42,RTN4,ACACA,EPHA2,VHL,HSPB1,RAP1B,FN1,CAMK4,STMN2,RAB35,VAPA,MID1,RPS6KA3,PFDN2,CKAP4,PTPRF,PFDN1,STIM2,TOP2B,CD47,ARF6,MYO1B,SORBS1,TBCD,CTNNB1,IFRD1,ACTN1,EGFR,SRC,PRKDC,WDR36,G…	86	6.08e-05		0.665	MYH9,RALA,FARP1,VAPA,AKAP2,TOP2B,HMGB1,SHC1,ANXA1,DDAH1,HNF4A,SH3KBP1,ACTN1,WDR1,SLC9A3R1,APBB1IP,VIM,UBA6,TXNRD1,SLC3A2,MARCKS,BSG,RTN4,KRT18,VHL	25
Cellular Assembly and Organization, Cellular Function and Maintenance	organization	organization of endoplasmic reticulum	0.000269			SEC61A1,TOR1AIP2,VAPB,LMAN1,ATL3	5
Cellular Assembly and Organization, Cellular Function and Maintenance	organization	organization of Golgi apparatus	4.54e-06			USO1,RAB2A,TMED10,CLTC,TMED2,CLASP2,LMAN1,ATL3,SURF4,RAB6A	10
Cellular Assembly and Organization, Cellular Function and Maintenance	organization	organization of nuclear envelope	0.000592			NUP155,NUP93,LEMD2,SUN2	4
Cellular Assembly and Organization	organization	organization of organelle	1.75e-10		0.928	RAB5C,FN1,RAB2A,CROCC,LEMD2,CTNNA1,DNAJC13,RAB5B,ATP2A2,SUN2,SURF4,USO1,ARF6,SEC61A1,MYO1B,NUP93,CST3,LAMTOR1,VAPB,CTNNB1,ACTN1,RAB8B,LIG3,SRC,ABCD3,NUP155,CHMP1B,ACP2,RHOC,KIF4A,CLTC,RAC1,TMED2,EMD,VIM,TOR1AIP2,MAN2A1,BAX,CLASP2,LMAN1,ATL3,PRKCI,CDC42,TMED10,SLC16A1,CD44,AFG3L2,RAB6A,MSN	49	0.00119			AKAP2,PRDX3,MYH9,RAB5C,SOD2,SCP2,LIMA1,VIM,KRT18,VAPB,ATL3,ACTN1	12
Connective Tissue Disorders, Organismal Injury and Abnormalities, Skeletal and Muscular Disorders	osteopenia	osteopenia	0.000488		-1.937	CD47,RUNX2,GNAQ,RPS6KA3,CD44,CTNNB1,GGT1	7
Cellular Development, Cellular Growth and Proliferation	outgrowth	outgrowth of breast cancer cell lines	0.00101			FN1,STAT3,ITGB3	3
Cellular Growth and Proliferation	outgrowth	outgrowth of cells	0.000202	Increased	3.49	RAP1B,CUL4B,SRC,GNAS,FN1,STMN2,EPHB2,VAPA,RAB35,RAC1,GNAQ,VIM,STAT3,BAX,VTI1B,PTPRF,ITGB3,MET,CD47,ARF6,CDH2,RHOG,CDC42,RTN4,PSAP,SLC25A5,EPHA2,EGFR	28
Cell Morphology, Cellular Assembly and Organization, Cellular Development, Cellular Growth and Proliferation, Nervous System Development and Function, Tissue Development	outgrowth	outgrowth of neurites	0.000143	Increased	3.176	RAP1B,SRC,GNAS,FN1,STMN2,EPHB2,VAPA,RAB35,RAC1,GNAQ,VIM,STAT3,BAX,VTI1B,PTPRF,ITGB3,MET,CD47,ARF6,CDH2,RHOG,CDC42,RTN4,PSAP,SLC25A5,EPHA2,EGFR	27
Cancer, Endocrine System Disorders, Organismal Injury and Abnormalities, Reproductive System Disease	ovarian cancer	ovarian cancer	0.000129			RAP2B,CROCC,AP1B1,FNDC3B,STMN1,POR,ARHGEF40,COMT,XPO1,KPNA2,HNF4A,TPM4,SLC25A12,ARFIP1,DNMT1,MDN1,TNPO1,ENO2,TPD52,STAT3,MYOF,DYNLRB1,CCNB1,CAND1,MET,TLDC1,CDH2,BSG,NCLN,RTN4,ALCAM,KIAA1524,MTDH,EPHA2,HSPB1,EPHX1,B2M,RUNX1,FN1,SKIV2L2,GTF2A1,EIF4G1,TAP1,PTPRF,TOP2B,CD47,YES1,SLC16A3,SORBS1,HSPE1,LRPPRC,NUP205,LNPEP,TBCD,CTNNB1,VARS,TBC1D10B,EGFR,SRC,PRKDC,LETM1,GNAS,CWC22,EMD,VIM,IGF2R,PDAP1,UBQL…	79	0.00421			DPP4,PHLDA1,USP14,MYH9,TJP2,FARP1,MYH14,HEATR1,VIM,COL4A2,GCDH,TXNRD1,TOP2B,AKAP2,TLDC1,ALDH1A1,BSG,RTN4,ALCAM,GLDC,HNF4A,RNPEP	22
Cancer, Endocrine System Disorders, Organismal Injury and Abnormalities, Reproductive System Disease	neoplasia	Ovarian Cancer and Tumors	0.000119			RAP2B,CROCC,AP1B1,FNDC3B,STMN1,POR,ARHGEF40,COMT,XPO1,KPNA2,HNF4A,TPM4,SLC25A12,ARFIP1,DNMT1,MDN1,TNPO1,ENO2,TPD52,STAT3,MYOF,DYNLRB1,CCNB1,CAND1,MET,TLDC1,CDH2,BSG,NCLN,RTN4,ALCAM,KIAA1524,MTDH,EPHA2,HSPB1,EPHX1,B2M,RUNX1,FN1,SKIV2L2,GTF2A1,EIF4G1,TAP1,PTPRF,TOP2B,CD47,YES1,SLC16A3,SORBS1,HSPE1,LRPPRC,NUP205,LNPEP,TBCD,CTNNB1,THOC1,VARS,TBC1D10B,EGFR,SRC,PRKDC,LETM1,GNAS,CWC22,EMD,VIM,IGF2R,GNAI…	81
Energy Production, Lipid Metabolism, Small Molecule Biochemistry	oxidation	oxidation of 2-methyl-branched fatty acids						0.00559			HSD17B4	1
Energy Production, Lipid Metabolism, Small Molecule Biochemistry	oxidation	oxidation of fatty acid						0.000845			ECHS1,EHHADH,ACADM,HSD17B4,GCDH,ACAA2	6
Energy Production, Lipid Metabolism, Small Molecule Biochemistry	oxidation	oxidation of lipid						0.000542			ECHS1,ALDH1A1,EHHADH,ACADM,HSD17B4,GCDH,ACAA2	7
Energy Production, Lipid Metabolism, Small Molecule Biochemistry	oxidation	oxidation of long straight chain fatty acid						0.00559			HSD17B4	1
DNA Replication, Recombination, and Repair, Energy Production, Nucleic Acid Metabolism, Small Molecule Biochemistry	oxidation	oxidation of NADPH						0.0031			FDXR,TXNRD1	2
Organismal Injury and Abnormalities	oxidative stress	oxidative stress						3.5e-07		-1.299	SHC1,PRDX3,SOD2,PRDX4,GPX1,SQSTM1,FTH1	7
Cellular Compromise, Organismal Injury and Abnormalities, Skeletal and Muscular Disorders	oxidative stress response	oxidative stress response of adductor muscle						0.00559			SHC1	1
Cellular Compromise	oxidative stress response	oxidative stress response of kidney cancer cell lines						0.00559			VHL	1
Connective Tissue Disorders, Developmental Disorder, Hereditary Disorder, Metabolic Disease, Organismal Injury and Abnormalities, Skeletal and Muscular Disorders	Paget disease of bone 3	Paget disease of bone 3						0.00559			SQSTM1	1
Cell Morphology, Cellular Function and Maintenance	paracellular permeability	paracellular permeability of heart cell lines						0.00559			ANXA1	1
Cardiovascular Disease, Connective Tissue Disorders, Hematological Disease, Organismal Injury and Abnormalities	paraneoplastic erythrocytosis	paraneoplastic erythrocytosis						0.00559			VHL	1
Neurological Disease, Organismal Injury and Abnormalities, Psychological Disorders, Skeletal and Muscular Disorders	Parkinson's disease	Parkinson's disease	0.00083			GNAS,VPS35,ARL6IP5,ENO2,VIM,DNAJC13,BAX,EIF4G1,PFDN1,STMN1,SCARB2,SLC25A6,CSE1L,TMED10,COMT,RTN4,PRDX2,HSPB1	18
Cardiovascular Disease, Organismal Injury and Abnormalities	pathogenesis	pathogenesis of heart						0.00559			HMGB1	1
Organismal Injury and Abnormalities, Renal and Urological Disease	pathogenesis	pathogenesis of kidney						0.00559			HMGB1	1
Gastrointestinal Disease, Hepatic System Disease, Organismal Injury and Abnormalities	pathogenesis	pathogenesis of liver						0.00559			HMGB1	1
Skeletal and Muscular Disorders	Pelger-Huet anomaly	Pelger-Huet anomaly	0.000566			NBAS,LBR	2
Cancer, Organismal Injury and Abnormalities	pelvic cancer	pelvic cancer	0.000128			NDUFA9,POR,NUP93,CSE1L,GNA13,TPM4,HNF4A,SLC25A12,AMACR,PHIP,SLC2A1,STAT3,CLASP2,MET,TLDC1,ITPR3,ALCAM,TMEM33,EPHX1,INF2,SKIV2L2,GBP1,DNAJC13,TAP1,NAA15,OGT,YES1,CD47,SORBS1,LNPEP,ASPH,TBC1D10B,LIG3,DHX9,PRKDC,WDR36,NSDHL,YKT6,RHOC,SLC25A3,VIM,PDPR,HIP1,IGF2R,UBR4,PSAP,STAG2,AP1G1,RANBP2,NOC3L,PTPN14,AP1B1,RGPD4 (includes others),RUNX2,XPO1,SEC63,PELP1,WDR11,MDN1,MICAL2,STK39,TNPO1,KIF4A,SMARCA5,P…	210	0.00555			PHLDA1,MYH9,FARP1,ASS1,IFI16,KIAA1522,RAB9A,TXNDC5,RBM3,ALDH1A1,CSE1L,AMPH,HNF4A,GSTK1,LACTB,ALDH1B1,TJP2,MYH14,KRT80,ALDH9A1,TXNRD1,SLC3A2,TLDC1,BSG,SCP2,RTN4,ALCAM,KRT18,VHL,RNPEP,ALDH4A1,USP14,RALA,HEATR1,COL4A2,GCDH,AKAP2,TOP2B,SHC1,ANXA1,IDH3A,ACADM,ACTN1,DPP4,NSDHL,APBB1IP,VIM,PFKP,ANXA3,TP53BP1,VWA8,GLDC	52
Cancer, Organismal Injury and Abnormalities	pelvic tumor	pelvic tumor	0.000123			NDUFA9,POR,NUP93,CSE1L,GNA13,TPM4,HNF4A,SLC25A12,AMACR,PHIP,SLC2A1,STAT3,CLASP2,MET,TLDC1,ITPR3,ALCAM,TMEM33,EPHX1,INF2,SKIV2L2,GBP1,DNAJC13,TAP1,NAA15,OGT,YES1,CD47,SORBS1,LNPEP,ASPH,TBC1D10B,LIG3,DHX9,PRKDC,WDR36,NSDHL,YKT6,RHOC,SLC25A3,VIM,PDPR,HIP1,IGF2R,UBR4,PSAP,STAG2,AP1G1,RANBP2,NOC3L,PTPN14,AP1B1,RGPD4 (includes others),RUNX2,XPO1,SEC63,PELP1,WDR11,MDN1,MICAL2,STK39,TNPO1,KIF4A,SMARCA5,P…	211	0.00363			PHLDA1,MYH9,FARP1,ASS1,IFI16,KIAA1522,RAB9A,TXNDC5,RBM3,ALDH1A1,CSE1L,AMPH,HNF4A,GSTK1,LACTB,ALDH1B1,TJP2,MYH14,KRT80,ALDH9A1,TXNRD1,SLC3A2,TLDC1,BSG,SCP2,RTN4,ALCAM,KRT18,VHL,RNPEP,ALDH4A1,USP14,RALA,HEATR1,GNA11,COL4A2,GCDH,AKAP2,TOP2B,SHC1,ANXA1,IDH3A,ACADM,ACTN1,DPP4,NSDHL,APBB1IP,VIM,PFKP,ANXA3,TP53BP1,VWA8,GLDC	53
Neurological Disease, Skeletal and Muscular Disorders	peripheral motor weakness	peripheral motor weakness						0.00559			SQSTM1	1
Neurological Disease	peripheral neuropathy	peripheral neuropathy	0.000173			SPTLC1,IARS2,RAB7A,ATL3,DYNC1H1,CST3,CAPN1,SPTLC2,IKBKAP,AFG3L2,PNPLA6,MPV17,DNMT1,INF2,HSPB1	15
Auditory Disease, Developmental Disorder, Hereditary Disorder, Neurological Disease, Organismal Injury and Abnormalities, Psychological Disorders, Skeletal and Muscular Disorders	peripheral neuropathy, myopathy, hoarseness, and hearing loss	peripheral neuropathy, myopathy, hoarseness, and hearing loss						0.00559			MYH14	1
Cell Morphology, Cellular Function and Maintenance	permeability	permeability of cells	0.000324		0.954	RAP1B,SRC,ARF6,PRKCI,RAC1,PLCG1,CTNNB1,THOC1,EPHA2,LRPAP1	10
Digestive System Development and Function, Organ Morphology	permeability	permeability of intestine						0.0055			HMGB1,HNF4A	2
Developmental Disorder, Hereditary Disorder, Metabolic Disease, Organismal Injury and Abnormalities	peroxisomal disorder	peroxisomal disorder						0.000402			SOD2,SCP2,HSD17B4	3
Auditory Disease, Developmental Disorder, Endocrine System Disorders, Hereditary Disorder, Neurological Disease, Organismal Injury and Abnormalities, Reproductive System Disease	Perrault syndrome type 1	Perrault syndrome type 1						0.00559			HSD17B4	1
Cellular Compromise	perturbation	perturbation of cellular membrane	0.000281		1.698	SRC,RHOC,ANXA5,RAC1,HIP1,ATP2B4,EGFR	7
Cellular Function and Maintenance, Inflammatory Response	phagocytosis	phagocytosis						0.00173		-0.692	HMGB1,MYH9,RALA,ANXA1,AMPH,ANXA3,VIM,SH3KBP1	8
Cell-To-Cell Signaling and Interaction, Cellular Function and Maintenance, Inflammatory Response	phagocytosis	phagocytosis of cells						0.00377		-1.067	HMGB1,MYH9,RALA,ANXA1,ANXA3,VIM,SH3KBP1	7
Cell-To-Cell Signaling and Interaction, Cellular Function and Maintenance, Inflammatory Response	phagocytosis	phagocytosis of fibroblast cell lines	0.000592	Increased	2	SRC,CDC42,CLTC,RAC1	4
Cancer, Cell-To-Cell Signaling and Interaction, Cellular Function and Maintenance, Inflammatory Response, Organismal Injury and Abnormalities	phagocytosis	phagocytosis of glioblastoma cells						0.00559			ANXA1	1
Cell-To-Cell Signaling and Interaction, Cellular Function and Maintenance, Inflammatory Response	phagocytosis	phagocytosis of leukemia cell lines						0.000976			ANXA1,VIM,SH3KBP1	3
Cell-To-Cell Signaling and Interaction, Cellular Function and Maintenance, Inflammatory Response	phagocytosis	phagocytosis of tumor cell lines	2.22e-05		0.922	CD47,ARF6,RRAS2,RHOG,CDC42,CLTC,LYN,RAC1,CD44,VIM	10	0.00116		-0.218	RALA,ANXA1,VIM,SH3KBP1	4
Cancer, Hematological Disease, Immunological Disease, Organismal Injury and Abnormalities	Philadelphia-positive chronic myeloid leukemia	Philadelphia-positive chronic myeloid leukemia	0.000327			SRC,YES1,GNAQ,LYN,EPHA2	5
Cancer, Endocrine System Disorders, Neurological Disease, Organismal Injury and Abnormalities, Reproductive System Disease	pituitary cancer	pituitary cancer	0.000438			GNAS,CTNNB1,EGFR	3
Cancer, Hematological Disease, Immunological Disease, Organismal Injury and Abnormalities	plasma cell dyscrasia	plasma cell dyscrasia	0.000344			B2M,AMACR,FN1,HAT1,HLA-A,FAM120A,RAC1,VIM,PLCG1,STAT3,PTPRF,ITGB3,UGGT1,PRKCI,RUNX2,RNF213,FASN,COMT,ANXA5,CD44,STIM1,KPNA2,PSMD1,VHL,EGFR	25
Hematological Disease, Hereditary Disorder, Organismal Injury and Abnormalities	platelet-type bleeding disorder type 15	platelet-type bleeding disorder type 15						0.00559			ACTN1	1
Cancer, Hematological Disease, Immunological Disease, Organismal Injury and Abnormalities	PML-RARalpha positive acute promyelocytic leukemia	PML-RARalpha positive acute promyelocytic leukemia						0.00398			TOP2B,TXNRD1	2
Cell Morphology	polarity	polarity of cells	0.000542		-0.735	SRC,PRKCI,CDC42,RAC1,VIM,IFRD1,EGFR	7	0.00529			SLC9A3R1,ANXA1,VIM	3
Cell Morphology	polarity	polarity of duct cancer cell lines						0.00559			SLC9A3R1	1
Cell Morphology	polarity	polarity of endothelial cell lines						0.00559			ANXA1	1
Cell Morphology	polarity	polarity of heart cell lines						0.00559			ANXA1	1
Cell Morphology	polarization	polarization of cells	0.00014		1.667	STAT6,FN1,SVIL,RAC1,STAT3,RICTOR,GNAI3,CD47,CDH2,PRKCI,CDC42,CSE1L,GNA13,VHL,MSN	15
Cell Morphology	polarization	polarization of kidney cancer cell lines						0.00559			VHL	1
Cell Morphology	polarization	polarization of leukemia cell lines	8.27e-06		0.655	CD47,CDC42,RAC1,GNA13,RICTOR	5
Cell Morphology, Cellular Assembly and Organization, Skeletal and Muscular System Development and Function	polarization	polarization of podosomes	0.000566			CDC42,RAC1	2
Cell Morphology	polarization	polarization of tumor cell lines	2.03e-07		1.706	GNAI3,STAT6,CD47,CDC42,CSE1L,RAC1,GNA13,RICTOR,VHL	9	0.00166			GNAI3,CSE1L,VHL	3
Protein Synthesis	polymerization	polymerization of protein						7.7e-05			AKAP2,ANXA6,SOD2,ALDH1A1,MALT1,PFKP,SQSTM1,ACADM,ATL3,TXNRD1,VHL	11
Gastrointestinal Disease, Organismal Injury and Abnormalities	polyp	polyp	5.77e-05			PRKDC,YES1,GNAS,CD44,PLCG1,ASPH,CTNNB1,DNMT1,EGFR	9
Hereditary Disorder, Neurological Disease, Organismal Injury and Abnormalities	porencephaly type 2	porencephaly type 2						0.00559			COL4A2	1
Developmental Disorder, Hereditary Disorder, Metabolic Disease, Organismal Injury and Abnormalities, Renal and Urological Disease	primary hyperoxaluria type III	primary hyperoxaluria type III						0.00559			HOGA1	1
Cancer, Organismal Injury and Abnormalities	primary neoplasm	primary neoplasm	0.000887		1.154	STAT6,PRKDC,AGPS,FN1,GNAS,RAC1,PLCG1,BAX,GGT1,ITGB3,MET,POR,TOP2B,SLC16A3,PRKCI,CSE1L,FASN,LYN,CD44,MT-CO3,KPNA2,CTNNB1,EPHA2,IPO5,DNMT1,EGFR	26
Free Radical Scavenging	production	production of reactive oxygen species						6.14e-05		0.18	HMGB1,SHC1,SOD2,ANXA1,GPX1,RTN4,SQSTM1,PRCP,FDXR,TXNRD1,FTH1	11
Cancer, Organismal Injury and Abnormalities, Tumor Morphology	progression	progression of tumor						0.00545			HMGB1,BSG,ANXA1,ANXA3,ALCAM	5
Gastrointestinal Disease, Hepatic System Disease, Hereditary Disorder, Organismal Injury and Abnormalities	progressive familial intrahepatic cholestasis type 4	progressive familial intrahepatic cholestasis type 4						0.00559			TJP2	1
Neurological Disease	progressive motor neuropathy	progressive motor neuropathy	0.000557			S100A6,VPS35,ARL6IP5,DNAJC13,EIF4G1,PFDN1,STMN1,TOP2B,SCARB2,CD47,SLC25A6,CST3,CSE1L,ANXA5,COMT,FASN,VAPB,M6PR,GNAS,S100A13,ENO2,MAGED2,VIM,BAX,UBQLN2,BSG,TMED10,RTN4,PSAP,ALCAM,PRDX2,HSPB1	32	6.66e-05			ARL6IP5,VIM,MAGED2,PFKP,TOP2B,SOD2,BSG,CSE1L,ANXA1,RTN4,ALCAM,VAPB,SQSTM1,FTH1	14
Cell Morphology, Cellular Assembly and Organization, Nervous System Development and Function	projection	projection of motor axons						0.00559			RTN4	1
Cell Morphology, Cellular Assembly and Organization, Nervous System Development and Function	projection	projection of sensory axons						0.00559			RTN4	1
Cellular Growth and Proliferation	proliferation	proliferation of cells	1.65e-07	Increased	5.36	EIF3C,AGPS,NCSTN,FNDC3B,RICTOR,ATP2A2,LRPAP1,ITGB3,POR,SGPL1,RCL1,CSE1L,GNA13,MYBBP1A,HNF4A,TAPBP,DNMT1,AMACR,STAT6,WAPL,PHIP,SLC2A1,DKC1,NAT10,TPD52,STAT3,CLASP2,ADAR,MET,CDH2,BSG,CAPN1,ITPR3,RTN4,ALCAM,ACACA,BYSL,EPHA2,STEAP3,NUDT1,PRDX2,RAP1B,ARMC10,FN1,GBP1,LEMD2,PRPF8,RAB35,MID1,CTNNA1,MTCH1,SYMPK,EIF4G1,TAP1,VTI1B,SF3B3,TAX1BP3,SURF4,LBR,TOP2B,USO1,OGT,CD47,ARF6,YES1,SEC61A1,CST3,ABCB7,STIM…	180	1.07e-07		-0.819	PHLDA1,MYH9,ARL6IP5,IFI16,TXNDC5,RBM3,HMGB1,CTSZ,CNDP2,SOD2,ALDH1A1,CSE1L,DDAH1,HNF4A,SH3KBP1,HUWE1,DFNA5,TJP2,MYH14,MAGED2,UBA6,MALT1,TXNRD1,SLC3A2,MARCKS,PRDX3,PPP1R13L,BSG,LIMA1,RTN4,AK4,ALCAM,SQSTM1,PRCP,VHL,FTH1,RALA,PRDX4,GNA11,VAPA,GPX1,COL4A2,TOP2B,SHC1,TCOF1,ANXA1,KRT10,ACTN1,DPP4,SLC9A3R1,VIM,PFKP,FDXR,ANXA6,KRT8,TP53BP1,GLDC	57
Cellular Growth and Proliferation, Connective Tissue Development and Function, Tissue Development	proliferation	proliferation of connective tissue cells	1.85e-06	Increased	2.341	RAP1B,RUNX1,FN1,RPS6KA3,NCSTN,FNDC3B,GGT1,PTPRF,ITGB3,STMN1,OGT,SGPL1,RUNX2,CTNNB1,EGFR,HUWE1,SRC,PRKDC,WAPL,HAT1,DKC1,CLTC,RAC1,EMD,BAX,STAT3,CASK,ADAR,KMT2A,CCNB1,SLC3A2,GNAI2,MET,PPP1R13L,CDC42,CD44,FLII,TMPO,EPHA2,VHL,TRIM25,HSPB1	42
Cellular Development, Cellular Growth and Proliferation, Hematological System Development and Function, Hematopoiesis	proliferation	proliferation of LSK cells	0.000192		1.154	RUNX1,SF3B1,STAT3,KMT2A	4
Infectious Diseases	replication	replication of Influenza A virus	9.35e-07	Increased	3.465	CD81,RUNX1,B2M,AP2M1,EIF3C,GBP1,STK39,EPHB2,PRPF8,COPA,COPB1,XAB2,ADAR,STX10,COPG1,KPNB1,SGPL1,PRKCI,CSE1L,CDC42,SF3B1,XPO1,NUP205,EIF3L,RAB6B	25
Infectious Diseases	replication	replication of Reston ebolavirus						0.00559			RAB9A	1
Infectious Diseases	replication	replication of RNA virus	1.79e-08	Increased	2.51	B2M,CD81,RUNX1,EIF3C,SRPK1,GBP1,EPHB2,PRPF8,COPA,TAP1,SGPL1,CSE1L,CST3,FASN,ANXA5,XPO1,NUP205,VAPB,DHX9,AP2M1,STK39,BAX,STAT3,XAB2,COPB1,ADAR,STX10,COPG1,KPNB1,LAMP2,PRKCI,CDC42,LSM1,SF3B1,MAVS,MOV10,TMPO,TRIM25,EIF3L,PRDX2,RAB6B	41
Infectious Diseases	replication	replication of virus	1.37e-07	Increased	2.612	B2M,CD81,RUNX1,EIF3C,SRPK1,GBP1,EPHB2,PRPF8,COPA,TAP1,SGPL1,CSE1L,CST3,FASN,ANXA5,XPO1,NUP205,VAPB,HNF4A,DHX9,AP2M1,STK39,BAX,STAT3,XAB2,COPB1,ADAR,STX10,COPG1,KPNB1,LAMP2,PRKCI,CDC42,LSM1,SF3B1,MAVS,MOV10,TMPO,TRIM25,EIF3L,PRDX2,RAB6B	42	0.00264		-0.551	HMGB1,ANXA6,KRT8,SLC9A3R1,APBB1IP,CSE1L,AMPH,RAB9A,VAPB,SQSTM1,HNF4A	11
Respiratory System Development and Function	respiration	respiration of mice						0.000481			TOP2B,SOD2,GNA11,SQSTM1	4
Cancer, Organismal Injury and Abnormalities, Respiratory Disease	respiratory system tumor	respiratory system tumor						2.18e-05		-1	HUWE1,DPP4,ALDH1B1,PHLDA1,MYH9,RALA,PRDX4,GNA11,GPX1,VIM,PFKP,PLOD1,TOP2B,KRT8,SOD2,PPP1R13L,ANXA1,ALCAM,SQSTM1,HNF4A,GLDC,KRT10,VHL,RNPEP	24
Cellular Assembly and Organization	restoration	restoration of actin cytoskeleton						0.00559			SHC1	1
Carbohydrate Metabolism, Lipid Metabolism, Small Molecule Biochemistry	retention	retention of phosphatidylinositol 4,5-diphosphate						0.00559			MARCKS	1
Cellular Assembly and Organization, Cellular Compromise	retraction	retraction of cellular protrusions	0.000877		1.78	RHOG,FN1,CDC42,EPHB2,GNAQ,RAC1,GNA13,MSN	8
Cell Morphology	ruffling	ruffling of cervical cancer cell lines	0.000566			CDC42,RAC1	2
Cell Morphology	ruffling	ruffling of plasma membrane	0.000449	Increased	2.19	SRC,ARF6,CYFIP1,CDC42,RAC1,GNA13	6
Cancer, Gastrointestinal Disease, Organismal Injury and Abnormalities	salivary gland cancer	salivary gland cancer	0.000297			ADSL,FN1,FASN,TRAM1,AKAP1,EGFR	6
Cancer, Developmental Disorder, Gastrointestinal Disease, Hematological Disease, Immunological Disease, Organismal Injury and Abnormalities	salivary gland mucosa-associated lymphoid tissue-type lymphoma	salivary gland mucosa-associated lymphoid tissue-type lymphoma						0.00559			MALT1	1
Cancer, Gastrointestinal Disease, Organismal Injury and Abnormalities	salivary gland tumor	salivary gland tumor	0.000195			ADSL,FN1,FASN,TRAM1,CTNNB1,AKAP1,EGFR	7
Cellular Movement	scattering	scattering	1.26e-08		1.582	SRC,FN1,EPHB2,RAB7A,RAC1,STAT3,MTCH2,MET,ARF6,CDC42,CD44,STX18,CTNNB1,RAB6A,EGFR	15
Cellular Movement	scattering	scattering of cells	3.06e-07	Increased	2.002	MET,SRC,ARF6,FN1,CDC42,EPHB2,RAC1,CD44,STAT3,CTNNB1,EGFR,MTCH2	12
Cellular Movement	scattering	scattering of tumor cell lines	0.000655		0.692	SRC,RAC1,STAT3,EGFR,MTCH2	5
Developmental Disorder, Hereditary Disorder, Metabolic Disease, Neurological Disease, Organismal Injury and Abnormalities	SCPx deficiency	SCPx deficiency						0.00559			SCP2	1
Cardiovascular Disease, Connective Tissue Disorders, Developmental Disorder, Hematological Disease, Hereditary Disorder, Organismal Injury and Abnormalities	Sebastian syndrome	Sebastian syndrome						0.00559			MYH9	1
Cancer, Hematological Disease, Immunological Disease, Organismal Injury and Abnormalities	secondary acute myeloid leukemia	secondary acute myeloid leukemia	0.00103			RUNX1,PRPF8,LYN,SF3B1,DNMT1	5
Molecular Transport	secretion	secretion of molecule	3.41e-05		1.457	RUNX1,FN1,SNAP23,AP2B1,RICTOR,ARF6,VAMP3,STX4,GNA13,CTNNB1,ARFIP1,M6PR,PNPLA8,MYO6,STAT6,SRC,ACSL3,SLC2A1,AP3D1,S100A13,GNAQ,PLCG1,CANX,TPD52,RAB3GAP1,STAT3,MET,GNAI3,FLOT2,CDC42,LYN,RTN4,CD44,VAMP8,WFS1,STEAP3	36
Cell Cycle	senescence	senescence of kidney cortex cells						0.00559			VHL	1
Cancer, Organismal Injury and Abnormalities	serous adenocarcinoma	serous adenocarcinoma	0.000302			B2M,RAP2B,FN1,CROCC,EPHB2,TOP2B,SLC16A3,YES1,SLC7A5,KPNA2,NUP205,TBCD,CTNNB1,HNF4A,VARS,SLC25A12,ARFIP1,EGFR,PRKDC,GNAS,CWC22,TNPO1,STAT3,SEC11A,MYOF,CCNB1,PDAP1,MET,TLDC1,ITPR3,SNRNP200,MSH6,FLII,BROX,VAMP8,WFS1,STAG2	37
Cell Morphology	shape change	shape change of blood cells	0.000686		1.725	RAP1B,SRC,CD47,FN1,CDC42,LYN,RAC1,CD44,PLCG1,GNA13	10
Cancer, Cell Morphology, Organismal Injury and Abnormalities	shape change	shape change of cancer cells	0.00101			CDC42,GNA13,VHL	3
Cell Morphology	shape change	shape change of colorectal cancer cell lines	0.000263			RAP2B,RAP1B,SRC,RAC1	4
Cell Morphology, Connective Tissue Development and Function	shape change	shape change of fibroblast cell lines	1.79e-05		1.549	MET,SRC,RHOG,FN1,CDC42,SORBS1,RAC1,RTN4,VIM,EPHA2,ITGB3	11	0.00215			MARCKS,GNA11,RTN4,VIM	4
Cell Morphology, Renal and Urological System Development and Function	shape change	shape change of kidney cell lines	0.000803			MET,ARF6,FN1,SORBS1,RAC1,VIM,ITGB3	7
Cell Morphology	shape change	shape change of plasma membrane	0.000315		1.709	SRC,ARF6,CYFIP1,CDC42,ANXA5,RAC1,GNA13	7
Cell Morphology	shape change	shape change of prostate cancer cell lines	0.000688			FN1,CDC42,EPHA2	3
Cell Morphology	shape change	shape change of tumor cell lines	8.47e-06		1.927	RAP1B,CD81,RAP2B,RUNX1,SRC,FN1,PTPN14,GNAQ,RAC1,MET,CDC42,ANXA5,LYN,GNA13,EPHA2,EGFR	16
Cell Morphology	shape	shape of breast cancer cell lines						0.00559			VIM	1
Cell Morphology, Skeletal and Muscular System Development and Function	shape	shape of muscle cell lines						0.00559			SHC1	1
Developmental Disorder, Hereditary Disorder, Neurological Disease, Ophthalmic Disease, Organismal Injury and Abnormalities, Skeletal and Muscular Disorders	short stature, optic nerve atrophy, and Pelger-Huet anomaly	short stature, optic nerve atrophy, and Pelger-Huet anomaly						0.00559			NBAS	1
Cardiovascular Disease, Hematological Disease	sideroblastic anemia	sideroblastic anemia	0.000263			YARS2,ABCB7,SF3B1,DNMT1	4
Cell Morphology, Cellular Assembly and Organization	size	size of actin stress fibers						0.00559			LIMA1	1
Cell Morphology	size	size of cells	0.000195			B2M,FN1,RAB5C,MID1,RPS6KA3,RAB5B,RICTOR,TAP1,ITGB3,SCARB2,CD47,ARF6,SORBS1,FASN,ACTN1,EGFR,SRC,GNAS,AP3D1,CLTC,GNAQ,RAC1,CLASP2,BAX,MET,RAB1B,CDC42,LYN,RTN4,CD44,TMPO,MSN	32	0.000443			PRDX3,MYH9,KRT8,RAB5C,SOD2,SLC9A3R1,ANXA1,LIMA1,RTN4,RAB9A,KRT18,ACTN1	12
Cell Morphology, Endocrine System Development and Function, Nervous System Development and Function, Organ Morphology, Organismal Development, Reproductive System Development and Function	size	size of corticotroph cells						0.00559			ANXA1	1
Cell Morphology, Cellular Assembly and Organization, Nervous System Development and Function, Tissue Morphology	size	size of dendritic trees	0.00101			MET,RTN4,BAX	3
Embryonic Development, Organismal Development, Tissue Morphology	size	size of embryo	0.000209			HUWE1,CUL4B,DAD1,FN1,SLC2A1,RAC1,NCSTN,STAT3,RICTOR,IGF2R,MTCH2,TOP2B,UBR4,KIF5B,CSE1L,STXBP3,FKBP8,IKBKAP,ACACA,CTNNB1,HNF4A,TFB1M,LIG3,EGFR	24
Cell Morphology, Digestive System Development and Function, Organ Morphology, Organismal Development, Tissue Morphology	size	size of goblet cells						0.00559			KRT8	1
Cell Morphology, Cellular Assembly and Organization	size	size of membrane buds						0.00559			MYH9	1
Cell Morphology, Nervous System Development and Function, Tissue Morphology	size	size of neurons	0.000175			B2M,MET,AP3D1,CLTC,RTN4,BAX,CLASP2,RICTOR,TAP1,MSN	10
Cell Morphology, Cellular Assembly and Organization, Nervous System Development and Function, Tissue Morphology	size	size of presynaptic terminals	0.00013			B2M,CLASP2,TAP1	3
Cell Morphology, Cellular Assembly and Organization	size	size of secretory granules	0.000438			RAB5C,AP3D1,RAB5B	3	5.85e-06			KRT8,RAB5C,KRT18	3
Cell Morphology, Cellular Assembly and Organization, Nervous System Development and Function, Tissue Morphology	size	size of synaptic vesicles	0.000566			AP3D1,CLTC	2
Cell Morphology, Cellular Assembly and Organization, Digestive System Development and Function, Endocrine System Development and Function, Organ Morphology, Organismal Development	size	size of zymogen granules						3.09e-05			KRT8,KRT18	2
Cell Signaling	small GTPase mediated signal transduction	small GTPase mediated signal transduction	0.000345			RAP1B,SRC,BRK1,RAC1,TAX1BP3,OGT,CDH2,ARF6,RHOG,RRAS2,CYFIP1,RAB6C/WTH3DI,GNA13,HACD3,DNMT1	15
Cancer, Organismal Injury and Abnormalities, Skeletal and Muscular Disorders	smooth muscle tumor	smooth muscle tumor						0.000687			TOP2B,SHC1,ALDH1B1,SOD2,ALDH1A1,PCCA,SDPR,RAB9A,FTH1	9
Hereditary Disorder, Neurological Disease, Organismal Injury and Abnormalities, Skeletal and Muscular Disorders	spinal muscular atrophy proximal adult dominant	spinal muscular atrophy proximal adult dominant						0.00559			VAPB	1
Cancer, Cardiovascular Disease, Neurological Disease, Organismal Injury and Abnormalities	sporadic cerebellar hemangioblastoma	sporadic cerebellar hemangioblastoma						0.00559			VHL	1
Cancer, Organismal Injury and Abnormalities, Renal and Urological Disease	sporadic renal clear cell cancer	sporadic renal clear cell cancer						0.00559			VHL	1
Cell Morphology	sprouting	sprouting	0.000219		1.799	RUNX1,TPBG,CAMK4,FN1,EPHB2,RPS6KA3,MID1,PTPRF,STIM2,ITGB3,ARF6,RHOG,RUNX2,CTNNB1,SRC,RAC1,EIF4G3,STAT3,CLASP2,KMT2A,MET,CDH2,UBQLN2,CDC42,CD44,RTN4,VHL	27
Cell Morphology, Cellular Assembly and Organization, Cellular Development, Cellular Function and Maintenance, Cellular Growth and Proliferation, Nervous System Development and Function, Organ Morphology, Tissue Development	sprouting	sprouting of corticospinal neurons						0.00559			RTN4	1
Cell-To-Cell Signaling and Interaction, Cellular Assembly and Organization	stabilization	stabilization of intercellular junctions						0.0055			TJP2,HNF4A	2
Cellular Assembly and Organization, Hair and Skin Development and Function	stabilization	stabilization of keratin intermediate filaments						3.09e-05			KRT8,KRT18	2
Cancer, Organismal Injury and Abnormalities, Respiratory Disease	non-small cell lung carcinoma	stage 1 metastatic non-small-cell lung carcinoma	0.00089			B2M,FN1,RHOC,ACTR10,EGFR	5
Cancer, Organismal Injury and Abnormalities, Respiratory Disease	non-small cell lung carcinoma	stage 1 non-small cell lung carcinoma	0.00104			B2M,FN1,RHOC,ACTR10,CD44,EGFR	6
Cancer, Organismal Injury and Abnormalities, Renal and Urological Disease	renal clear cell adenocarcinoma	stage 3 renal clear cell adenocarcinoma						0.00559			VHL	1
Connective Tissue Development and Function, Skeletal and Muscular System Development and Function	strength	strength of humerus						0.00559			SLC9A3R1	1
Cell Morphology, Cellular Assembly and Organization	structure	structure of plasma membrane						0.00559			SCP2	1
Endocrine System Development and Function	substitution	substitution of acinar gland cells						0.00559			KRT8	1
Connective Tissue Development and Function, Tissue Development	substitution	substitution of adipose tissue						0.00559			KRT8	1
Cancer, Dermatological Diseases and Conditions, Organismal Injury and Abnormalities	superficial spreading melanoma	superficial spreading melanoma	0.00101			CSE1L,RAC1,CTNNB1	3
Cancer, Gastrointestinal Disease, Hereditary Disorder, Organismal Injury and Abnormalities	susceptibility to alcohol-related esophageal cancer	susceptibility to alcohol-related esophageal cancer						0.00559			ALDH2	1
Organismal Injury and Abnormalities	susceptibility to hangover	susceptibility to hangover						0.00559			ALDH2	1
Digestive System Development and Function, Gastrointestinal Disease, Hepatic System Development and Function, Hepatic System Disease, Infectious Diseases, Inflammatory Disease, Inflammatory Response, Organ Development, Organismal Injury and Abnormalities	susceptibility to hepatitis C virus	susceptibility to hepatitis C virus						9.25e-05			KRT8,KRT18	2
Cardiovascular Disease, Endocrine System Disorders, Gastrointestinal Disease, Hereditary Disorder, Metabolic Disease, Organismal Injury and Abnormalities	susceptibility to microvascular complications of diabetes type 6	susceptibility to microvascular complications of diabetes type 6						0.00559			SOD2	1
Gastrointestinal Disease, Hepatic System Disease, Organismal Injury and Abnormalities	susceptibility to noncryptogenic cirrhosis	susceptibility to noncryptogenic cirrhosis						3.09e-05			KRT8,KRT18	2
Cell-To-Cell Signaling and Interaction	synaptic depression	synaptic depression	2.47e-05		1.205	B2M,AP2A1,CAMK4,EPHB2,HLA-A,CLTC,GNAQ,RAC1,HIP1,BAX,TAP1,GNAI2,UBQLN2,DR1	14
Cell-To-Cell Signaling and Interaction, Embryonic Development, Nervous System Development and Function	synaptic transmission	synaptic transmission of pre-Botzinger complex	0.000566			MET,CD44	2
Carbohydrate Metabolism	synthesis	synthesis of carbohydrate						0.00388		0.277	RALA,ALDH1A1,BSG,SLC9A3R1,ANXA1,GOT1,ACADM,SH3KBP1,VHL	9
Small Molecule Biochemistry	synthesis	synthesis of carnitine						0.000306			ACADM,ALDH9A1	2
Nucleic Acid Metabolism, Small Molecule Biochemistry	synthesis	synthesis of NADPH	0.000255			ALDH2,FASN,SLC25A12	3
Cell Signaling, Small Molecule Biochemistry	synthesis	synthesis of nitric oxide						0.00322		0.186	HMGB1,GNAI3,SHC1,SOD2,ASS1,DDAH1,TXNRD1	7
Carbohydrate Metabolism, Lipid Metabolism, Small Molecule Biochemistry	synthesis	synthesis of phosphatidylinositol 4,5-diphosphate	0.000747			ARF6,CDC42,RAB35,RAC1	4
Free Radical Scavenging	synthesis	synthesis of reactive oxygen species	0.000667	Increased	2.348	S100A6,FN1,SNAP23,GGT1,ITGB3,ALDH2,CD47,CST3,ALDH3A2,EGFR,CUL4B,SRC,GNAS,LETM1,SLC2A1,RAC1,PLCG1,STAT3,BAX,MET,CDC42,LYN,CD44,RTN4,SLC25A10,AFG3L2,VHL,HSPB1,PRDX2	29	1.3e-05		-0.122	GPX1,TXNRD1,FDXR,HMGB1,SCO2,ALDH2,SHC1,SOD2,ANXA1,RTN4,SQSTM1,PRCP,VHL,FTH1	14
Lipid Metabolism, Small Molecule Biochemistry	targeting	targeting of cholesterol						0.00559			SCP2	1
Post-Translational Modification, Protein Synthesis	tetramerization	tetramerization of protein						0.00138			SOD2,ALDH1A1,PFKP,ACADM,TXNRD1	5
Cellular Assembly and Organization	trafficking	trafficking of vesicles	0.000327			ANXA5,RAB7A,RAC1,AP2A2,RAB6A	5
Cellular Function and Maintenance, Molecular Transport	transcytosis	transcytosis	0.000394			USO1,SRC,YES1,VPS35,RAC1	5
Cellular Movement	transendothelial migration	transendothelial migration of tumor cell lines	0.00103	Increased	2.213	SRC,CDC42,RAC1,CD44,ALCAM	5
Cancer, Organismal Injury and Abnormalities	transformation	transformation of epithelial cells	0.000449		1.387	MET,SRC,BAX,STAT3,CTNNB1,EPHA2	6
Cancer, Organismal Injury and Abnormalities	transformation	transformation of erythroblasts	0.000566			SRC,EGFR	2
Cancer, Organismal Injury and Abnormalities, Reproductive System Disease	tumorigenesis	tumorigenesis of genital organ	9.22e-05		-0.447	TPBG,NDUFA9,POR,NUP93,CSE1L,TPM4,HNF4A,SLC25A12,AMACR,PHIP,SLC2A1,STAT3,CLASP2,MET,TLDC1,ITPR3,ALCAM,TMEM33,EPHX1,INF2,SKIV2L2,GBP1,DNAJC13,TAP1,NAA15,OGT,YES1,CD47,SORBS1,ASPH,LNPEP,TBC1D10B,LIG3,DHX9,PRKDC,WDR36,NSDHL,YKT6,RHOC,SLC25A3,VIM,PDPR,SLC25A1,HIP1,IGF2R,UBR4,LYN,PSAP,STAG2,AP1G1,RANBP2,NOC3L,PTPN14,AP1B1,RGPD4 (includes others),RUNX2,XPO1,PELP1,WDR11,MDN1,MICAL2,TNPO1,KIF4A,SMARCA5,PS…	205	0.00022			PHLDA1,MYH9,FARP1,ASS1,IFI16,RAB9A,TXNDC5,RBM3,SOD2,ALDH1A1,CSE1L,SDPR,AMPH,HNF4A,GSTK1,LACTB,ALDH1B1,TJP2,MYH14,KRT80,ALDH9A1,TXNRD1,SLC3A2,TLDC1,BSG,SCP2,RTN4,ALCAM,KRT18,VHL,FTH1,RNPEP,ALDH4A1,USP14,RALA,HEATR1,GNA11,COL4A2,GCDH,AKAP2,TOP2B,SHC1,ANXA1,IDH3A,ACADM,ACTN1,DPP4,NSDHL,APBB1IP,VIM,PFKP,PCCA,ANXA3,TP53BP1,VWA8,GLDC	56
Cancer, Organismal Injury and Abnormalities, Respiratory Disease	tumorigenesis	tumorigenesis of lung carcinoma	0.000142			SRC,CD44,STAT3,VHL,EGFR	5
Cancer, Organismal Injury and Abnormalities	tumorigenesis	tumorigenesis of malignant tumor	0.000165		1.546	DCBLD2,SRC,PRKDC,STAT6,GNAQ,RPS6KA3,BAX,CASK,FNDC3B,HIP1,STAT3,KMT2A,GNAI2,MET,ALDH2,CD44,CTNNB1,MTDH,VHL,EGFR	20
Cancer, Organismal Injury and Abnormalities, Respiratory Disease	tumorigenesis	tumorigenesis of non small cell lung adenocarcinoma	0.000353			CD44,STAT3,VHL,EGFR	4
Cancer, Organismal Injury and Abnormalities, Reproductive System Disease	tumorigenesis	tumorigenesis of reproductive tract	0.00019			RAP2B,AGPS,TPBG,GFPT1,NDUFA9,CROCC,TM9SF2,MT-CO2,FNDC3B,RICTOR,ITGB3,POR,SGPL1,NUP93,CSE1L,HNF4A,TPM4,TAPBP,SLC25A12,ARFIP1,DNMT1,FAM127A,PHIP,WDR43,TPD52,STAT3,COPB1,MET,TLDC1,CDH2,BSG,AAAS,ITPR3,NCLN,RTN4,ALCAM,SEC22B,TMEM33,EPHA2,INF2,EPHX1,BMS1,FN1,GBP1,SKIV2L2,HLA-A,PRPF8,CTNNA1,DNAJC13,EIF4G1,TAP1,VTI1B,TOP2B,NAA15,OGT,CD47,YES1,SLC16A3,SEC61A1,RIF1,PGK2,SORBS1,SLC12A9,ANXA5,STIM1,NUP205,LN…	178	0.000392			PHLDA1,MYH9,FARP1,IFI16,RAB9A,TXNDC5,SOD2,ALDH1A1,CSE1L,SDPR,AMPH,HNF4A,GSTK1,LACTB,ALDH1B1,TJP2,MYH14,TXNRD1,TLDC1,BSG,SCP2,RTN4,ALCAM,KRT18,VHL,RNPEP,FTH1,ALDH4A1,USP14,RALA,HEATR1,GNA11,COL4A2,GCDH,AKAP2,TOP2B,ANXA1,IDH3A,ACADM,ACTN1,DPP4,NSDHL,APBB1IP,VIM,PFKP,PCCA,ANXA3,TP53BP1,VWA8,GLDC	50
Cancer, Organismal Injury and Abnormalities	tumorigenesis	tumorigenesis of schwannoma cell lines						0.00559			RALA	1
Cancer, Organismal Injury and Abnormalities	tumorigenesis	tumorigenesis of tissue	3.98e-06		1.565	ERGIC3,TPBG,QARS,POR,CSE1L,GNA13,SLC2A1,FAM120A,NUP107,ITPR3,ALCAM,PSMD1,EPHX1,GBP1,ARPC1B,SLC1A5,MID1,MTCH1,TAP1,NCBP1,BRK1,SLC25A3,SLC25A1,IGF2R,KPNB1,MTHFD1L,LYN,TFB1M,AP1G1,RANBP2,RAB14,PTPN14,AP1B1,RGPD4 (includes others),TMED7,SEC63,NT5DC1,STK39,MDN1,IARS2,DYNLRB1,DYNC1H1,CAND1,TMEM70,LSM1,SGPP1,MOV10,SLC25A10,VHL,HSPB1,THOC5,WDR3,PLGRKT,GGT1,ALDH2,RNF213,SRC,IPO4,S100A13,RRAS2,BROX,SLC25A5…	423
Amino Acid Metabolism, Drug Metabolism, Small Molecule Biochemistry, Vitamin and Mineral Metabolism	turnover	turnover of folic acid						0.00559			FTH1	1
Cancer, Hematological Disease, Immunological Disease, Organismal Injury and Abnormalities	type M4 acute myeloid leukemia	type M4 acute myeloid leukemia						0.000402			TOP2B,PPP1R13L,ANXA1	3
Cancer, Hematological Disease, Immunological Disease, Organismal Injury and Abnormalities	type M6 acute myeloid leukemia	type M6 acute myeloid leukemia	0.00101			TOP2B,POR,PPP1R13L	3	0.00109			TOP2B,PPP1R13L	2
Neurological Disease	typical amyotrophic lateral sclerosis	typical amyotrophic lateral sclerosis						0.00559			VAPB	1
Cell Signaling, Post-Translational Modification	tyrosine phosphorylation	tyrosine phosphorylation of protein	6.52e-05	Increased	2.862	CD81,SRC,FN1,PTPN14,RAC1,PLCG1,HIP1,ITGB3,SLC3A2,MET,CD47,BSG,LYN,CD44,PSAP,EGFR	16
Organismal Injury and Abnormalities	ulcer	ulcer						0.00146			HMGB1,DPP4,ANXA1,GPX1,COL4A2	5
Amino Acid Metabolism, Molecular Transport, Small Molecule Biochemistry	uptake	uptake of L-tyrosine	0.000566			SLC7A5,SLC3A2	2
Organismal Injury and Abnormalities, Renal and Urological Disease	urination disorder	urination disorder						0.00479	Decreased	-2	DPP4,MYH9,SOD2,PCCA,SLC9A3R1,PCCB,GCDH	7
Cancer, Organismal Injury and Abnormalities	urogenital cancer	urogenital cancer	0.000291		1	NDUFA9,SUN2,POR,NUP93,CSE1L,GNA13,TPM4,HNF4A,SLC25A12,AMACR,PHIP,SLC2A1,STAT3,CLASP2,MET,TLDC1,ITPR3,ALCAM,PSMD1,TMEM33,EPHX1,INF2,PRDX2,SKIV2L2,GBP1,ESYT1,DNAJC13,TAP1,NAA15,OGT,YES1,CD47,SORBS1,ATP5J2,LNPEP,ASPH,TBC1D10B,LIG3,DHX9,PRKDC,PTCD3,WDR36,NSDHL,YKT6,RHOC,BRK1,SLC25A3,VIM,PDPR,HIP1,SEC11A,IGF2R,UBR4,PSAP,STAG2,AP1G1,RANBP2,DAD1,NOC3L,PTPN14,AP1B1,RGPD4 (includes others),RUNX2,XPO1,PELP…	221	0.00442			PHLDA1,MYH9,FARP1,ASS1,IFI16,RAB9A,TXNDC5,RBM3,SOD2,ALDH1A1,CSE1L,AMPH,HNF4A,GSTK1,LACTB,ALDH1B1,TJP2,MYH14,KRT80,ALDH9A1,TXNRD1,SLC3A2,TLDC1,BSG,SCP2,RTN4,ALCAM,KRT18,VHL,RNPEP,ALDH4A1,USP14,RALA,HEATR1,COL4A2,GCDH,AKAP2,TOP2B,SHC1,ANXA1,IDH3A,HSD17B4,ACADM,ACTN1,DPP4,NSDHL,APBB1IP,CDH6,VIM,PFKP,ANXA3,TP53BP1,VWA8,GLDC,EHHADH	55
Cancer, Organismal Injury and Abnormalities, Reproductive System Disease, Skeletal and Muscular Disorders	uterine leiomyoma	uterine leiomyoma						0.00235			ALDH1B1,SOD2,ALDH1A1,PCCA,SDPR,RAB9A,FTH1	7
Cancer, Organismal Injury and Abnormalities, Reproductive System Disease	uterine tumor	uterine tumor						0.00379			ALDH4A1,RALA,FARP1,IFI16,GNA11,RAB9A,TXNDC5,COL4A2,TOP2B,SOD2,ALDH1A1,CSE1L,ANXA1,SDPR,AMPH,IDH3A,HNF4A,ACADM,ACTN1,LACTB,GSTK1,ALDH1B1,DPP4,NSDHL,APBB1IP,VIM,PFKP,PCCA,BSG,SCP2,ANXA3,KRT18,TP53BP1,VWA8,GLDC,VHL,FTH1,RNPEP	38
Cancer, Cardiovascular Disease, Organismal Injury and Abnormalities	vascular tumor	vascular tumor	8.12e-05			RANBP2,STMN2,HLA-A,PRPF8,CTNNA1,RICTOR,POR,TOP2B,RNF213,CTNNB1,DNMT1,EGFR,RPN1,PRKDC,PLCG1,STAT3,HIP1,IGF2R,KMT2A,MET,CDH2,MSH6,SF3B1,ALCAM,VHL,MSN	26
Cardiovascular System Development and Function, Embryonic Development, Organ Development, Organismal Development, Reproductive System Development and Function, Tissue Development	vasculogenesis	vasculogenesis of labyrinthine zone of placenta						0.00559			VHL	1
Infectious Diseases	infection	Viral Infection	6.6e-15	Increased	5.79	SPCS1,EIF3C,RAB5C,CROCC,RAB2A,AP2B1,TM9SF2,MTX1,LRPAP1,ITGB3,POR,SGPL1,CSE1L,VAMP3,VAPB,UAP1,HNF4A,STAT6,SLC2A1,PGRMC2,NUP107,STAT3,COPB1,ADAR,RPL10A,AP1S1,RAB1B,BSG,EPHA2,PRDX2,RAP1B,AP2A1,FN1,GBP1,ARPC1B,HLA-A,PRPF8,PFKL,TAP1,USP39,TOP2B,OGT,CD47,ARF6,CST3,ANXA5,NUP205,CTNNB1,EGFR,DHX9,RHOC,TMED2,PLCG1,HIP1,IGF2R,STX10,LOC102724159/PWP2,COPG1,KPNB1,LAMP2,PIGK,SF3B1,CD44,AFG3L2,TRIM25,CD81,RANBP…	114
Cancer, Cardiovascular Disease, Dermatological Diseases and Conditions, Developmental Disorder, Hereditary Disorder, Neurological Disease, Organismal Injury and Abnormalities	Von Hippel Lindau syndrome type 2A	Von Hippel Lindau syndrome type 2A						0.00559			VHL	1
Cancer, Cardiovascular Disease, Dermatological Diseases and Conditions, Developmental Disorder, Hereditary Disorder, Neurological Disease, Organismal Injury and Abnormalities	Von Hippel-Lindau syndrome type 2B	Von Hippel-Lindau syndrome type 2B						0.00559			VHL	1
Cancer, Cardiovascular Disease, Dermatological Diseases and Conditions, Developmental Disorder, Hereditary Disorder, Neurological Disease, Organismal Injury and Abnormalities	Von Hippel-Lindau syndrome type 2C	Von Hippel-Lindau syndrome type 2C						0.00559			VHL	1
Cancer, Hematological Disease, Immunological Disease, Organismal Injury and Abnormalities	Waldenstrom's macroglobulinemia	Waldenstrom's macroglobulinemia	5.52e-05			AMACR,FN1,HAT1,RAC1,PLCG1,STAT3,PTPRF,ITGB3,PRKCI,FASN,COMT,KPNA2,PSMD1,STIM1,VHL,EGFR	16
Developmental Disorder, Hereditary Disorder, Neurological Disease, Ophthalmic Disease, Organismal Injury and Abnormalities	Warburg Micro syndrome	Warburg Micro syndrome	5.28e-05			RAB3GAP2,RAB18,RAB3GAP1	3
Organismal Injury and Abnormalities	wound	Wound						0.000779			HMGB1,SOD2,ANXA1,LIMA1,VIM,PRCP,SLC3A2	7
Developmental Disorder, Hereditary Disorder, Neurological Disease, Organismal Injury and Abnormalities	X linked mental retardation syndromic turner type	X linked mental retardation syndromic turner type						0.00559			HUWE1	1
