# Supplementary material for: VHL deficiency augments anthracycline sensitivity of clear cell renal cell carcinomas by down-regulating ALDH2
Source: Nat Commun. 2017 Jun 15;8:15337. doi: 10.1038/ncomms15337 (PMC5481740; doi:10.1038/ncomms15337)
Supplement: Supplementary Data 12 — Comparison of the pathway analysis in RCC4 and 786-O. [file ncomms15337-s13.xlsx]

## Sheet: Sheet1
Ingenuity Canonical Pathways	RCC4.-logP	RCC4.zScore	RCC4.Ratio	RCC4.Molecules	786O.-logP	786O.zScore	786O.Ratio	786O.Molecules
					8.3		0.346	B2M,ARF6,AP2A1,AP2M1,AP2B1,CANX,PSAP,AP1B1,AP2A2
					7.98		0.125	M6PR,B2M,RAB5C,YKT6,ATP6V1C1,HLA-A,RAB7A,CANX,RAB5B,TAP1,VTI1B,DYNLRB1,DYNC1H1,LAMP2,ATP6V1H,VAMP3,GOSR1,PRDX2
					7.72		0.147	B2M,SRC,AP2M1,AP2A1,HLA-A,AP2B1,CLTC,RAC1,PLCG1,AP1B1,AP2A2,ITGB3,PRKCI,RRAS2,CDC42
					7.4		0.438	KPNB1,RANBP2,CSE1L,TNPO1,XPO1,KPNA2,IPO5
					6.98		0.169	B2M,SRC,RAB5C,FLOT2,HLA-A,COPA,COPG2,RAB5B,COPB1,COPG1,ITGB3,EGFR
					6.56		0.0964	MYO6,SRC,AP2M1,AP2A1,RAB5C,ARPC1B,EPHB2,AP2B1,CLTC,RAB7A,RAC1,RAB5B,HIP1,AP1B1,AP2A2,ITGB3,MET,ARF6,CDC42
					5.5		0.205	TARS2,RARS,YARS2,IARS2,CARS2,VARS,IARS,QARS
					5.38		0.121	B2M,AP1S1,AP2A1,AP2M1,HLA-A,AP2B1,PPP2R5D,CLTC,PLCG1,AP1B1,AP2A2,AP1G1
Remodeling of Epithelial Adherens Junctions	2.18		0.0441	RALA,RAB5C,ACTN1	5.34	2.1213203436	0.147	MET,SRC,ARF6,RAB5C,ARPC1B,RAB7A,CTNNA1,RAB5B,CTNNB1,ACTN1
G Beta Gamma Signaling	1.88		0.0341	GNAI3,SHC1,GNA11	5.11	3.3166247904	0.125	GNAI2,SRC,GNAI3,RRAS2,PRKCI,GNAS,CDC42,GNAQ,PLCG1,GNA13,EGFR
Epithelial Adherens Junction Signaling	1.31		0.0205	MYH9,MYH14,ACTN1	4.97		0.0959	RAP1B,SRC,ARPC1B,RAC1,CTNNA1,MET,CDH2,YES1,RRAS2,CDC42,SORBS1,CTNNB1,ACTN1,EGFR
					4.72	3.0508510792	0.0862	RAP1B,SRC,GNAS,ARPC1B,EPHB2,GNAQ,RAC1,STAT3,GNAI2,GNAI3,RRAS2,CDC42,SORBS1,GNA13,EPHA2
Tight Junction Signaling	1.84		0.024	MYH9,TJP2,MYH14,VAPA	4.31		0.0838	YKT6,PPP2R5D,VAPA,RAC1,CTNNA1,SYMPK,CASK,VTI1B,PRKCI,CDC42,VAMP3,STX4,GOSR1,CTNNB1
					4.24	2	0.123	GNAI2,GNAI3,GNAS,CDC42,EPHB2,GNAQ,RAC1,GNA13,CTNNB1
					4.23	3.1622776602	0.0824	STAT6,SRC,GNAS,RHOC,GNAQ,PLCG1,STAT3,GNAI2,GNAI3,YES1,PRKCI,RHOG,LYN,GNA13
					4.14	-2.5298221281	0.0809	SRC,GNAS,ARPC1B,RHOC,RAC1,GNAQ,GNAI2,GNAI3,CDH2,RHOG,CDC42,CD44,GNA13,MSN
					4.13	3.1622776602	0.108	SRC,ARF6,YES1,PRKCI,ARPC1B,CDC42,LYN,VAMP3,RAC1,PLCG1
					3.88	2.8284271247	0.111	MET,SRC,ARF6,RRAS2,PRKCI,CDC42,RAC1,PLCG1,ITGB3
					3.79		0.0902	SRC,YES1,RRAS2,CDC42,GNAQ,LYN,RPS6KA3,RAC1,GNA13,ITGB3,EGFR
					3.77	3.4641016151	0.0788	GNAI2,SRC,GNAI3,RRAS2,RHOG,PRKCI,GNAS,RHOC,ITPR3,GNAQ,LYN,RAC1,GNA13
					3.7	2.8867513459	0.0822	GNAI2,PNPLA8,GNAI3,RRAS2,PRKCI,GNAS,PPP2R5D,ITPR3,GNAQ,LYN,PLCG1,GNA13
					3.64	2.3333333333	0.103	GNAI2,GNAI3,RRAS2,PRKCI,CAMK4,GNAS,ITPR3,GNAQ,PLCG1
					3.59	2.8401877872	0.0685	RAP1B,RAP2B,SRC,ARPC1B,RHOC,RAC1,PLCG1,ITGB3,ARF6,RHOG,RRAS2,CDC42,CAPN1,ARF4,ACTN1
					3.57	3.3166247904	0.0853	GNAI2,SRC,GNAI3,RRAS2,PRKCI,GNAS,CDC42,ITPR3,GNAQ,RAC1,EGFR
					3.52	2.7136021012	0.084	GNAI2,SRC,GNAI3,RRAS2,PRKCI,PPP2R5D,GNAQ,LYN,PLCG1,BCAP31,EGFR
Signaling by Rho Family GTPases	1.3		0.0162	GNAI3,GNA11,CDH6,VIM	3.51	2.110579412	0.0648	GNAS,ARPC1B,RHOC,RAC1,GNAQ,VIM,STMN1,GNAI2,GNAI3,CDH2,PRKCI,RHOG,CYFIP1,CDC42,GNA13,MSN
Androgen Signaling	1.61		0.027	GNAI3,SHC1,GNA11	3.49	1	0.0901	GNAI2,SRC,GNAI3,PRKCI,CAMK4,GNAS,GNAQ,GNA13,POLR2B,GTF2A1
					3.42		0.069	GNAS,CAMK4,PPP2R5D,RAC1,GNAQ,STMN1,GNAI2,GNAI3,PRKCI,RRAS2,CDC42,PPP1R7,ITPR3,GNA13
					3.42	3.2071349029	0.069	GNAI2,SRC,GNAI3,RRAS2,RHOG,PRKCI,CAMK4,GNAS,RHOC,ITPR3,GNAQ,PLCG1,GNA13,EGFR
					3.29	2.7136021012	0.0703	GNAS,CAMK4,HLA-A,GNAQ,PLCG1,GNAI2,GNAI3,RRAS2,ITPR3,LYN,XPO1,IKBKAP,GNA13
					3.27	3.2071349029	0.0667	GNAI2,RAP1B,SRC,GNAI3,PRKCI,CDC42,CTNNA1,RAC1,CD44,PLCG1,CTNNB1,ACTN1,ITGB3,MSN
					3.23	1.6329931619	0.0633	RAP1B,SRC,GNAS,CAMK4,RHOC,GNAQ,RAC1,RPS6KA3,PLCG1,PRKCI,RHOG,RRAS2,ITPR3,LYN,GNA13
					3.19	2.5298221281	0.0826	GNAI2,GNAI3,RRAS2,PRKCI,CAMK4,GNAS,ARPC1B,CDC42,ITPR3,RAC1
					3.16		0.0891	SRC,RRAS2,RHOG,PRKCI,RHOC,ITPR3,GNAQ,GNA13,EGFR
					3.15		0.0535	RAP1B,RAP2B,PRKDC,SRC,GNAS,RHOC,HAT1,GNAQ,CTNNA1,RAC1,NCSTN,BAX,GNAI2,GNAI3,RRAS2,PRKCI,RHOG,CDC42,GNA13,CTNNB1
					3.03		0.0694	SRC,CDH2,RRAS2,RHOG,RHOC,CDC42,SORBS1,CTNNA1,RAC1,CTNNB1,ACTN1,RAB8B
					3.03	3.0508510792	0.066	GNAI2,SRC,GNAI3,RRAS2,RHOG,PRKCI,GNAS,RHOC,RAC1,GNA13,BAX,ITGB3,EGFR
					2.99	2.1213203436	0.0653	EIF3C,RRAS2,RHOG,PRKCI,RHOC,PPP2R5D,RPS6KA3,RAC1,EIF4G3,EIF3E,EIF4G1,RICTOR,EIF3L
					2.87	2.1213203436	0.0811	GNAI2,RAP1B,GNAI3,PRKCI,CAMK4,GNAS,ITPR3,GNAQ,PLCG1
					2.85		0.3	ANXA5,ATP2A2,ATP2B4
					2.83	1.889822365	0.0986	GNAI2,SRC,GNAI3,RRAS2,CAMK4,GNAQ,PLCG1
					2.76		0.135	B2M,HLA-A,CANX,TAPBP,TAP1
					2.75	1	0.0679	GNAI2,GNAI3,PRKCI,CAMK4,GNAS,PPP1R7,PPP2R5D,ITPR3,GNAQ,PLCG1,ATP2A2
					2.68	2.4494897428	0.107	RRAS2,RHOG,ARPC1B,RHOC,CDC42,RAC1
					2.62		0.0655	GNAI2,SRC,GNAI3,RRAS2,PRKCI,GNAS,ITPR3,GNAQ,PLCG1,CTNNB1,EGFR
					2.52		0.1	SLC25A6,SLC25A3,IKBKAP,SLC25A10,BAX,SLC25A5
Phenylethylamine Degradation I	1.65		0.25	ALDH2,	2.48		0.5	ALDH2,ALDH3A2
					2.42	2.4494897428	0.0952	SRC,RRAS2,GNAQ,RPS6KA3,GNA13,EGFR
					2.38		0.0824	GNAI2,GNAI3,PRKCI,GNAS,ITPR3,GNAQ,PLCG1
					2.34		0.0734	NDUFA9,CYC1,NDUFB5,ATP5J2,NDUFB6,MT-CO3,MT-CO2,UQCRQ
					2.32	1.6329931619	0.0909	PRKCI,CAMK4,HLA-A,ITPR3,PLCG1,ATP2A2
					2.32	2.1213203436	0.0598	GNAI2,GNAI3,RRAS2,PRKCI,CAMK4,GNAS,ITPR3,GNAQ,PLCG1,GNA13,POLR2B
					2.31	3.1622776602	0.0629	SRC,RRAS2,RHOG,RHOC,CDC42,ITPR3,RAC1,PLCG1,CTNNB1,EGFR
					2.28		0.0896	AP2A1,AP2M1,GNAS,AP2B1,AP1B1,AP2A2
					2.27	0	0.0539	PRKCI,YKT6,CAPN1,CLTC,GNAQ,VAMP3,BAX,GOSR1,POLR2B,HIP1,AP2A2,VTI1B,EGFR
					2.27	3.3166247904	0.0588	GNAI2,PNPLA8,SRC,GNAI3,RRAS2,PRKCI,GNAS,ITPR3,GNAQ,PLCG1,GNA13
					2.22	2.4494897428	0.087	SRC,RRAS2,CDC42,RAC1,ITGB3,EGFR
					2.22		0.087	GNAI2,GNAI3,PRKCI,CAMK4,GNAS,PLCG1
					2.2	2.8284271247	0.0696	MET,RAP1B,RRAS2,PRKCI,CDC42,RAC1,PLCG1,STAT3
					2.16	2.8284271247	0.0684	RAP1B,RRAS2,RHOG,CDC42,RPS6KA3,RAC1,PLCG1,BAX
					2.16	1.889822365	0.0684	RRAS2,PRKCI,ARPC1B,CYFIP1,CDC42,BRK1,RAC1,CD44
					2.16	1.6329931619	0.0845	GNAI2,GNAI3,PRKCI,CAMK4,GNAQ,PLCG1
					2.13		0.0833	GNAI2,GNAI3,GNAS,ITPR3,GNAQ,PLCG1
					2.1		0.333	SPTLC1,SPTLC2
					2.1		0.333	GFPT1,UAP1
Zymosterol Biosynthesis	1.48		0.167	NSDHL,	2.1		0.333	NSDHL,LBR
					2.1	2.4494897428	0.0822	SRC,RRAS2,RAC1,STAT3,IGF2R,EGFR
					2.09	2.6457513111	0.0667	RAP1B,RRAS2,PRKCI,CAMK4,PPP1R7,ITPR3,GNAQ,PLCG1
					2.09		0.0585	NDUFA9,CYC1,NDUFB5,ATP5J2,NDUFB6,NCSTN,MT-CO3,MT-CO2,CYB5R3,UQCRQ
					2.05	2.8284271247	0.0656	GNAI2,GNAI3,RHOG,RHOC,GNAQ,RAC1,PLCG1,GNA13
					1.98	1	0.0562	RAP2B,RAP1B,CAMK4,LETM1,ITPR3,MCU,ASPH,TPM4,ATP2A2,ATP2B4
					1.98		0.0562	SRC,RRAS2,CDC42,SORBS1,CTNNA1,RAC1,SYMPK,CTNNB1,ACTN1,RAB8B
					1.94	2	0.0877	SRC,RRAS2,CAPN1,ACTN1,EGFR
					1.93		0.0625	SRC,PRKDC,PELP1,RRAS2,RUNX2,POLR2B,GTF2A1,CARM1
					1.93		0.0625	CD81,RRAS2,PRKCI,CAMK4,ITPR3,LYN,RAC1,PLCG1
					1.9		0.0615	GNAI2,GNAI3,RRAS2,PRKCI,CAMK4,GNAS,ITPR3,RAC1
					1.89	2	0.0741	MET,RRAS2,SLC2A1,CDC42,RAC1,VHL
					1.77	1.2649110641	0.0521	GNAI2,SRC,GNAI3,RRAS2,PRKCI,CAMK4,GNAS,ITPR3,GNAQ,PLCG1
					1.76	2	0.0952	SRC,RRAS2,PRKCI,EGFR
					1.73		0.0682	RRAS2,PRKCI,CDC42,PLCG1,ITGB3,EGFR
					1.73	2.4494897428	0.0619	SRC,ARF6,RRAS2,CDC42,RAC1,ACTN1,ITGB3
ILK Signaling	2.31	-1	0.0255	MYH9,MYH14,VIM,KRT18,ACTN1	1.71	2.3333333333	0.051	RHOG,FN1,RHOC,CDC42,PPP2R5D,VIM,CTNNB1,RICTOR,ACTN1,ITGB3
					1.7		0.0471	B2M,USO1,DNAJB12,HLA-A,HSPE1,DNAJC13,PSMD1,PSMD3,TAP1,USP39,VHL,HSPB1
					1.68		0.12	PGK2,ENO2,PFKL
					1.67	1.8973665961	0.0503	RAP1B,SRC,RRAS2,PRKCI,PPP1R7,PPP2R5D,RAC1,PLCG1,STAT3,HSPB1
					1.64	2.2360679775	0.0735	SRC,ITPR3,PLCG1,STAT3,EGFR
					1.6		0.0583	RRAS2,PRKCI,ITPR3,GNAQ,RAC1,PLCG1,STAT3
					1.59	0.63245553203	0.0468	GNAI2,GNAI3,RRAS2,RHOG,CAMK4,GNAS,RHOC,GNAQ,PLCG1,GNA13,HSPB1
					1.59	2.2360679775	0.0714	RRAS2,RHOG,RHOC,CD44,ITGB3
					1.51		0.0606	SRC,RRAS2,CAPN1,RAC1,PLCG1,EGFR
					1.46	2	0.0658	RRAS2,CDC42,ITPR3,RAC1,PLCG1
					1.45	2.5298221281	0.0445	SRC,RRAS2,RHOG,GNAS,RHOC,RAC1,MSH6,BAX,STAT3,CTNNB1,EGFR
					1.43	1.6329931619	0.0534	CAMK4,ARPC1B,CDC42,HLA-A,ITPR3,RAC1,PLCG1
					1.43		0.0755	MET,RHOG,RHOC,RAC1
					1.43		0.154	NSDHL,LBR
					1.43		0.154	NSDHL,LBR
					1.43		0.154	NSDHL,LBR
					1.43		0.154	NNT,ACP2
					1.42	2.1213203436	0.05	RHOG,PRKCI,CAMK4,GNAS,RHOC,ITPR3,GNAQ,PLCG1
					1.41	1.133893419	0.053	GNAI2,GNAI3,RRAS2,PRKCI,GNAQ,PLCG1,ITGB3
					1.4		0.0938	GNAS,GNAQ,PLCG1
					1.39		0.0379	RAP1B,GNAS,ARPC1B,EPHB2,GNAQ,RAC1,PLCG1,MET,GNAI2,GNAI3,PRKCI,RRAS2,CDC42,RTN4,LNPEP,GNA13,EPHA2
					1.37		0.143	PRKDC,LIG3
Phenylalanine Degradation IV (Mammalian, via Side Chain)	2.57		0.143	ALDH2,GOT1	1.37		0.143	ALDH2,ALDH3A2
Actin Cytoskeleton Signaling	1.41	-1	0.0175	SHC1,MYH9,MYH14,ACTN1	1.33	1.6666666667	0.0439	RRAS2,FN1,ARPC1B,CYFIP1,CDC42,BRK1,RAC1,GNA13,ACTN1,MSN
4-hydroxyproline Degradation I	4.51		1	ALDH4A1,HOGA1	1.33		0.5	HOGA1,
					1.33		0.5	FASN,
					1.33		0.5	COMT,
					1.33		0.5	FASN,
					1.32		0.0602	STAT6,RRAS2,PRKCI,RAC1,STAT3
					1.32	1.6329931619	0.0545	RRAS2,PRKCI,CAMK4,PLCG1,IGF2R,EGFR
					1.32	0.53452248382	0.0385	RAP1B,GNAS,CAMK4,PTPN14,GNAQ,PLCG1,PTPRF,GNAI2,GNAI3,PRKCI,PPP1R7,ITPR3,GNA13,CTNNB1,AKAP1
Dopamine Degradation	5.85		0.143	ALDH2,ALDH1B1,ALDH4A1,ALDH1A1,ALDH9A1	1.3		0.0857	ALDH2,COMT,ALDH3A2
Stearate Biosynthesis I (Animals)	1.66		0.0488	ACOT9,HNF4A	1.3		0.0857	ACSL3,FASN,HNF4A
Fatty Acid β-oxidation I	7.67		0.188	ECHS1,SCP2,EHHADH,ACADM,HSD17B4,ACAA2
Histamine Degradation	7.26		0.263	ALDH2,ALDH1B1,ALDH4A1,ALDH1A1,ALDH9A1
Oxidative Ethanol Degradation III	7.02		0.238	ALDH2,ALDH1B1,ALDH4A1,ALDH1A1,ALDH9A1
Fatty Acid α-oxidation	6.91		0.227	ALDH2,ALDH1B1,ALDH4A1,ALDH1A1,ALDH9A1
Putrescine Degradation III	6.81		0.217	ALDH2,ALDH1B1,ALDH4A1,ALDH1A1,ALDH9A1
Ethanol Degradation IV	6.62		0.2	ALDH2,ALDH1B1,ALDH4A1,ALDH1A1,ALDH9A1
Tryptophan Degradation X (Mammalian, via Tryptamine)	6.62		0.2	ALDH2,ALDH1B1,ALDH4A1,ALDH1A1,ALDH9A1
Ethanol Degradation II	5.72		0.135	ALDH2,ALDH1B1,ALDH4A1,ALDH1A1,ALDH9A1
Noradrenaline and Adrenaline Degradation	5.55		0.125	ALDH2,ALDH1B1,ALDH4A1,ALDH1A1,ALDH9A1
Serotonin Degradation	4.23		0.0676	ALDH2,ALDH1B1,ALDH4A1,ALDH1A1,ALDH9A1
Glutaryl-CoA Degradation	4.13		0.2	EHHADH,HSD17B4,GCDH
Methylmalonyl Pathway	3.73		0.5	PCCA,PCCB
2-oxobutanoate Degradation I	3.51		0.4	PCCA,PCCB
Tryptophan Degradation III (Eukaryotic)	3.5		0.125	EHHADH,HSD17B4,GCDH
Superpathway of Methionine Degradation	3.13		0.0938	PCCA,PCCB,GOT1
NRF2-mediated Oxidative Stress Response	3.12	2	0.0311	USP14,SOD2,SQSTM1,TXNRD1,FTH1,GSTK1
Aryl Hydrocarbon Receptor Signaling	2.94		0.0357	ALDH1B1,ALDH4A1,ALDH1A1,ALDH9A1,GSTK1
Acyl-CoA Hydrolysis	2.71		0.167	ACOT9,HNF4A
Isoleucine Degradation I	2.57		0.143	ECHS1,EHHADH
Valine Degradation I	2.35		0.111	ECHS1,EHHADH
Glutathione Redox Reactions I	2.18		0.0909	GPX1,GSTK1
LPS/IL-1 Mediated Inhibition of RXR Function	2.09		0.0225	ALDH1B1,ALDH4A1,ALDH1A1,ALDH9A1,GSTK1
L-cysteine Degradation III	1.95		0.5	GOT1,
Proline Degradation	1.95		0.5	ALDH4A1,
Aspartate Biosynthesis	1.78		0.333	GOT1,
Glutamate Degradation II	1.78		0.333	GOT1,
L-carnitine Biosynthesis	1.78		0.333	ALDH9A1,
N-acetylglucosamine Degradation I	1.78		0.333	AMDHD2,
Thiosulfate Disproportionation III (Rhodanese)	1.78		0.333	TST,
Xenobiotic Metabolism Signaling	1.65		0.0174	ALDH1B1,ALDH4A1,ALDH1A1,ALDH9A1,GSTK1
Arginine Degradation I (Arginase Pathway)	1.65		0.25	ALDH4A1,
Fatty Acid β-oxidation III (Unsaturated, Odd Number)	1.65		0.25	EHHADH,
L-cysteine Degradation I	1.65		0.25	GOT1,
N-acetylglucosamine Degradation II	1.65		0.25	AMDHD2,
Pyrimidine Ribonucleotides Interconversion	1.62		0.0465	ANXA1,AK4
Pyrimidine Ribonucleotides De Novo Biosynthesis	1.58		0.0444	ANXA1,AK4
Citrulline-Nitric Oxide Cycle	1.56		0.2	ASS1,
Gαi Signaling	1.53		0.025	GNAI3,SHC1,RALA
Arginine Biosynthesis IV	1.48		0.167	ASS1,
Glycine Cleavage Complex	1.48		0.167	GLDC,
Thioredoxin Pathway	1.48		0.167	TXNRD1,
Urea Cycle	1.48		0.167	ASS1,
Aspartate Degradation II	1.42		0.143	GOT1,
Superoxide Radicals Degradation	1.36		0.125	SOD2,
autophagy	1.35		0.0333	CTSZ,SQSTM1
Leucine Degradation I	1.31		0.111	ACADM,
