# Supplementary material for: VHL deficiency augments anthracycline sensitivity of clear cell renal cell carcinomas by down-regulating ALDH2
Source: Nat Commun. 2017 Jun 15;8:15337. doi: 10.1038/ncomms15337 (PMC5481740; doi:10.1038/ncomms15337)
Supplement: Supplementary Data 13 — The common GO enrichment in RCC4 and 786-O. [file ncomms15337-s14.xlsx]

## Sheet: funcintermerge
Categories	Functions	Diseases or Functions Annotation	RCC4p-Value	RCC4Predicted Activation State	RCC4Activation z-score	RCC4Molecules	RCC4. Molecules	786Op-Value	786OPredicted Activation State	786OActivation z-score	786OMolecules	786O. Molecules	IntersectionMolecules	Intersection. Molecules
Cancer, Gastrointestinal Disease, Organismal Injury and Abnormalities	gastrointestinal tract cancer	gastrointestinal tract cancer	0.000123			PHLDA1,MYH9,FARP1,AMDHD2,IFI16,ASS1,KIAA1522,TXNDC5,HMGB1,CNDP2,ALDH1A1,SOD2,CSE1L,SDPR,AMPH,CCDC86,SEC63,HNF4A,SH3KBP1,LACTB,GSTK1,HUWE1,ALDH1B1,NBAS,TJP2,MYH14,MAGED2,KRT80,UBA6,MALT1,PLOD1,TXNRD1,ALDH9A1,SLC3A2,MARCKS,TLDC1,PPP1R13L,BSG,SCP2,TMX1,LIMA1,RTN4,ALCAM,KRT18,TMEM43,SQSTM1,ACOT9,VHL,MRPL37,FTH1,USP14,RBM47,SLC1A5,HEATR1,GNA11,GPX1,VAPA,COL4A2,GCDH,ACAA2,TOP2B,AKAP2,ALDH2,SHC1,ANXA1,T…	86	3.28e-06		1.04	TPBG,ERGIC3,NDUFA9,LRRC59,ATP2A2,SUN2,QARS,NCEH1,POR,MMGT1,NUP93,CSE1L,GNA13,MYBBP1A,HNF4A,TPM4,SLC25A12,RAB3GAP2,AMACR,PHIP,SLC2A1,FAM120A,NUP107,CLASP2,STAT3,MET,TLDC1,ITPR3,PDS5A,AAMDC,ALCAM,PSMD1,BYSL,STEAP3,INF2,EPHX1,AP2A1,ARMC10,ARPC1B,SKIV2L2,GBP1,SLC1A5,ESYT1,MID1,DNAJC13,MTCH1,CKAP4,TAP1,LBR,NAA15,OGT,YES1,SORBS1,ABCB7,ATP5J2,LNPEP,TBC1D10B,LIG3,RPN1,DHX9,PNPLA8,STT3B,PRKDC,WDR36,PTCD3,…	344
Cancer, Gastrointestinal Disease, Organismal Injury and Abnormalities	neoplasia	Gastrointestinal Tract Cancer and Tumors	4.92e-05			PHLDA1,MYH9,FARP1,AMDHD2,IFI16,ASS1,KIAA1522,TXNDC5,PCCB,HMGB1,CNDP2,ALDH1A1,SOD2,CSE1L,SDPR,AMPH,CCDC86,SEC63,HNF4A,SH3KBP1,LACTB,GSTK1,HUWE1,ALDH1B1,NBAS,TJP2,MYH14,MAGED2,KRT80,UBA6,MALT1,PLOD1,TXNRD1,ALDH9A1,SLC3A2,MARCKS,TLDC1,PPP1R13L,BSG,SCP2,LIMA1,TMX1,RTN4,ALCAM,KRT18,TMEM43,SQSTM1,ACOT9,VHL,MRPL37,FTH1,USP14,RBM47,SLC1A5,HEATR1,GNA11,GPX1,VAPA,COL4A2,GCDH,ACAA2,TOP2B,AKAP2,ALDH2,SHC1,AN…	88	4.66e-06		0.303	TPBG,ERGIC3,NDUFA9,LRRC59,ATP2A2,SUN2,QARS,NCEH1,POR,MMGT1,NUP93,CSE1L,GNA13,MYBBP1A,HNF4A,TPM4,SLC25A12,RAB3GAP2,AMACR,PHIP,SLC2A1,FAM120A,NUP107,CLASP2,STAT3,MET,TLDC1,ITPR3,PDS5A,AAMDC,ALCAM,PSMD1,BYSL,STEAP3,INF2,EPHX1,AP2A1,ARMC10,ARPC1B,SKIV2L2,GBP1,SLC1A5,ESYT1,MID1,DNAJC13,MTCH1,CKAP4,TAP1,LBR,NAA15,OGT,YES1,SORBS1,ABCB7,ATP5J2,LNPEP,TBC1D10B,LIG3,RPN1,DHX9,PNPLA8,STT3B,PRKDC,WDR36,PTCD3,…	345
Cancer, Gastrointestinal Disease, Organismal Injury and Abnormalities	malignant neoplasm of large intestine	malignant neoplasm of large intestine	0.000921			PHLDA1,MYH9,FARP1,ASS1,IFI16,KIAA1522,TXNDC5,HMGB1,CNDP2,ALDH1A1,SOD2,CSE1L,SDPR,CCDC86,SEC63,HNF4A,SH3KBP1,LACTB,GSTK1,HUWE1,ALDH1B1,NBAS,TJP2,MYH14,MAGED2,KRT80,UBA6,MALT1,PLOD1,TXNRD1,ALDH9A1,SLC3A2,MARCKS,TLDC1,PPP1R13L,SCP2,TMX1,LIMA1,RTN4,ALCAM,KRT18,TMEM43,SQSTM1,ACOT9,VHL,MRPL37,USP14,RBM47,HEATR1,GNA11,GPX1,VAPA,COL4A2,GCDH,ACAA2,TOP2B,AKAP2,ALDH2,SHC1,ANXA1,TCOF1,IARS,WDR1,DPP4,ECHS1,AP…	80	6.64e-06		1.4	TPBG,ERGIC3,NDUFA9,LRRC59,ATP2A2,SUN2,QARS,NCEH1,MMGT1,NUP93,CSE1L,GNA13,MYBBP1A,HNF4A,TPM4,SLC25A12,RAB3GAP2,AMACR,PHIP,SLC2A1,FAM120A,NUP107,CLASP2,STAT3,MET,TLDC1,ITPR3,PDS5A,AAMDC,ALCAM,PSMD1,BYSL,STEAP3,INF2,EPHX1,AP2A1,ARMC10,ARPC1B,SKIV2L2,GBP1,ESYT1,MID1,DNAJC13,MTCH1,CKAP4,TAP1,LBR,NAA15,OGT,YES1,SORBS1,ABCB7,ATP5J2,LNPEP,TBC1D10B,LIG3,RPN1,DHX9,STT3B,PRKDC,WDR36,PTCD3,YKT6,MLF2,NOL9,PPP…	330
Cancer, Gastrointestinal Disease, Organismal Injury and Abnormalities	digestive organ tumor	digestive organ tumor	1.11e-05		-1.131	MYH9,ASS1,KIAA1522,TXNDC5,SOD2,CSE1L,DDAH1,HNF4A,GSTK1,ALDH1B1,KRT80,PLOD1,TLDC1,MARCKS,BSG,SCP2,TMX1,RTN4,ALCAM,TMEM43,KRT18,SQSTM1,ACOT9,MRPL37,FTH1,ALDH4A1,RBM47,RALA,SLC1A5,HEATR1,GPX1,GNA11,COL4A2,AKAP2,TOP2B,TCOF1,KRT10,ECHS1,PPME1,CDH6,VIM,ANXA6,KRT8,ANXA3,TP53BP1,DTX3L,TTYH3,EHHADH,PHLDA1,FARP1,AMDHD2,IFI16,PCCB,TST,CTSZ,HMGB1,CNDP2,ALDH1A1,SDPR,AMPH,GOT1,CCDC86,SEC63,SH3KBP1,LACTB,HUWE1,…	100	6.65e-06		-0.253	ERGIC3,TPBG,QARS,POR,CSE1L,GNA13,SLC2A1,FAM120A,NUP107,ITPR3,ALCAM,PSMD1,EPHX1,GBP1,ARPC1B,SLC1A5,MID1,MTCH1,TAP1,NCBP1,SLC25A3,SLC25A1,IGF2R,KPNB1,MTHFD1L,LYN,TFB1M,AP1G1,RAB14,RANBP2,PTPN14,AP1B1,RGPD4 (includes others),TMED7,SEC63,NT5DC1,MDN1,IARS2,STK39,DYNC1H1,TMEM70,LSM1,SGPP1,MOV10,SLC25A10,VHL,HSPB1,THOC5,WDR3,PLGRKT,GGT1,ALDH2,RNF213,SRC,IPO4,S100A13,RRAS2,BROX,SLC25A5,MCM6,EIF3C,BAZ1A,H…	389
Cancer, Gastrointestinal Disease, Organismal Injury and Abnormalities	digestive system cancer	digestive system cancer	8.83e-05			MYH9,ASS1,KIAA1522,TXNDC5,SOD2,CSE1L,DDAH1,HNF4A,GSTK1,ALDH1B1,KRT80,PLOD1,TLDC1,MARCKS,BSG,SCP2,TMX1,RTN4,ALCAM,KRT18,TMEM43,SQSTM1,ACOT9,MRPL37,FTH1,ALDH4A1,RBM47,RALA,SLC1A5,HEATR1,GPX1,GNA11,COL4A2,AKAP2,TOP2B,TCOF1,KRT10,ECHS1,PPME1,CDH6,VIM,KRT8,ANXA6,ANXA3,TP53BP1,DTX3L,TTYH3,EHHADH,PHLDA1,FARP1,AMDHD2,IFI16,TST,HMGB1,CNDP2,ALDH1A1,SDPR,AMPH,GOT1,CCDC86,SEC63,SH3KBP1,LACTB,HUWE1,NBAS,TJP2,…	97	6.72e-06		1.527	ERGIC3,TPBG,QARS,POR,CSE1L,GNA13,SLC2A1,FAM120A,NUP107,ITPR3,ALCAM,PSMD1,EPHX1,GBP1,ARPC1B,SLC1A5,MID1,MTCH1,TAP1,NCBP1,SLC25A3,SLC25A1,IGF2R,KPNB1,MTHFD1L,LYN,TFB1M,AP1G1,RAB14,RANBP2,PTPN14,AP1B1,RGPD4 (includes others),TMED7,SEC63,NT5DC1,MDN1,IARS2,STK39,DYNC1H1,TMEM70,LSM1,SGPP1,MOV10,SLC25A10,VHL,HSPB1,THOC5,WDR3,PLGRKT,GGT1,ALDH2,RNF213,SRC,IPO4,S100A13,RRAS2,BROX,SLC25A5,MCM6,EIF3C,BAZ1A,H…	387
Cancer, Gastrointestinal Disease, Organismal Injury and Abnormalities	large intestine neoplasm	large intestine neoplasm	0.000577			PHLDA1,MYH9,FARP1,ASS1,IFI16,KIAA1522,TXNDC5,HMGB1,CNDP2,ALDH1A1,SOD2,CSE1L,SDPR,CCDC86,SEC63,HNF4A,SH3KBP1,LACTB,GSTK1,HUWE1,ALDH1B1,NBAS,TJP2,MYH14,MAGED2,KRT80,UBA6,MALT1,PLOD1,TXNRD1,ALDH9A1,SLC3A2,MARCKS,TLDC1,PPP1R13L,SCP2,TMX1,LIMA1,RTN4,ALCAM,KRT18,TMEM43,SQSTM1,ACOT9,VHL,MRPL37,USP14,RBM47,HEATR1,GNA11,GPX1,VAPA,COL4A2,GCDH,ACAA2,TOP2B,AKAP2,ALDH2,SHC1,ANXA1,TCOF1,IARS,HSD17B4,WDR1,DPP4,…	81	7.07e-06		1.245	TPBG,ERGIC3,NDUFA9,LRRC59,ATP2A2,SUN2,QARS,NCEH1,MMGT1,NUP93,CSE1L,GNA13,MYBBP1A,HNF4A,TPM4,SLC25A12,RAB3GAP2,AMACR,PHIP,SLC2A1,FAM120A,NUP107,CLASP2,STAT3,MET,TLDC1,ITPR3,PDS5A,AAMDC,ALCAM,PSMD1,BYSL,STEAP3,INF2,EPHX1,AP2A1,ARMC10,ARPC1B,SKIV2L2,GBP1,ESYT1,MID1,DNAJC13,MTCH1,CKAP4,TAP1,LBR,NAA15,OGT,YES1,SORBS1,ABCB7,ATP5J2,LNPEP,TBC1D10B,LIG3,RPN1,DHX9,STT3B,PRKDC,WDR36,PTCD3,YKT6,MLF2,NOL9,PPP…	331
Cancer, Gastrointestinal Disease, Organismal Injury and Abnormalities	colorectal carcinoma	colorectal carcinoma	0.000242			PHLDA1,MYH9,FARP1,ASS1,IFI16,KIAA1522,HMGB1,ALDH1A1,CSE1L,SDPR,HNF4A,SEC63,SH3KBP1,HUWE1,ALDH1B1,MYH14,KRT80,PLOD1,TXNRD1,SLC3A2,MARCKS,TLDC1,PPP1R13L,SCP2,RTN4,TMEM43,SQSTM1,ACOT9,MRPL37,USP14,HEATR1,GNA11,VAPA,GPX1,COL4A2,AKAP2,TOP2B,SHC1,ALDH2,TCOF1,ANXA1,IARS,ECHS1,APBB1IP,CDH6,VIM,PFKP,ATL3,FDXR,TP53BP1,DTX3L,TTYH3,VWA8,EHHADH,GLDC	55	0.000304			ERGIC3,TPBG,NCEH1,MMGT1,NUP93,CSE1L,MYBBP1A,GNA13,TPM4,HNF4A,SLC25A12,AMACR,NUP107,STAT3,CLASP2,TLDC1,ITPR3,PSMD1,EPHX1,INF2,ARMC10,AP2A1,SKIV2L2,GBP1,MID1,DNAJC13,CKAP4,LBR,NAA15,ABCB7,LNPEP,LIG3,DHX9,PRKDC,PTCD3,WDR36,NOL9,PPP2R5D,VIM,PDPR,IGF2R,KPNB1,MTHFD1L,BCAM,UBR4,AFG3L2,STAG2,AP1G1,RANBP2,RAB14,NOC3L,VPS35,UGT1A6,PTPN14,DPP7,AP1B1,AP2A2,RGPD4 (includes others),RUNX2,SEC63,NT5DC1,HUWE1,PEL…	214
Cancer, Gastrointestinal Disease, Organismal Injury and Abnormalities	colorectal cancer	colorectal cancer	0.000316			PHLDA1,MYH9,FARP1,ASS1,IFI16,KIAA1522,HMGB1,SOD2,ALDH1A1,CSE1L,SDPR,HNF4A,SEC63,SH3KBP1,HUWE1,ALDH1B1,MYH14,KRT80,PLOD1,TXNRD1,SLC3A2,MARCKS,TLDC1,PPP1R13L,SCP2,RTN4,ALCAM,TMEM43,KRT18,SQSTM1,ACOT9,VHL,MRPL37,USP14,HEATR1,GNA11,VAPA,GPX1,COL4A2,GCDH,AKAP2,TOP2B,SHC1,ALDH2,ANXA1,TCOF1,IARS,ECHS1,APBB1IP,CDH6,VIM,PFKP,ATL3,FDXR,DTX3L,TP53BP1,TTYH3,VWA8,EHHADH,GLDC	60	0.00036		1.4	ERGIC3,TPBG,ATP2A2,NCEH1,MMGT1,NUP93,CSE1L,MYBBP1A,GNA13,TPM4,HNF4A,SLC25A12,AMACR,SLC2A1,FAM120A,NUP107,STAT3,CLASP2,MET,TLDC1,ITPR3,ALCAM,PSMD1,BYSL,STEAP3,INF2,EPHX1,ARMC10,AP2A1,SKIV2L2,GBP1,MID1,DNAJC13,CKAP4,LBR,NAA15,YES1,ABCB7,LNPEP,LIG3,DHX9,PRKDC,PTCD3,WDR36,NOL9,PPP2R5D,VIM,PDPR,IGF2R,KPNB1,MTHFD1L,BCAM,UBR4,LYN,AFG3L2,STAG2,AP1G1,RANBP2,RAB14,NOC3L,UGT1A6,VPS35,PTPN14,DPP7,AP1B1,AP2A2…	234
Cancer, Gastrointestinal Disease, Organismal Injury and Abnormalities	colorectal neoplasia	colorectal neoplasia	0.000113			PHLDA1,MYH9,FARP1,ASS1,IFI16,KIAA1522,HMGB1,SOD2,ALDH1A1,CSE1L,SDPR,HNF4A,SEC63,SH3KBP1,HUWE1,ALDH1B1,MYH14,KRT80,PLOD1,TXNRD1,SLC3A2,MARCKS,TLDC1,PPP1R13L,SCP2,RTN4,ALCAM,KRT18,TMEM43,SQSTM1,ACOT9,VHL,MRPL37,USP14,HEATR1,GNA11,VAPA,GPX1,COL4A2,GCDH,TOP2B,AKAP2,SHC1,ALDH2,ANXA1,TCOF1,IARS,HSD17B4,ECHS1,APBB1IP,CDH6,VIM,PFKP,ATL3,FDXR,ANXA3,DTX3L,TP53BP1,TTYH3,VWA8,EHHADH,GLDC	62	0.000364		1.245	ERGIC3,TPBG,ATP2A2,NCEH1,MMGT1,NUP93,CSE1L,MYBBP1A,GNA13,TPM4,HNF4A,SLC25A12,AMACR,SLC2A1,FAM120A,NUP107,STAT3,CLASP2,MET,TLDC1,ITPR3,ALCAM,PSMD1,BYSL,STEAP3,INF2,EPHX1,ARMC10,AP2A1,SKIV2L2,GBP1,MID1,DNAJC13,CKAP4,LBR,NAA15,YES1,ABCB7,LNPEP,LIG3,DHX9,PRKDC,PTCD3,WDR36,NOL9,PPP2R5D,VIM,PDPR,IGF2R,KPNB1,MTHFD1L,BCAM,UBR4,LYN,AFG3L2,STAG2,AP1G1,RANBP2,RAB14,NOC3L,UGT1A6,VPS35,PTPN14,DPP7,AP1B1,AP2A2…	236
Cancer, Gastrointestinal Disease, Organismal Injury and Abnormalities	gastrointestinal carcinoma	gastrointestinal carcinoma	9.37e-05			PHLDA1,MYH9,FARP1,AMDHD2,IFI16,ASS1,KIAA1522,TXNDC5,HMGB1,CNDP2,ALDH1A1,CSE1L,SDPR,AMPH,CCDC86,SEC63,HNF4A,SH3KBP1,LACTB,GSTK1,HUWE1,ALDH1B1,NBAS,TJP2,MYH14,MAGED2,KRT80,UBA6,MALT1,PLOD1,TXNRD1,ALDH9A1,SLC3A2,MARCKS,TLDC1,PPP1R13L,SCP2,TMX1,LIMA1,RTN4,ALCAM,KRT18,TMEM43,SQSTM1,ACOT9,VHL,MRPL37,FTH1,USP14,RBM47,SLC1A5,HEATR1,GNA11,GPX1,VAPA,COL4A2,ACAA2,TOP2B,AKAP2,ALDH2,SHC1,ANXA1,TCOF1,IARS,WDR1…	83	0.000558			ERGIC3,TPBG,NCEH1,POR,MMGT1,NUP93,CSE1L,MYBBP1A,GNA13,TPM4,HNF4A,SLC25A12,AMACR,NUP107,STAT3,CLASP2,MET,TLDC1,ITPR3,PDS5A,ALCAM,PSMD1,INF2,EPHX1,ARMC10,AP2A1,SKIV2L2,GBP1,SLC1A5,MID1,DNAJC13,CKAP4,LBR,NAA15,ABCB7,LNPEP,LIG3,DHX9,PNPLA8,PRKDC,PTCD3,WDR36,NOL9,PPP2R5D,VIM,PDPR,IGF2R,KPNB1,MTHFD1L,BCAM,UBR4,AFG3L2,TFB1M,STAG2,AP1G1,AKAP1,RANBP2,RAB14,DAD1,NOC3L,UGT1A6,VPS35,PTPN14,DPP7,AP1B1,AP2A2,R…	238
Cancer, Endocrine System Disorders, Organismal Injury and Abnormalities, Reproductive System Disease	ovarian cancer	ovarian cancer	0.00421			DPP4,PHLDA1,USP14,MYH9,TJP2,FARP1,MYH14,HEATR1,VIM,COL4A2,GCDH,TXNRD1,TOP2B,AKAP2,TLDC1,ALDH1A1,BSG,RTN4,ALCAM,GLDC,HNF4A,RNPEP	22	0.000129			RAP2B,CROCC,AP1B1,FNDC3B,STMN1,POR,ARHGEF40,COMT,XPO1,KPNA2,HNF4A,TPM4,SLC25A12,ARFIP1,DNMT1,MDN1,TNPO1,ENO2,TPD52,STAT3,MYOF,DYNLRB1,CCNB1,CAND1,MET,TLDC1,CDH2,BSG,NCLN,RTN4,ALCAM,KIAA1524,MTDH,EPHA2,HSPB1,EPHX1,B2M,RUNX1,FN1,SKIV2L2,GTF2A1,EIF4G1,TAP1,PTPRF,TOP2B,CD47,YES1,SLC16A3,SORBS1,HSPE1,LRPPRC,NUP205,LNPEP,TBCD,CTNNB1,VARS,TBC1D10B,EGFR,SRC,PRKDC,LETM1,GNAS,CWC22,EMD,VIM,IGF2R,PDAP1,UBQL…	79
Cancer, Gastrointestinal Disease, Hepatic System Disease, Organismal Injury and Abnormalities	liver tumor	liver tumor	3.56e-05			PHLDA1,FARP1,ASS1,IFI16,KIAA1522,TST,HMGB1,CNDP2,ALDH1A1,CSE1L,SDPR,AMPH,DDAH1,GOT1,HNF4A,SEC63,SH3KBP1,GSTK1,HUWE1,NBAS,KRT80,MALT1,PLOD1,ALDH9A1,TXNRD1,PRDX3,BSG,SCP2,RTN4,ALCAM,SQSTM1,VHL,RNPEP,ALDH4A1,RALA,RBM47,SLC1A5,HEATR1,GPX1,COL4A2,ACAA2,TOP2B,SHC1,ALDH2,ANXA1,TCOF1,IARS,KRT10,ACTN1,DPP4,CDH6,VIM,PFKP,ATL3,PCCA,ANXA3,DTX3L,TTYH3	58	0.000776		0.399	MCM6,TPBG,LRRC59,CROCC,PPP6R2,SH3BGRL3,BAZ1A,FNDC3B,RICTOR,ATP2A2,LRPAP1,SUN2,QARS,POR,NCEH1,SGPL1,RCL1,ATP1A1,CSE1L,GOLT1B,GNA13,UAP1,MYBBP1A,HNF4A,SLC25A12,ARFIP1,RAB3GAP2,PHIP,DNAJB12,SLC2A1,DKC1,ACTR10,FAM120A,NAT10,TPD52,CLASP2,STAT3,ADAR,LMAN1,MET,CDH2,BSG,AAAS,ITPR3,PDS5A,NCLN,RTN4,KIAA0368,ALCAM,TMEM33,EPHA2,NUDT1,INF2,EPHX1,RAP1B,CROT,ARMC10,BMS1,FN1,SKIV2L2,SLC1A5,PRPF8,CTNNA1,DNAJC13,S…	190	HUWE1,NBAS,SLC1A5,VIM,ATL3,TOP2B,ALDH2,BSG,CSE1L,RTN4,ALCAM,SEC63,IARS,ACTN1	14
Cancer, Gastrointestinal Disease, Organismal Injury and Abnormalities	colon tumor	colon tumor	0.00104			MYH9,FARP1,ASS1,IFI16,HMGB1,SDPR,HNF4A,SEC63,SH3KBP1,HUWE1,ALDH1B1,MYH14,KRT80,PLOD1,TXNRD1,SLC3A2,MARCKS,TLDC1,PPP1R13L,SCP2,RTN4,TMEM43,SQSTM1,ACOT9,MRPL37,VHL,USP14,HEATR1,VAPA,GPX1,GNA11,COL4A2,AKAP2,TOP2B,SHC1,ALDH2,TCOF1,ANXA1,IARS,HSD17B4,ECHS1,APBB1IP,CDH6,VIM,PFKP,ATL3,FDXR,TP53BP1,DTX3L,TTYH3,VWA8,GLDC,EHHADH	53	0.000565			ERGIC3,TPBG,ATP2A2,NCEH1,MMGT1,NUP93,MYBBP1A,GNA13,TPM4,HNF4A,SLC25A12,AMACR,FAM120A,NUP107,STAT3,CLASP2,MET,TLDC1,ITPR3,PSMD1,BYSL,INF2,ARMC10,AP2A1,SKIV2L2,GBP1,MID1,DNAJC13,CKAP4,LBR,NAA15,YES1,ABCB7,LNPEP,LIG3,DHX9,PRKDC,PTCD3,WDR36,NOL9,PPP2R5D,VIM,PDPR,IGF2R,KPNB1,MTHFD1L,BCAM,UBR4,AFG3L2,STAG2,AP1G1,RANBP2,RAB14,NOC3L,VPS35,UGT1A6,PTPN14,DPP7,AP1B1,AP2A2,RGPD4 (includes others),RUNX2,SEC63…	215
Cancer, Gastrointestinal Disease, Organismal Injury and Abnormalities	colon cancer	colon cancer	0.00168			MYH9,FARP1,ASS1,IFI16,HMGB1,SDPR,HNF4A,SEC63,SH3KBP1,HUWE1,ALDH1B1,MYH14,KRT80,PLOD1,TXNRD1,SLC3A2,TLDC1,MARCKS,PPP1R13L,SCP2,RTN4,TMEM43,SQSTM1,ACOT9,MRPL37,VHL,USP14,HEATR1,VAPA,GPX1,GNA11,COL4A2,AKAP2,TOP2B,SHC1,ALDH2,TCOF1,ANXA1,IARS,ECHS1,APBB1IP,CDH6,VIM,PFKP,ATL3,FDXR,TP53BP1,DTX3L,TTYH3,VWA8,GLDC,EHHADH	52	0.0006			ERGIC3,TPBG,ATP2A2,NCEH1,MMGT1,NUP93,MYBBP1A,GNA13,TPM4,HNF4A,SLC25A12,AMACR,FAM120A,NUP107,STAT3,CLASP2,MET,TLDC1,ITPR3,PSMD1,BYSL,INF2,ARMC10,AP2A1,SKIV2L2,GBP1,MID1,DNAJC13,CKAP4,LBR,NAA15,YES1,ABCB7,LNPEP,LIG3,DHX9,PRKDC,PTCD3,WDR36,NOL9,PPP2R5D,VIM,PDPR,IGF2R,KPNB1,MTHFD1L,BCAM,UBR4,AFG3L2,STAG2,AP1G1,RANBP2,RAB14,NOC3L,VPS35,UGT1A6,PTPN14,DPP7,AP1B1,AP2A2,RGPD4 (includes others),RUNX2,SEC63…	214
Cancer, Hematological Disease, Immunological Disease, Organismal Injury and Abnormalities	type M6 acute myeloid leukemia	type M6 acute myeloid leukemia	0.00109			TOP2B,PPP1R13L	2	0.00101			TOP2B,POR,PPP1R13L	3	TOP2B,PPP1R13L	2
Cancer, Organismal Injury and Abnormalities	adenocarcinoma	adenocarcinoma	2.26e-06			MYH9,ASS1,KIAA1522,TXNDC5,SOD2,CSE1L,HNF4A,GSTK1,ALDH1B1,KRT80,PLOD1,TLDC1,MARCKS,BSG,SCP2,TMX1,RTN4,ALCAM,TMEM43,KRT18,SQSTM1,ACOT9,MRPL37,FTH1,ALDH4A1,RBM47,RALA,SLC1A5,PRDX4,HEATR1,GPX1,GNA11,COL4A2,AKAP2,TOP2B,TCOF1,KRT10,NSDHL,ECHS1,PPME1,CDH6,VIM,KRT8,ANXA6,ANXA3,TP53BP1,DTX3L,TTYH3,EHHADH,PHLDA1,FARP1,IFI16,RAB9A,HMGB1,CNDP2,ALDH1A1,SDPR,AMPH,CCDC86,SEC63,SH3KBP1,LACTB,HUWE1,NBAS,TJP2,MYH1…	98	4.35e-09		0.968	ERGIC3,TPBG,QARS,POR,CSE1L,GNA13,SLC2A1,FAM120A,NUP107,ITPR3,ALCAM,PSMD1,EPHX1,GBP1,ARPC1B,SLC1A5,MID1,MTCH1,TAP1,NCBP1,BRK1,SLC25A3,SLC25A1,IGF2R,KPNB1,MTHFD1L,LYN,TFB1M,AP1G1,RAB14,RANBP2,PTPN14,AP1B1,RGPD4 (includes others),SEC63,NT5DC1,MDN1,IARS2,STK39,DYNLRB1,DYNC1H1,CAND1,TMEM70,LSM1,SGPP1,MOV10,SLC25A10,VHL,HSPB1,THOC5,WDR3,PLGRKT,GGT1,ALDH2,RNF213,SRC,IPO4,S100A13,RRAS2,BROX,SLC25A5,RAP2B…	392
Cancer, Organismal Injury and Abnormalities	abdominal cancer	abdominal cancer	0.000183			MYH9,ASS1,KIAA1522,TXNDC5,RBM3,SOD2,CSE1L,DDAH1,HNF4A,GSTK1,ALDH1B1,KRT80,PLOD1,TLDC1,MARCKS,BSG,SCP2,TMX1,RTN4,ALCAM,TMEM43,KRT18,SQSTM1,ACOT9,MRPL37,ALDH4A1,RBM47,RALA,SLC1A5,HEATR1,GPX1,GNA11,COL4A2,AKAP2,TOP2B,TCOF1,KRT10,NSDHL,ECHS1,PPME1,CDH6,VIM,ANXA6,KRT8,ANXA3,TP53BP1,DTX3L,TTYH3,EHHADH,PHLDA1,FARP1,IFI16,RAB9A,TST,HMGB1,CNDP2,ALDH1A1,SDPR,AMPH,GOT1,CCDC86,SEC63,SH3KBP1,LACTB,HUWE1,NBAS,…	101	8.72e-08		1.654	ERGIC3,TPBG,QARS,POR,CSE1L,GNA13,SLC2A1,FAM120A,NUP107,ITPR3,ALCAM,PSMD1,EPHX1,GBP1,ARPC1B,SLC1A5,MID1,MTCH1,TAP1,NCBP1,BRK1,SLC25A3,SLC25A1,IGF2R,KPNB1,MTHFD1L,LYN,TFB1M,AP1G1,RANBP2,RAB14,PTPN14,AP1B1,RGPD4 (includes others),TMED7,SEC63,NT5DC1,MDN1,IARS2,STK39,DYNLRB1,DYNC1H1,CAND1,TMEM70,LSM1,SGPP1,MOV10,SLC25A10,VHL,HSPB1,THOC5,WDR3,PLGRKT,GGT1,ALDH2,RNF213,SRC,IPO4,S100A13,RRAS2,BROX,SLC25A5…	416
Cancer, Organismal Injury and Abnormalities	abdominal neoplasm	abdominal neoplasm	2.07e-05		-1.172	MYH9,ASS1,KIAA1522,TXNDC5,RBM3,SOD2,CSE1L,DDAH1,HNF4A,GSTK1,ALDH1B1,KRT80,PLOD1,MARCKS,TLDC1,BSG,SCP2,TMX1,RTN4,ALCAM,TMEM43,KRT18,SQSTM1,ACOT9,MRPL37,FTH1,ALDH4A1,RBM47,RALA,SLC1A5,HEATR1,GPX1,GNA11,COL4A2,AKAP2,TOP2B,TCOF1,KRT10,NSDHL,ECHS1,PPME1,CDH6,VIM,ANXA6,KRT8,ANXA3,TP53BP1,DTX3L,TTYH3,EHHADH,PHLDA1,FARP1,IFI16,RAB9A,PCCB,TST,HMGB1,CTSZ,CNDP2,ALDH1A1,SDPR,AMPH,GOT1,CCDC86,SEC63,SH3KBP1,LA…	104	9.73e-08		0.371	ERGIC3,TPBG,QARS,POR,CSE1L,GNA13,SLC2A1,FAM120A,NUP107,ITPR3,ALCAM,PSMD1,EPHX1,GBP1,ARPC1B,SLC1A5,MID1,MTCH1,TAP1,NCBP1,BRK1,SLC25A3,SLC25A1,IGF2R,KPNB1,MTHFD1L,LYN,TFB1M,AP1G1,RANBP2,RAB14,PTPN14,AP1B1,RGPD4 (includes others),TMED7,SEC63,NT5DC1,MDN1,IARS2,STK39,DYNLRB1,DYNC1H1,CAND1,TMEM70,LSM1,SGPP1,MOV10,SLC25A10,VHL,HSPB1,THOC5,WDR3,PLGRKT,GGT1,ALDH2,RNF213,SRC,IPO4,S100A13,RRAS2,BROX,SLC25A5…	418
Cancer, Organismal Injury and Abnormalities	epithelial cancer	epithelial cancer	0.000315		0.152	MYH9,ASS1,KIAA1522,TXNDC5,SOD2,CSE1L,DDAH1,HNF4A,GSTK1,ALDH1B1,KRT80,PLOD1,TLDC1,MARCKS,BSG,SCP2,TMX1,RTN4,ALCAM,TMEM43,KRT18,SQSTM1,ACOT9,MRPL37,FTH1,ALDH4A1,RBM47,RALA,SLC1A5,PRDX4,HEATR1,GPX1,GNA11,COL4A2,AKAP2,TOP2B,TCOF1,KRT10,NSDHL,ECHS1,PPME1,CDH6,VIM,ANXA6,KRT8,ANXA3,TP53BP1,DTX3L,TTYH3,EHHADH,PHLDA1,FARP1,AMDHD2,IFI16,RAB9A,TST,HMGB1,CNDP2,ALDH1A1,SDPR,AMPH,CCDC86,SEC63,SH3KBP1,LACTB,HUW…	101	1.1e-06		1.687	ERGIC3,TPBG,QARS,POR,CSE1L,GNA13,SLC2A1,FAM120A,NUP107,ITPR3,ALCAM,PSMD1,EPHX1,GBP1,ARPC1B,SLC1A5,MID1,MTCH1,TAP1,NCBP1,BRK1,SLC25A3,SLC25A1,IGF2R,KPNB1,MTHFD1L,LYN,TFB1M,AP1G1,RANBP2,RAB14,PTPN14,AP1B1,RGPD4 (includes others),TMED7,SEC63,NT5DC1,MDN1,IARS2,STK39,DYNLRB1,DYNC1H1,CAND1,TMEM70,LSM1,SGPP1,MOV10,SLC25A10,VHL,HSPB1,THOC5,WDR3,PLGRKT,GGT1,ALDH2,RNF213,SRC,IPO4,S100A13,RRAS2,BROX,SLC25A5…	419
Cancer, Organismal Injury and Abnormalities	breast or colorectal cancer	breast or colorectal cancer	9.3e-07			PHLDA1,MYH9,FARP1,ASS1,IFI16,KIAA1522,HMGB1,CTSZ,CNDP2,ALDH1A1,SOD2,CSE1L,SDPR,AMPH,SEC63,HNF4A,SH3KBP1,HUWE1,ALDH1B1,MYH14,MAGED2,KRT80,PLOD1,TXNRD1,SLC3A2,MARCKS,TLDC1,PPP1R13L,BSG,SCP2,LIMA1,RTN4,ALCAM,KRT18,TMEM43,SQSTM1,ACOT9,VHL,MRPL37,FTH1,USP14,RBM47,HEATR1,GNA11,GPX1,VAPA,COL4A2,GCDH,TOP2B,AKAP2,ALDH2,SHC1,ANXA1,TCOF1,IDH3A,IARS,WDR1,ECHS1,SLC9A3R1,APBB1IP,CDH6,VIM,PFKP,ATL3,FDXR,KRT8,AN…	73	3.02e-06		1.4	ERGIC3,TPBG,ATP2A2,NCEH1,POR,MMGT1,NUP93,CSE1L,GNA13,MYBBP1A,TPM4,HNF4A,SLC25A12,RAB3GAP2,AMACR,RRP1,SLC2A1,FAM120A,NUP107,STAT3,CLASP2,MET,TLDC1,ITPR3,ALCAM,PSMD1,BYSL,STEAP3,INF2,EPHX1,AP2A1,ARMC10,SKIV2L2,GBP1,ESYT1,RAB35,MID1,DNAJC13,CKAP4,TAP1,LBR,NAA15,YES1,ABCB7,ATP5J2,LNPEP,TBC1D10B,LIG3,DHX9,PRKDC,PTCD3,WDR36,RHOC,NOL9,PPP2R5D,VIM,PDPR,NCAPD2,IGF2R,KPNB1,MTHFD1L,BCAM,UBR4,LYN,AFG3L2,AP1G…	272	HUWE1,VAPA,VIM,MAGED2,ATL3,SLC3A2,TOP2B,TLDC1,ALDH2,PPP1R13L,BSG,CSE1L,RTN4,ALCAM,SEC63,IARS	16
Cancer, Organismal Injury and Abnormalities	abdominal adenocarcinoma	abdominal adenocarcinoma	8.8e-05			PHLDA1,MYH9,FARP1,ASS1,IFI16,KIAA1522,RAB9A,TXNDC5,HMGB1,ALDH1A1,SOD2,CSE1L,SDPR,AMPH,SEC63,HNF4A,SH3KBP1,LACTB,GSTK1,HUWE1,ALDH1B1,TJP2,MYH14,KRT80,PLOD1,TXNRD1,SLC3A2,MARCKS,TLDC1,PPP1R13L,BSG,SCP2,RTN4,KRT18,TMEM43,SQSTM1,ACOT9,VHL,MRPL37,RNPEP,ALDH4A1,USP14,RALA,SLC1A5,HEATR1,GNA11,GPX1,VAPA,COL4A2,GCDH,TOP2B,AKAP2,ALDH2,SHC1,ANXA1,TCOF1,IDH3A,IARS,HSD17B4,ACADM,KRT10,ACTN1,DPP4,NSDHL,ECHS1,S…	81	1.71e-05			ERGIC3,TPBG,NDUFA9,SUN2,NCEH1,MMGT1,NUP93,CSE1L,GNA13,MYBBP1A,TPM4,HNF4A,SLC25A12,AMACR,PHIP,NUP107,STAT3,CLASP2,MET,TLDC1,ITPR3,PSMD1,TMEM33,PRDX2,INF2,EPHX1,AP2A1,ARMC10,SKIV2L2,GBP1,SLC1A5,ESYT1,MID1,DNAJC13,CKAP4,TAP1,LBR,NAA15,OGT,CD47,YES1,SORBS1,ABCB7,LNPEP,TBC1D10B,LIG3,DHX9,PRKDC,NSDHL,PTCD3,WDR36,YKT6,NOL9,PPP2R5D,BRK1,VIM,SLC25A3,PDPR,IGF2R,KPNB1,MTHFD1L,BCAM,UBR4,AFG3L2,TFB1M,AP1G1,ST…	298
Cancer, Organismal Injury and Abnormalities	malignant solid tumor	malignant solid tumor	0.00359		-1.09	MYH9,ASS1,KIAA1522,TXNDC5,RBM3,SOD2,CSE1L,DDAH1,HNF4A,GSTK1,ALDH1B1,DFNA5,KRT80,PLOD1,MARCKS,TLDC1,BSG,SCP2,TMX1,RTN4,ALCAM,TMEM43,KRT18,SQSTM1,ACOT9,MRPL37,FTH1,ALDH4A1,RBM47,RALA,SLC1A5,HEATR1,PRDX4,GNA11,GPX1,COL4A2,AKAP2,TOP2B,TCOF1,KRT10,NSDHL,ECHS1,PPME1,CDH6,VIM,ANXA6,KRT8,ANXA3,TP53BP1,DTX3L,TTYH3,EHHADH,PHLDA1,FARP1,AMDHD2,IFI16,RAB9A,TST,HMGB1,CTSZ,CNDP2,ALDH1A1,SDPR,AMPH,GOT1,CCDC86,SE…	106	3.73e-05	Increased	2.806	ERGIC3,TPBG,QARS,POR,CSE1L,GNA13,SLC2A1,FAM120A,NUP107,ITPR3,ALCAM,PSMD1,EPHX1,GBP1,ARPC1B,SLC1A5,MID1,MTCH1,TAP1,NCBP1,BRK1,SLC25A3,SLC25A1,IGF2R,KPNB1,MTHFD1L,LYN,TFB1M,AP1G1,RANBP2,RAB14,PTPN14,AP1B1,RGPD4 (includes others),TMED7,SEC63,NT5DC1,STK39,MDN1,IARS2,DYNLRB1,CAND1,DYNC1H1,TMEM70,LSM1,SGPP1,SLC25A10,MOV10,VHL,HSPB1,THOC5,WDR3,PLGRKT,GGT1,ALDH2,RNF213,SRC,IPO4,S100A13,RRAS2,BROX,SLC25A5…	435
Cancer, Organismal Injury and Abnormalities	cancer	cancer	0.00119		-0.99	MYH9,ASS1,KIAA1522,TXNDC5,RBM3,SOD2,CSE1L,DDAH1,HNF4A,GSTK1,ALDH1B1,DFNA5,KRT80,PLOD1,MARCKS,TLDC1,BSG,SCP2,TMX1,RTN4,ALCAM,TMEM43,KRT18,SQSTM1,ACOT9,MRPL37,FTH1,ALDH4A1,RBM47,RALA,SLC1A5,HEATR1,PRDX4,GNA11,GPX1,COL4A2,AKAP2,TOP2B,TCOF1,KRT10,NSDHL,ECHS1,PPME1,CDH6,VIM,GNAI3,ANXA6,KRT8,ANXA3,TP53BP1,DTX3L,TTYH3,EHHADH,PHLDA1,FARP1,AMDHD2,ARL6IP5,IFI16,RAB9A,TST,HMGB1,CTSZ,CNDP2,ALDH1A1,SDPR,AMPH,…	108	3.78e-05		1.896	ERGIC3,TPBG,QARS,POR,CSE1L,GNA13,SLC2A1,FAM120A,NUP107,ITPR3,ALCAM,PSMD1,EPHX1,GBP1,ARPC1B,SLC1A5,MID1,MTCH1,TAP1,NCBP1,BRK1,SLC25A3,SLC25A1,IGF2R,KPNB1,MTHFD1L,LYN,TFB1M,AP1G1,RANBP2,RAB14,PTPN14,AP1B1,RGPD4 (includes others),TMED7,SEC63,NT5DC1,STK39,MDN1,IARS2,DYNLRB1,CAND1,DYNC1H1,TMEM70,LSM1,SGPP1,SLC25A10,MOV10,VHL,HSPB1,THOC5,WDR3,PLGRKT,GGT1,ALDH2,RNF213,SRC,IPO4,S100A13,RRAS2,BROX,SLC25A5…	440
Cancer, Organismal Injury and Abnormalities	breast or ovarian carcinoma	breast or ovarian carcinoma	0.000543			PHLDA1,USP14,MYH9,RBM47,FARP1,HEATR1,COL4A2,GCDH,TOP2B,AKAP2,ANXA1,AMPH,HNF4A,WDR1,HUWE1,DPP4,TJP2,MYH14,MAGED2,PFKP,ATL3,TXNRD1,TLDC1,BSG,LIMA1,RTN4,KRT18,GLDC,ACOT9,RNPEP	30	0.000112			RAP2B,EIF3C,CROCC,TM9SF2,FNDC3B,ITGB3,POR,NUP93,HNF4A,ARFIP1,SLC25A12,DNMT1,RAB3GAP2,STAT6,RRP1,ACTR10,TPD52,STAT3,LMAN1,AP1S1,MET,TLDC1,CDH2,BSG,NCLN,RTN4,EPHA2,EPHX1,FN1,SKIV2L2,ESYT1,RAB35,DNAJC13,PFKL,EIF4G1,TAP1,USO1,TOP2B,CD47,YES1,SORBS1,NUP205,ELAC2,LNPEP,TBCD,CTNNB1,THOC1,TBC1D10B,EGFR,PRKDC,LETM1,CWC22,GNAQ,NCAPD2,IGF2R,COPS3,KPNB1,SF3B1,CD44,SEC62,TRIM25,STAG2,AKAP1,SRPK1,EPHB2,UTP4,AP…	118
Cancer, Organismal Injury and Abnormalities	pelvic tumor	pelvic tumor	0.00363			PHLDA1,MYH9,FARP1,ASS1,IFI16,KIAA1522,RAB9A,TXNDC5,RBM3,ALDH1A1,CSE1L,AMPH,HNF4A,GSTK1,LACTB,ALDH1B1,TJP2,MYH14,KRT80,ALDH9A1,TXNRD1,SLC3A2,TLDC1,BSG,SCP2,RTN4,ALCAM,KRT18,VHL,RNPEP,ALDH4A1,USP14,RALA,HEATR1,GNA11,COL4A2,GCDH,AKAP2,TOP2B,SHC1,ANXA1,IDH3A,ACADM,ACTN1,DPP4,NSDHL,APBB1IP,VIM,PFKP,ANXA3,TP53BP1,VWA8,GLDC	53	0.000123			NDUFA9,POR,NUP93,CSE1L,GNA13,TPM4,HNF4A,SLC25A12,AMACR,PHIP,SLC2A1,STAT3,CLASP2,MET,TLDC1,ITPR3,ALCAM,TMEM33,EPHX1,INF2,SKIV2L2,GBP1,DNAJC13,TAP1,NAA15,OGT,YES1,CD47,SORBS1,LNPEP,ASPH,TBC1D10B,LIG3,DHX9,PRKDC,WDR36,NSDHL,YKT6,RHOC,SLC25A3,VIM,PDPR,HIP1,IGF2R,UBR4,PSAP,STAG2,AP1G1,RANBP2,NOC3L,PTPN14,AP1B1,RGPD4 (includes others),RUNX2,XPO1,SEC63,PELP1,WDR11,MDN1,MICAL2,STK39,TNPO1,KIF4A,SMARCA5,P…	211
Cancer, Organismal Injury and Abnormalities	pelvic cancer	pelvic cancer	0.00555			PHLDA1,MYH9,FARP1,ASS1,IFI16,KIAA1522,RAB9A,TXNDC5,RBM3,ALDH1A1,CSE1L,AMPH,HNF4A,GSTK1,LACTB,ALDH1B1,TJP2,MYH14,KRT80,ALDH9A1,TXNRD1,SLC3A2,TLDC1,BSG,SCP2,RTN4,ALCAM,KRT18,VHL,RNPEP,ALDH4A1,USP14,RALA,HEATR1,COL4A2,GCDH,AKAP2,TOP2B,SHC1,ANXA1,IDH3A,ACADM,ACTN1,DPP4,NSDHL,APBB1IP,VIM,PFKP,ANXA3,TP53BP1,VWA8,GLDC	52	0.000128			NDUFA9,POR,NUP93,CSE1L,GNA13,TPM4,HNF4A,SLC25A12,AMACR,PHIP,SLC2A1,STAT3,CLASP2,MET,TLDC1,ITPR3,ALCAM,TMEM33,EPHX1,INF2,SKIV2L2,GBP1,DNAJC13,TAP1,NAA15,OGT,YES1,CD47,SORBS1,LNPEP,ASPH,TBC1D10B,LIG3,DHX9,PRKDC,WDR36,NSDHL,YKT6,RHOC,SLC25A3,VIM,PDPR,HIP1,IGF2R,UBR4,PSAP,STAG2,AP1G1,RANBP2,NOC3L,PTPN14,AP1B1,RGPD4 (includes others),RUNX2,XPO1,SEC63,PELP1,WDR11,MDN1,MICAL2,STK39,TNPO1,KIF4A,SMARCA5,P…	210
Cancer, Organismal Injury and Abnormalities	urogenital cancer	urogenital cancer	0.00442			PHLDA1,MYH9,FARP1,ASS1,IFI16,RAB9A,TXNDC5,RBM3,SOD2,ALDH1A1,CSE1L,AMPH,HNF4A,GSTK1,LACTB,ALDH1B1,TJP2,MYH14,KRT80,ALDH9A1,TXNRD1,SLC3A2,TLDC1,BSG,SCP2,RTN4,ALCAM,KRT18,VHL,RNPEP,ALDH4A1,USP14,RALA,HEATR1,COL4A2,GCDH,AKAP2,TOP2B,SHC1,ANXA1,IDH3A,HSD17B4,ACADM,ACTN1,DPP4,NSDHL,APBB1IP,CDH6,VIM,PFKP,ANXA3,TP53BP1,VWA8,GLDC,EHHADH	55	0.000291		1	NDUFA9,SUN2,POR,NUP93,CSE1L,GNA13,TPM4,HNF4A,SLC25A12,AMACR,PHIP,SLC2A1,STAT3,CLASP2,MET,TLDC1,ITPR3,ALCAM,PSMD1,TMEM33,EPHX1,INF2,PRDX2,SKIV2L2,GBP1,ESYT1,DNAJC13,TAP1,NAA15,OGT,YES1,CD47,SORBS1,ATP5J2,LNPEP,ASPH,TBC1D10B,LIG3,DHX9,PRKDC,PTCD3,WDR36,NSDHL,YKT6,RHOC,BRK1,SLC25A3,VIM,PDPR,HIP1,SEC11A,IGF2R,UBR4,PSAP,STAG2,AP1G1,RANBP2,DAD1,NOC3L,PTPN14,AP1B1,RGPD4 (includes others),RUNX2,XPO1,PELP…	221
Cancer, Organismal Injury and Abnormalities	growth	growth of tumor	4.31e-06		-0.668	HUWE1,DPP4,PHLDA1,RALA,ARL6IP5,SLC3A2,HMGB1,CTSZ,SHC1,SOD2,PPP1R13L,BSG,ANXA1,LIMA1,ALCAM,TP53BP1,SQSTM1,GLDC,VHL,FTH1	20	0.000508	Increased	2.476	RUNX1,AGPS,S100A6,SRPK1,FN1,ARL6IP5,EPHB2,TAX1BP3,ITGB3,STMN1,USO1,OGT,CD47,ARF6,SLC16A3,YES1,RUNX2,CST3,FASN,XPO1,CTNNB1,DNMT1,EGFR,HUWE1,SRC,STAT6,RAC1,TPD52,STAT3,KMT2A,SLC3A2,MET,RRAS2,PRKCI,PPP1R13L,BSG,CYFIP1,CD70,SLC16A1,CD44,ALCAM,MTDH,EPHA2,VHL,TRIM25	45	HUWE1,PPP1R13L,BSG,ARL6IP5,ALCAM,SLC3A2	6
Cancer, Organismal Injury and Abnormalities, Reproductive System Disease	breast cancer	breast cancer	0.000174			MYH9,RBM47,HEATR1,CTSZ,TOP2B,CNDP2,ALDH1A1,SOD2,CSE1L,ANXA1,AMPH,IDH3A,WDR1,HUWE1,SLC9A3R1,MAGED2,PFKP,ATL3,KRT8,BSG,ANXA3,LIMA1,RTN4,KRT18,ACOT9,VHL,FTH1	27	1.24e-06			MCM6,EIF3C,PFDN6,TM9SF2,FNDC3B,ITGB3,POR,NUP93,CSE1L,MYBBP1A,GNA13,DNMT1,RAB3GAP2,STAT6,RRP1,ACTR10,NUP107,TPD52,STAT3,TTI2,LMAN1,AP1S1,MET,TLDC1,CDH2,BSG,RTN4,EPHA2,STEAP3,EPHX1,RAP1B,FN1,SKIV2L2,HLA-A,ESYT1,RAB35,DNAJC13,PFKL,TAP1,SF3B3,TAX1BP3,USO1,TOP2B,YES1,ABCB7,ATP5J2,ELAC2,CTNNB1,THOC1,TBC1D10B,EGFR,PRKDC,LETM1,RHOC,GNAQ,NCAPD2,COPS3,IGF2R,KPNB1,BCAM,SF3B1,CD44,SEC62,HCCS,STAG2,AKAP1,SRPK…	112	TOP2B,HUWE1,BSG,CSE1L,RTN4,MAGED2,ATL3	7
Cancer, Organismal Injury and Abnormalities, Reproductive System Disease	mammary tumor	mammary tumor	0.000289			MYH9,RBM47,HEATR1,CTSZ,TOP2B,CNDP2,ALDH1A1,SOD2,CSE1L,ANXA1,AMPH,IDH3A,WDR1,HUWE1,SLC9A3R1,MAGED2,PFKP,ATL3,KRT8,BSG,ANXA3,LIMA1,RTN4,TP53BP1,KRT18,ACOT9,VHL,FTH1	28	1.77e-06		0.524	MCM6,EIF3C,AGPS,PFDN6,TM9SF2,FNDC3B,ITGB3,POR,NUP93,CSE1L,MYBBP1A,GNA13,DNMT1,RAB3GAP2,STAT6,RRP1,ACTR10,NUP107,TPD52,STAT3,TTI2,LMAN1,AP1S1,MET,TLDC1,CDH2,BSG,RTN4,EPHA2,STEAP3,EPHX1,RAP1B,FN1,SKIV2L2,HLA-A,ESYT1,RAB35,DNAJC13,PFKL,TAP1,SF3B3,TAX1BP3,USO1,TOP2B,YES1,ABCB7,ATP5J2,ELAC2,CTNNB1,THOC1,TBC1D10B,EGFR,PRKDC,LETM1,RHOC,GNAQ,NCAPD2,COPS3,IGF2R,KPNB1,BCAM,LYN,SF3B1,CD44,SEC62,HCCS,TRIM25,…	117
Cancer, Organismal Injury and Abnormalities, Reproductive System Disease	breast or ovarian cancer	breast or ovarian cancer	3.47e-06			PHLDA1,USP14,MYH9,RBM47,FARP1,HEATR1,COL4A2,GCDH,TOP2B,AKAP2,CTSZ,CNDP2,ALDH1A1,SOD2,CSE1L,ANXA1,AMPH,IDH3A,HNF4A,WDR1,HUWE1,DPP4,TJP2,SLC9A3R1,MYH14,VIM,MAGED2,PFKP,ATL3,TXNRD1,TLDC1,KRT8,BSG,LIMA1,ANXA3,RTN4,ALCAM,KRT18,ACOT9,GLDC,VHL,FTH1,RNPEP	43	6.23e-06			RAP2B,MCM6,EIF3C,CROCC,PFDN6,TM9SF2,FNDC3B,ITGB3,POR,NUP93,CSE1L,GNA13,MYBBP1A,TPM4,HNF4A,SLC25A12,ARFIP1,DNMT1,RAB3GAP2,STAT6,RRP1,ACTR10,NUP107,TPD52,STAT3,TTI2,LMAN1,AP1S1,MET,TLDC1,CDH2,BSG,NCLN,RTN4,ALCAM,EPHA2,STEAP3,EPHX1,RAP1B,FN1,SKIV2L2,HLA-A,ESYT1,RAB35,DNAJC13,PFKL,EIF4G1,TAP1,SF3B3,TAX1BP3,TOP2B,USO1,CD47,SLC16A3,YES1,SORBS1,ABCB7,ATP5J2,NUP205,ELAC2,LNPEP,TBCD,CTNNB1,THOC1,TBC1D10B,…	150	TOP2B,HUWE1,TLDC1,BSG,CSE1L,RTN4,ALCAM,VIM,MAGED2,ATL3	10
Cancer, Organismal Injury and Abnormalities, Reproductive System Disease	tumorigenesis	tumorigenesis of genital organ	0.00022			PHLDA1,MYH9,FARP1,ASS1,IFI16,RAB9A,TXNDC5,RBM3,SOD2,ALDH1A1,CSE1L,SDPR,AMPH,HNF4A,GSTK1,LACTB,ALDH1B1,TJP2,MYH14,KRT80,ALDH9A1,TXNRD1,SLC3A2,TLDC1,BSG,SCP2,RTN4,ALCAM,KRT18,VHL,FTH1,RNPEP,ALDH4A1,USP14,RALA,HEATR1,GNA11,COL4A2,GCDH,AKAP2,TOP2B,SHC1,ANXA1,IDH3A,ACADM,ACTN1,DPP4,NSDHL,APBB1IP,VIM,PFKP,PCCA,ANXA3,TP53BP1,VWA8,GLDC	56	9.22e-05		-0.447	TPBG,NDUFA9,POR,NUP93,CSE1L,TPM4,HNF4A,SLC25A12,AMACR,PHIP,SLC2A1,STAT3,CLASP2,MET,TLDC1,ITPR3,ALCAM,TMEM33,EPHX1,INF2,SKIV2L2,GBP1,DNAJC13,TAP1,NAA15,OGT,YES1,CD47,SORBS1,ASPH,LNPEP,TBC1D10B,LIG3,DHX9,PRKDC,WDR36,NSDHL,YKT6,RHOC,SLC25A3,VIM,PDPR,SLC25A1,HIP1,IGF2R,UBR4,LYN,PSAP,STAG2,AP1G1,RANBP2,NOC3L,PTPN14,AP1B1,RGPD4 (includes others),RUNX2,XPO1,PELP1,WDR11,MDN1,MICAL2,TNPO1,KIF4A,SMARCA5,PS…	205
Cancer, Organismal Injury and Abnormalities, Reproductive System Disease	genital tumor	genital tumor	0.000222			PHLDA1,MYH9,FARP1,ASS1,IFI16,RAB9A,TXNDC5,RBM3,SOD2,ALDH1A1,CSE1L,SDPR,AMPH,HNF4A,GSTK1,LACTB,ALDH1B1,TJP2,MYH14,KRT80,ALDH9A1,TXNRD1,SLC3A2,TLDC1,BSG,SCP2,RTN4,ALCAM,KRT18,VHL,FTH1,RNPEP,ALDH4A1,USP14,RALA,HEATR1,GNA11,COL4A2,GCDH,AKAP2,TOP2B,SHC1,ANXA1,IDH3A,ACADM,ACTN1,DPP4,NSDHL,APBB1IP,VIM,PFKP,PCCA,ANXA3,TP53BP1,VWA8,GLDC	56	9.48e-05		-0.447	TPBG,NDUFA9,POR,NUP93,CSE1L,TPM4,HNF4A,SLC25A12,AMACR,PHIP,SLC2A1,STAT3,CLASP2,MET,TLDC1,ITPR3,ALCAM,TMEM33,EPHX1,INF2,SKIV2L2,GBP1,DNAJC13,TAP1,NAA15,OGT,YES1,CD47,SORBS1,ASPH,LNPEP,TBC1D10B,LIG3,DHX9,PRKDC,WDR36,NSDHL,YKT6,RHOC,SLC25A3,VIM,PDPR,SLC25A1,HIP1,IGF2R,UBR4,LYN,PSAP,STAG2,AP1G1,RANBP2,NOC3L,PTPN14,AP1B1,RGPD4 (includes others),RUNX2,XPO1,PELP1,WDR11,MDN1,MICAL2,TNPO1,KIF4A,SMARCA5,PS…	205
Cancer, Organismal Injury and Abnormalities, Reproductive System Disease	female genital tract adenocarcinoma	female genital tract adenocarcinoma	0.00185			ALDH4A1,PHLDA1,USP14,MYH9,RALA,FARP1,HEATR1,IFI16,RAB9A,TXNDC5,COL4A2,GCDH,TOP2B,AKAP2,ALDH1A1,CSE1L,AMPH,IDH3A,HNF4A,ACADM,ACTN1,LACTB,GSTK1,DPP4,ALDH1B1,NSDHL,TJP2,APBB1IP,MYH14,VIM,PFKP,TXNRD1,TLDC1,SCP2,ANXA3,RTN4,KRT18,TP53BP1,VWA8,GLDC,VHL,RNPEP	42	0.000184			RAP2B,AGPS,GFPT1,NDUFA9,CROCC,TM9SF2,FNDC3B,RICTOR,ITGB3,SGPL1,NUP93,CSE1L,HNF4A,TAPBP,SLC25A12,ARFIP1,DNMT1,PHIP,WDR43,STAT3,COPB1,MET,TLDC1,CDH2,AAAS,ITPR3,NCLN,RTN4,TMEM33,EPHA2,INF2,EPHX1,BMS1,FN1,SKIV2L2,GBP1,PRPF8,CTNNA1,DNAJC13,EIF4G1,TAP1,VTI1B,TOP2B,NAA15,OGT,CD47,YES1,SLC16A3,RIF1,PGK2,SEC61A1,SORBS1,SLC12A9,NUP205,LNPEP,TBCD,CTNNB1,TBC1D10B,LIG3,DHX9,EGFR,PRKDC,NSDHL,WDR36,LETM1,YKT6,C…	155
Cancer, Organismal Injury and Abnormalities, Reproductive System Disease	tumorigenesis	tumorigenesis of reproductive tract	0.000392			PHLDA1,MYH9,FARP1,IFI16,RAB9A,TXNDC5,SOD2,ALDH1A1,CSE1L,SDPR,AMPH,HNF4A,GSTK1,LACTB,ALDH1B1,TJP2,MYH14,TXNRD1,TLDC1,BSG,SCP2,RTN4,ALCAM,KRT18,VHL,RNPEP,FTH1,ALDH4A1,USP14,RALA,HEATR1,GNA11,COL4A2,GCDH,AKAP2,TOP2B,ANXA1,IDH3A,ACADM,ACTN1,DPP4,NSDHL,APBB1IP,VIM,PFKP,PCCA,ANXA3,TP53BP1,VWA8,GLDC	50	0.00019			RAP2B,AGPS,TPBG,GFPT1,NDUFA9,CROCC,TM9SF2,MT-CO2,FNDC3B,RICTOR,ITGB3,POR,SGPL1,NUP93,CSE1L,HNF4A,TPM4,TAPBP,SLC25A12,ARFIP1,DNMT1,FAM127A,PHIP,WDR43,TPD52,STAT3,COPB1,MET,TLDC1,CDH2,BSG,AAAS,ITPR3,NCLN,RTN4,ALCAM,SEC22B,TMEM33,EPHA2,INF2,EPHX1,BMS1,FN1,GBP1,SKIV2L2,HLA-A,PRPF8,CTNNA1,DNAJC13,EIF4G1,TAP1,VTI1B,TOP2B,NAA15,OGT,CD47,YES1,SLC16A3,SEC61A1,RIF1,PGK2,SORBS1,SLC12A9,ANXA5,STIM1,NUP205,LN…	178
Cancer, Organismal Injury and Abnormalities, Reproductive System Disease	female genital neoplasm	female genital neoplasm	0.000401			PHLDA1,MYH9,FARP1,IFI16,RAB9A,TXNDC5,SOD2,ALDH1A1,CSE1L,SDPR,AMPH,HNF4A,GSTK1,LACTB,ALDH1B1,TJP2,MYH14,TXNRD1,TLDC1,BSG,SCP2,RTN4,ALCAM,KRT18,VHL,RNPEP,FTH1,ALDH4A1,USP14,RALA,HEATR1,GNA11,COL4A2,GCDH,AKAP2,TOP2B,ANXA1,IDH3A,ACADM,ACTN1,DPP4,NSDHL,APBB1IP,VIM,PFKP,PCCA,ANXA3,TP53BP1,VWA8,GLDC	50	0.000199			RAP2B,AGPS,TPBG,GFPT1,NDUFA9,CROCC,TM9SF2,MT-CO2,FNDC3B,RICTOR,ITGB3,POR,SGPL1,NUP93,CSE1L,HNF4A,TPM4,TAPBP,SLC25A12,ARFIP1,DNMT1,FAM127A,PHIP,WDR43,TPD52,STAT3,COPB1,MET,TLDC1,CDH2,BSG,AAAS,ITPR3,NCLN,RTN4,ALCAM,SEC22B,TMEM33,EPHA2,INF2,EPHX1,BMS1,FN1,GBP1,SKIV2L2,HLA-A,PRPF8,CTNNA1,DNAJC13,EIF4G1,TAP1,VTI1B,TOP2B,NAA15,OGT,CD47,YES1,SLC16A3,SEC61A1,RIF1,PGK2,SORBS1,SLC12A9,ANXA5,STIM1,NUP205,LN…	178
Cancer, Organismal Injury and Abnormalities, Reproductive System Disease	female genital tract cancer	female genital tract cancer	0.00384			ALDH4A1,PHLDA1,USP14,MYH9,RALA,FARP1,HEATR1,IFI16,RAB9A,TXNDC5,COL4A2,GCDH,TOP2B,AKAP2,ALDH1A1,CSE1L,ANXA1,AMPH,IDH3A,HNF4A,ACADM,ACTN1,LACTB,GSTK1,DPP4,ALDH1B1,NSDHL,TJP2,APBB1IP,MYH14,VIM,PFKP,TXNRD1,TLDC1,BSG,SCP2,ANXA3,RTN4,ALCAM,KRT18,TP53BP1,VWA8,GLDC,VHL,RNPEP	45	0.000308			RAP2B,AGPS,GFPT1,NDUFA9,CROCC,TM9SF2,FNDC3B,RICTOR,ITGB3,POR,SGPL1,NUP93,CSE1L,HNF4A,TPM4,TAPBP,SLC25A12,ARFIP1,DNMT1,FAM127A,PHIP,WDR43,TPD52,STAT3,COPB1,MET,TLDC1,CDH2,BSG,AAAS,ITPR3,NCLN,RTN4,ALCAM,TMEM33,EPHA2,INF2,EPHX1,BMS1,FN1,SKIV2L2,GBP1,HLA-A,PRPF8,CTNNA1,DNAJC13,EIF4G1,TAP1,VTI1B,TOP2B,NAA15,OGT,CD47,YES1,SLC16A3,SEC61A1,RIF1,PGK2,SORBS1,SLC12A9,ANXA5,STIM1,NUP205,LNPEP,TBCD,CTNNB1,TBC…	171
Cancer, Organismal Injury and Abnormalities, Reproductive System Disease	genital tract cancer	genital tract cancer	0.00239			PHLDA1,MYH9,FARP1,ASS1,IFI16,RAB9A,TXNDC5,RBM3,ALDH1A1,CSE1L,AMPH,HNF4A,GSTK1,LACTB,ALDH1B1,TJP2,MYH14,KRT80,ALDH9A1,TXNRD1,SLC3A2,TLDC1,BSG,SCP2,RTN4,ALCAM,KRT18,VHL,RNPEP,ALDH4A1,USP14,RALA,HEATR1,COL4A2,GCDH,AKAP2,TOP2B,SHC1,ANXA1,IDH3A,ACADM,ACTN1,DPP4,NSDHL,APBB1IP,VIM,PFKP,ANXA3,TP53BP1,VWA8,GLDC	51	0.000346			NDUFA9,POR,NUP93,CSE1L,TPM4,HNF4A,SLC25A12,AMACR,PHIP,SLC2A1,STAT3,CLASP2,MET,TLDC1,ITPR3,ALCAM,TMEM33,EPHX1,INF2,SKIV2L2,GBP1,DNAJC13,TAP1,NAA15,OGT,YES1,CD47,SORBS1,ASPH,LNPEP,TBC1D10B,DHX9,LIG3,PRKDC,WDR36,NSDHL,YKT6,RHOC,SLC25A3,VIM,PDPR,HIP1,IGF2R,UBR4,PSAP,STAG2,AP1G1,RANBP2,NOC3L,PTPN14,AP1B1,RGPD4 (includes others),RUNX2,XPO1,WDR11,PELP1,MDN1,MICAL2,TNPO1,KIF4A,SMARCA5,PSMD3,DYNLRB1,CCNB1…	196
Carbohydrate Metabolism	glycolysis	glycolysis	0.00184		-1.067	SHC1,ALDH2,BSG,PFKP,GLDC	5	0.00107		0.862	OGT,STAT6,ALDH2,SLC16A3,PGK2,SLC2A1,BSG,ENO2,PFKL,STAT3,EGFR	11	ALDH2,BSG	2
Cell Death and Survival	cell death	cell death	6.61e-07		0.03	PHLDA1,MYH9,ARL6IP5,ASS1,IFI16,TXNDC5,RBM3,SCO2,HMGB1,ALDH1A1,SOD2,CSE1L,VAPB,CCDC86,HNF4A,SH3KBP1,HUWE1,TJP2,MALT1,TXNRD1,SLC3A2,PRDX3,PPP1R13L,BSG,SCP2,TMX1,RTN4,ALCAM,KRT18,SQSTM1,VHL,FTH1,PRDX4,VAPA,GPX1,GNA11,COL4A2,TOP2B,ALDH2,SHC1,ANXA1,HSD17B4,KRT10,DPP4,CDH6,VIM,FDXR,GNAI3,ANXA6,KRT8,TP53BP1,CYB5A	52	1.71e-14		-1.987	GFPT1,EIF3C,AP2B1,SH3BGRL3,BAZ1A,NCSTN,RICTOR,SUN2,ATP2A2,LRPAP1,QARS,ITGB3,POR,NCEH1,SGPL1,ATP1A1,NUP93,CSE1L,SPTLC2,ARF4,VAMP3,VAPB,GNA13,MYBBP1A,HNF4A,TAPBP,DNMT1,AMACR,STAT6,PHIP,WAPL,SLC2A1,NUP107,STAT3,TPD52,ADAR,MET,CDH2,BSG,CAPN1,ITPR3,AAMDC,TMX1,RTN4,ALCAM,ACACA,EPHA2,STEAP3,NUDT1,PRDX2,EPHX1,RAP1B,ARL8B,ARMC10,FN1,HLA-A,PRPF8,RAB35,CTNNA1,MTCH1,TMEM214,EIF4G1,VTI1B,SF3B3,TAP1,TOP2B,NAA1…	193	HUWE1,ARL6IP5,VAPA,VIM,SLC3A2,TOP2B,ALDH2,GNAI3,PPP1R13L,BSG,CSE1L,TMX1,RTN4,ALCAM,VAPB	15
Cell Death and Survival	necrosis	necrosis	8.56e-07		0.194	PHLDA1,ASS1,IFI16,GNA11,GPX1,VAPA,RBM3,COL4A2,HMGB1,TOP2B,SCO2,SHC1,ALDH2,SOD2,ALDH1A1,CSE1L,ANXA1,CCDC86,VAPB,HNF4A,SH3KBP1,HUWE1,DPP4,TJP2,CDH6,VIM,MALT1,FDXR,TXNRD1,SLC3A2,PRDX3,KRT8,PPP1R13L,BSG,SCP2,TMX1,RTN4,ALCAM,KRT18,TP53BP1,SQSTM1,CYB5A,VHL,FTH1	44	2.39e-14		-1.667	EIF3C,GFPT1,AP2B1,BAZ1A,RICTOR,SUN2,LRPAP1,ATP2A2,ITGB3,NCEH1,SGPL1,ATP1A1,NUP93,CSE1L,SPTLC2,GNA13,VAPB,MYBBP1A,HNF4A,DNMT1,STAT6,AMACR,WAPL,PHIP,SLC2A1,NUP107,TPD52,STAT3,ADAR,MET,CDH2,BSG,CAPN1,ITPR3,TMX1,RTN4,ALCAM,ACACA,EPHA2,STEAP3,NUDT1,PRDX2,EPHX1,ARMC10,FN1,PRPF8,RAB35,CTNNA1,MTCH1,TMEM214,VTI1B,SF3B3,TOP2B,OGT,CD47,ARF6,YES1,CST3,ABCB7,FKBP8,NUP205,STIM1,CTNNB1,THOC1,BCAP31,LIG3,EGFR,DH…	161	HUWE1,TOP2B,ALDH2,PPP1R13L,BSG,CSE1L,VAPA,TMX1,RTN4,VIM,ALCAM,VAPB,SLC3A2	13
Cell Death and Survival	cell death	cell death of tumor cell lines	0.00277		-0.507	HUWE1,DPP4,IFI16,GNA11,GPX1,MALT1,COL4A2,FDXR,TXNRD1,SLC3A2,TOP2B,SHC1,SOD2,PPP1R13L,CSE1L,RTN4,ALCAM,KRT18,TP53BP1,SQSTM1,CYB5A,VHL,FTH1	23	1e-10		-1.355	BAZ1A,RICTOR,ATP2A2,ITGB3,ATP1A1,NUP93,CSE1L,MYBBP1A,DNMT1,STAT6,PHIP,WAPL,STAT3,TPD52,MET,CAPN1,ITPR3,RTN4,ALCAM,ACACA,EPHA2,PRDX2,ARMC10,FN1,RAB35,TMEM214,MTCH1,SF3B3,TOP2B,OGT,YES1,CD47,ABCB7,FKBP8,NUP205,STIM1,BCAP31,THOC1,CTNNB1,LIG3,EGFR,DHX9,PRKDC,API5,LETM1,RHOC,SVIL,PLCG1,MCU,HIP1,IGF2R,KPNB1,LAMP2,SPOCK1,CD44,LYN,PSAP,AKAP1,SRPK1,EPHB2,AP2A2,STMN1,SLC25A6,PTRH2,FASN,XPO1,KPNA2,HUWE1,MYO…	101	TOP2B,HUWE1,PPP1R13L,CSE1L,RTN4,ALCAM,SLC3A2	7
Cell Death and Survival	apoptosis	apoptosis	1.84e-06		0.876	PHLDA1,ARL6IP5,PRDX4,ASS1,IFI16,GNA11,GPX1,RBM3,TXNDC5,COL4A2,HMGB1,TOP2B,SHC1,ALDH2,SOD2,ALDH1A1,CSE1L,ANXA1,CCDC86,HNF4A,SH3KBP1,HUWE1,DPP4,TJP2,VIM,MALT1,FDXR,TXNRD1,PRDX3,ANXA6,KRT8,PPP1R13L,BSG,SCP2,TMX1,RTN4,ALCAM,KRT18,TP53BP1,SQSTM1,CYB5A,VHL,FTH1	43	1.02e-10		-0.895	EIF3C,GFPT1,SH3BGRL3,BAZ1A,NCSTN,RICTOR,SUN2,LRPAP1,QARS,ITGB3,NCEH1,POR,SGPL1,ATP1A1,CSE1L,ARF4,SPTLC2,GNA13,MYBBP1A,HNF4A,DNMT1,STAT6,WAPL,PHIP,SLC2A1,TPD52,STAT3,ADAR,MET,CDH2,BSG,CAPN1,ITPR3,AAMDC,TMX1,RTN4,ALCAM,ACACA,EPHA2,STEAP3,NUDT1,PRDX2,EPHX1,RAP1B,ARMC10,FN1,CTNNA1,MTCH1,TMEM214,EIF4G1,VTI1B,TOP2B,NAA15,OGT,CD47,ARF6,YES1,CST3,ANXA5,FKBP8,STIM1,CTNNB1,THOC1,BCAP31,EGFR,DHX9,PRKDC,API5…	149	TOP2B,HUWE1,ALDH2,PPP1R13L,BSG,ARL6IP5,CSE1L,TMX1,RTN4,ALCAM,VIM	11
Cell Death and Survival	cell death	cell death of connective tissue cells	0.00197		-1.028	TOP2B,SCO2,KRT8,SOD2,SCP2,IFI16,GPX1,RTN4,VIM,KRT18,VHL,FTH1	12	1.7e-08		0.493	RUNX1,RANBP2,EIF3C,FN1,NELFB,SUN2,LRPAP1,RGPD4 (includes others),ITGB3,STMN1,TOP2B,SGPL1,YES1,RHOG,PTRH2,RUNX2,FKBP8,GNA13,CTNNB1,THOC1,DNMT1,EGFR,M6PR,SRC,PRKDC,RHOC,MDN1,GNAQ,RAC1,EMD,VIM,PLCG1,BAX,STAT3,IGF2R,CCNB1,MET,LAMP2,RRAS2,CDC42,CD44,RTN4,MAVS,SGPP1,VHL,NUDT1,EPHX1	47
Cell Death and Survival	apoptosis	apoptosis of tumor cell lines	0.000739		-0.574	HUWE1,DPP4,IFI16,GNA11,GPX1,MALT1,COL4A2,FDXR,TXNRD1,SHC1,SOD2,PPP1R13L,CSE1L,RTN4,ALCAM,KRT18,TP53BP1,SQSTM1,CYB5A,VHL,FTH1	21	2.4e-07		-0.863	SRPK1,EPHB2,BAZ1A,RICTOR,AP2A2,STMN1,PTRH2,CSE1L,FASN,XPO1,KPNA2,MYBBP1A,DNMT1,HUWE1,MYO6,STAT6,PELP1,PHIP,RAC1,TPD52,STAT3,KMT2A,CCNB1,DYNC1H1,MET,PPP1R13L,CDC42,CAPN1,ITPR3,RTN4,ALCAM,ACACA,MTDH,EPHA2,VHL,HSPB1,RUNX1,B2M,ARMC10,S100A6,FN1,RPS6KA3,MTCH1,TMEM214,GGT1,OGT,CD47,YES1,FKBP8,STIM1,STX4,CTNNB1,THOC1,BCAP31,EGFR,DHX9,PRKDC,SRC,API5,GNAS,RHOC,FASTKD2,HAT1,PLCG1,BAX,IGF2R,PRKCI,SPOCK1,TME…	76
Cell Death and Survival	survival	cell survival	0.00158		-0.526	DPP4,USP14,ASS1,GPX1,VIM,TXNDC5,MALT1,FDXR,HMGB1,TOP2B,SHC1,CNDP2,SOD2,PPP1R13L,CSE1L,ALCAM,TP53BP1,SQSTM1,PRCP,SH3KBP1,VHL,FTH1	22	2.43e-06	Increased	4.252	CD81,EIF3C,AGPS,EPHB2,AP2B1,PFDN6,NCSTN,RICTOR,STMN1,POR,SGPL1,CSE1L,FASN,XPO1,DNMT1,STAT6,SLC2A1,MICAL2,FAM120A,RAC1,PDRG1,STAT3,EIF3E,ADAR,CCNB1,MET,CDH2,PPP1R13L,CDC42,ALCAM,ACACA,SGPP1,MTDH,EPHA2,VHL,PRDX2,HSPB1,B2M,THOC5,RUNX1,S100A6,FN1,CAMK4,PRPF8,RPS6KA3,PFDN2,SYMPK,EIF4G1,PTPRF,PFDN1,TOP2B,OGT,CD47,YES1,CST3,ANXA5,CTNNB1,THOC1,BCAP31,LIG3,DHX9,EGFR,SRC,PRKDC,USMG5,SVIL,VIM,PLCG1,BAX,CASK…	80
Cell Death and Survival	cell death	cell death of cervical cancer cell lines	0.00497		-0.928	TOP2B,SHC1,SOD2,GNA11,KRT18,SQSTM1,TXNRD1,FTH1	8	7.79e-06		-0.085	RPS6KA3,BAZ1A,MTCH1,TMEM214,RICTOR,ATP2A2,TOP2B,ATP1A1,PTRH2,ABCB7,FKBP8,CTNNB1,BCAP31,THOC1,EGFR,PRKDC,WAPL,LETM1,API5,FASTKD2,RAC1,STAT3,BAX,CCNB1,DYNC1H1,KPNB1,PRDX2,MSN	28
Cell Death and Survival	cell death	cell death of fibroblast cell lines	0.00426		-1.432	SCO2,KRT8,SOD2,SCP2,IFI16,RTN4,VIM,KRT18,FTH1	9	1.19e-05		0.9	RUNX1,RANBP2,EIF3C,FN1,SUN2,RGPD4 (includes others),STMN1,SGPL1,YES1,PTRH2,RHOG,FKBP8,GNA13,CTNNB1,THOC1,DNMT1,EGFR,SRC,RHOC,MDN1,GNAQ,RAC1,VIM,BAX,CCNB1,MET,LAMP2,RRAS2,RTN4,SGPP1,EPHX1	31
Cell Death and Survival, Organismal Injury and Abnormalities	cell death	cell death of epithelial cells	0.0011		-0.325	HMGB1,SHC1,ALDH2,PRDX3,TJP2,KRT8,SOD2,ALDH1A1,TMX1,KRT18,HNF4A	11	9.86e-05		1.667	EPHB2,CTNNA1,TMEM214,ALDH2,SGPL1,YES1,FASN,FKBP8,CTNNB1,HNF4A,EGFR,CUL4B,PRKDC,STAT6,SRC,API5,RAC1,STAT3,BAX,ADAR,MET,CDH2,RRAS2,PRKCI,CDC42,TMX1,LYN,CD44,MAVS,SLC25A5,EPHA2,HSPB1	32
Cell Death and Survival, Organismal Injury and Abnormalities	necrosis	necrosis of epithelial tissue	0.000136		0.104	HMGB1,ALDH2,SHC1,PRDX3,TJP2,ALDH1A1,SOD2,KRT8,ASS1,GPX1,TMX1,KRT18,COL4A2,HNF4A	14	0.000667		1.423	EPHB2,CTNNA1,TMEM214,ALDH2,SGPL1,YES1,RUNX2,FASN,FKBP8,CTNNB1,HNF4A,EGFR,CUL4B,PRKDC,STAT6,SRC,API5,RAC1,STAT3,BAX,ADAR,MET,CDH2,RRAS2,PRKCI,CDC42,TMX1,LYN,CD44,MAVS,SLC25A5,EPHA2,PRDX2,HSPB1	34
Cell Morphology	polarization	polarization of tumor cell lines	0.00166			GNAI3,CSE1L,VHL	3	2.03e-07		1.706	GNAI3,STAT6,CD47,CDC42,CSE1L,RAC1,GNA13,RICTOR,VHL	9	GNAI3,CSE1L	2
Cell Morphology	morphology	morphology of cells	6.95e-06			PHLDA1,MYH9,RAB5C,GNA11,KIAA1522,GPX1,RAB9A,HMGB1,CTSZ,SHC1,SOD2,ANXA1,AMPH,CCDC86,HNF4A,HSD17B4,ACADM,ACTN1,GSTK1,DPP4,TJP2,SLC9A3R1,MYH14,VIM,MALT1,PLOD1,MARCKS,PRDX3,KRT8,PPP1R13L,SCP2,LIMA1,RTN4,KRT18,EHHADH,VHL	36	0.000131			RAB5C,BAZ1A,RICTOR,LRPAP1,SUN2,ATP2A2,ITGB3,GNA13,HNF4A,DNMT1,STAT6,RP2,CLASP2,STAT3,TPD52,ADAR,MET,RAB1B,CDH2,CAPN1,ITPR3,RTN4,EPHA2,STEAP3,INF2,PRDX2,RAP1B,FN1,HLA-A,MID1,VTI1B,TAP1,USO1,OGT,ARF6,CD47,SORBS1,STIM1,CTNNB1,EGFR,PRKDC,LETM1,RHOC,GNAQ,VIM,HIP1,NCAPD2,IGF2R,LAMP2,BCAM,CD44,LYN,PSAP,CD81,PTPN14,EPHB2,STMN1,RHOG,RUNX2,LAMTOR1,FASN,MYO6,CHMP1B,ACP2,CLTC,KIF4A,RAC1,SLC4A7,KMT2A,FLOT2,PP…	103
Cell Morphology	size	size of cells	0.000443			PRDX3,MYH9,KRT8,RAB5C,SOD2,SLC9A3R1,ANXA1,LIMA1,RTN4,RAB9A,KRT18,ACTN1	12	0.000195			B2M,FN1,RAB5C,MID1,RPS6KA3,RAB5B,RICTOR,TAP1,ITGB3,SCARB2,CD47,ARF6,SORBS1,FASN,ACTN1,EGFR,SRC,GNAS,AP3D1,CLTC,GNAQ,RAC1,CLASP2,BAX,MET,RAB1B,CDC42,LYN,RTN4,CD44,TMPO,MSN	32
Cell Morphology	polarity	polarity of cells	0.00529			SLC9A3R1,ANXA1,VIM	3	0.000542		-0.735	SRC,PRKCI,CDC42,RAC1,VIM,IFRD1,EGFR	7
Cell Morphology, Cellular Assembly and Organization	size	size of secretory granules	5.85e-06			KRT8,RAB5C,KRT18	3	0.000438			RAB5C,AP3D1,RAB5B	3	RAB5C	1
Cell Morphology, Cellular Assembly and Organization, Cellular Function and Maintenance	formation	formation of cellular protrusions	0.00114		-0.208	RALA,FARP1,SLC9A3R1,VAPA,VIM,UBA6,TXNRD1,HMGB1,TOP2B,MARCKS,SHC1,BSG,DDAH1,RTN4,HNF4A,VHL	16	4.43e-05	Increased	3.498	CD81,TPBG,EPHB2,ITGB3,STMN1,RHOG,FASN,GNA13,HNF4A,MYO6,CUL4B,RAC1,RAB10,EIF4G3,CLASP2,STAT3,MET,CDH2,BSG,CYFIP1,CDC42,RTN4,ACACA,EPHA2,VHL,HSPB1,RAP1B,CAMK4,FN1,VAPA,RAB35,RPS6KA3,MID1,PTPRF,STIM2,TOP2B,ARF6,CD47,CTNNB1,EGFR,SRC,RAB21,RHOC,BRK1,VIM,PRKCI,UBQLN2,KIF5B,LYN,CD44,ATXN10,AFG3L2,PNPLA6,MSN	54	TOP2B,BSG,VAPA,RTN4,VIM	5
Cell Morphology, Cellular Assembly and Organization, Cellular Function and Maintenance	reorganization	reorganization of cytoskeleton	4.04e-05	Increased	2	HMGB1,MARCKS,SHC1,MYH9,RALA,APBB1IP,ANXA1,VIM	8	0.000314		1.091	SRC,PHIP,FN1,RAC1,RICTOR,PTPRF,ITGB3,CD47,ARF6,CDC42,SORBS1,CD44,EPHA2,MSN,EGFR	15
Cell Morphology, Cellular Movement, Connective Tissue Development and Function	cell spreading	cell spreading of fibroblast cell lines	0.00419			GNA11,RTN4,VIM	3	8.52e-07		1.31	MET,RHOG,FN1,CDC42,SORBS1,RAC1,RTN4,VIM,EPHA2,ITGB3	10	RTN4,VIM	2
Cell Morphology, Connective Tissue Development and Function	shape change	shape change of fibroblast cell lines	0.00215			MARCKS,GNA11,RTN4,VIM	4	1.79e-05		1.549	MET,SRC,RHOG,FN1,CDC42,SORBS1,RAC1,RTN4,VIM,EPHA2,ITGB3	11
Cell Morphology, Connective Tissue Development and Function	morphology	morphology of fibroblast cell lines	0.00307			MARCKS,KRT8,RTN4,KRT18	4	4.97e-05			RRAS2,RHOG,FN1,CDC42,RAC1,RTN4,TPD52,GNA13,STAT3,CTNNB1,EGFR	11
Cell-To-Cell Signaling and Interaction	fusion	fusion of cells	0.00164		1.117	MYH9,ANXA1,IFI16,AMPH,SLC3A2	5	1.71e-05	Increased	2.265	CD81,STAT6,SRC,RAB35,CLTC,MYOF,SLC3A2,CD47,CDH2,ARF6,ANXA5,CD44,STIM1,IFRD1	14
Cell-To-Cell Signaling and Interaction	adhesion	adhesion of tumor cell lines	4.58e-05		-0.438	HMGB1,CTSZ,MARCKS,PHLDA1,SHC1,MYH9,BSG,ANXA1,ALCAM,VHL	10	3.06e-05	Increased	2.257	MYO6,CD81,SRC,STAT6,FN1,RAB21,PTPN14,RAC1,PLCG1,STAT3,ITGB3,SACM1L,CD47,CDH2,BSG,CDC42,CD44,ALCAM,GNA13,CTNNB1,EPHA2,VHL,EGFR	23
Cell-To-Cell Signaling and Interaction, Cellular Function and Maintenance, Inflammatory Response	phagocytosis	phagocytosis of tumor cell lines	0.00116		-0.218	RALA,ANXA1,VIM,SH3KBP1	4	2.22e-05		0.922	CD47,ARF6,RRAS2,RHOG,CDC42,CLTC,LYN,RAC1,CD44,VIM	10
Cellular Assembly and Organization	organization	organization of organelle	0.00119			AKAP2,PRDX3,MYH9,RAB5C,SOD2,SCP2,LIMA1,VIM,KRT18,VAPB,ATL3,ACTN1	12	1.75e-10		0.928	RAB5C,FN1,RAB2A,CROCC,LEMD2,CTNNA1,DNAJC13,RAB5B,ATP2A2,SUN2,SURF4,USO1,ARF6,SEC61A1,MYO1B,NUP93,CST3,LAMTOR1,VAPB,CTNNB1,ACTN1,RAB8B,LIG3,SRC,ABCD3,NUP155,CHMP1B,ACP2,RHOC,KIF4A,CLTC,RAC1,TMED2,EMD,VIM,TOR1AIP2,MAN2A1,BAX,CLASP2,LMAN1,ATL3,PRKCI,CDC42,TMED10,SLC16A1,CD44,AFG3L2,RAB6A,MSN	49	RAB5C,VIM,VAPB,ATL3,ACTN1	5
Cellular Assembly and Organization	quantity	quantity of filaments	0.00169		-0.391	MARCKS,SOD2,LIMA1,VIM,KRT18	5	1.14e-07		-1.211	SRC,FN1,GNAS,STMN2,PTPN14,EPHB2,KIF4A,RAC1,RPS6KA3,VIM,STAT3,STMN1,MET,PRKCI,CDC42,CTNNB1,EGFR	17
Cellular Assembly and Organization, Cellular Function and Maintenance	organization	organization of cytoplasm	5.37e-07		0.665	MYH9,RALA,RAB5C,FARP1,VAPA,HMGB1,AKAP2,TOP2B,SHC1,SOD2,ANXA1,DDAH1,VAPB,HNF4A,SH3KBP1,ACTN1,WDR1,SLC9A3R1,APBB1IP,VIM,UBA6,ATL3,TXNRD1,SLC3A2,MARCKS,PRDX3,BSG,SCP2,RTN4,KRT18,VHL	31	2.17e-13	Increased	3.065	TPBG,RAB5C,CROCC,RAB2A,SH3BGRL3,RICTOR,SUN2,LRPAP1,ITGB3,VAPB,GNA13,HNF4A,PHIP,STAT3,CLASP2,LMAN1,MET,CDH2,BSG,RTN4,ACACA,EPHA2,RAP1B,FN1,RAB35,MID1,DNAJC13,CKAP4,SURF4,USO1,TOP2B,ARF6,CD47,MYO1B,SEC61A1,SORBS1,TBCD,CTNNB1,LIG3,EGFR,PRKDC,WDR36,RAB21,RHOC,BRK1,TMED2,VIM,TOR1AIP2,KPNB1,LYN,CD44,ATXN10,AFG3L2,CD81,RANBP2,EPHB2,FMNL2,STMN1,RHOG,COMT,LAMTOR1,FASN,XPO1,MYO6,CUL4B,CHMP1B,ACP2,MICAL2,CL…	108	TOP2B,RAB5C,BSG,VAPA,RTN4,VIM,VAPB,ATL3,ACTN1,SLC3A2	10
Cellular Assembly and Organization, Cellular Function and Maintenance	organization	organization of cytoskeleton	6.08e-05		0.665	MYH9,RALA,FARP1,VAPA,AKAP2,TOP2B,HMGB1,SHC1,ANXA1,DDAH1,HNF4A,SH3KBP1,ACTN1,WDR1,SLC9A3R1,APBB1IP,VIM,UBA6,TXNRD1,SLC3A2,MARCKS,BSG,RTN4,KRT18,VHL	25	5.68e-08	Increased	3.065	CD81,RANBP2,TPBG,EPHB2,RAB2A,SH3BGRL3,FMNL2,RICTOR,SUN2,LRPAP1,ITGB3,STMN1,RHOG,FASN,COMT,XPO1,GNA13,HNF4A,MYO6,CUL4B,PHIP,CHMP1B,MICAL2,KIF4A,RAB10,RAC1,SMARCA5,EIF4G3,STAT3,CLASP2,SLC3A2,CCNB1,MET,CDH2,BSG,CYFIP1,CDC42,RTN4,ACACA,EPHA2,VHL,HSPB1,RAP1B,FN1,CAMK4,STMN2,RAB35,VAPA,MID1,RPS6KA3,PFDN2,CKAP4,PTPRF,PFDN1,STIM2,TOP2B,CD47,ARF6,MYO1B,SORBS1,TBCD,CTNNB1,IFRD1,ACTN1,EGFR,SRC,PRKDC,WDR36,G…	86	TOP2B,BSG,VAPA,RTN4,VIM,ACTN1,SLC3A2	7
Cellular Assembly and Organization, Cellular Function and Maintenance	organization	microtubule dynamics	0.00405		-0.17	MYH9,RALA,FARP1,SLC9A3R1,VAPA,VIM,UBA6,TXNRD1,HMGB1,TOP2B,MARCKS,SHC1,BSG,DDAH1,RTN4,KRT18,HNF4A,VHL	18	2.4e-06	Increased	3.482	CD81,RANBP2,TPBG,EPHB2,RAB2A,LRPAP1,ITGB3,STMN1,RHOG,FASN,COMT,XPO1,GNA13,HNF4A,MYO6,CUL4B,CHMP1B,KIF4A,SMARCA5,RAC1,RAB10,EIF4G3,CLASP2,STAT3,MET,CDH2,BSG,CYFIP1,CDC42,RTN4,ACACA,EPHA2,VHL,HSPB1,RAP1B,FN1,CAMK4,STMN2,VAPA,RAB35,MID1,RPS6KA3,CKAP4,PTPRF,STIM2,TOP2B,CD47,ARF6,TBCD,CTNNB1,IFRD1,EGFR,SRC,WDR36,GNAS,RAB21,RHOC,BRK1,CANX,VIM,BAX,KPNB1,UBQLN2,PRKCI,KIF5B,LYN,CD44,ATXN10,AFG3L2,PNPLA6,M…	71
Cellular Assembly and Organization, Cellular Function and Maintenance	organization	organization of actin cytoskeleton	0.000297			AKAP2,SHC1,MYH9,RALA,SLC9A3R1,ANXA1,ACTN1,SLC3A2,WDR1	9	4.1e-05		1.155	SRC,PHIP,FN1,RHOC,SH3BGRL3,BRK1,RAC1,FMNL2,RICTOR,ITGB3,PFDN1,SLC3A2,CD47,ARF6,RHOG,MYO1B,PRKCI,CDC42,SORBS1,FLII,ACTN1,MSN,EGFR	23
Cellular Compromise	disassembly	disassembly of filaments	0.00397		-0.882	LIMA1,VIM,VHL,WDR1	4	9.62e-05		-1.133	STMN1,SRC,PRKCI,STMN2,MICAL2,MID1,RAC1,VIM,CLASP2,VHL,INF2	11
Cellular Development, Cellular Growth and Proliferation	cell proliferation	cell proliferation of tumor cell lines	1.14e-06		-1.805	PHLDA1,RALA,IFI16,GPX1,COL4A2,HMGB1,SHC1,CNDP2,SOD2,ALDH1A1,CSE1L,ANXA1,HNF4A,KRT10,ACTN1,HUWE1,DPP4,SLC9A3R1,MYH14,UBA6,PFKP,FDXR,SLC3A2,ANXA6,KRT8,PPP1R13L,BSG,LIMA1,ALCAM,GLDC,VHL,FTH1	32	1.79e-06	Increased	4.258	CD81,EIF3C,PTPN14,NCSTN,RICTOR,ATP2A2,ITGB3,STMN1,POR,SLC25A6,RUNX2,CSE1L,FASN,SLC7A5,KPNA2,MYBBP1A,HNF4A,HUWE1,AMACR,PELP1,PHIP,CHMP1B,SLC2A1,RAC1,NAT10,TPD52,STAT3,EIF3E,KMT2A,CCNB1,SLC3A2,DYNC1H1,MET,PPP1R13L,BSG,CDC42,ALCAM,KIAA1524,ACACA,TMPO,MTDH,EPHA2,STEAP3,VHL,NUDT1,PRDX2,HSPB1,RFC3,RAP1B,RUNX1,S100A6,FN1,PRPF8,RPS6KA3,GGT1,PTPRF,OGT,ADSL,ARF6,YES1,ABCB7,STIM1,STX4,ASPH,CTNNB1,THOC1,ACTN…	90	HUWE1,PPP1R13L,BSG,CSE1L,ALCAM,ACTN1,SLC3A2	7
Cellular Function and Maintenance	homeostasis	cellular homeostasis	0.00403		1.481	TJP2,SLC9A3R1,VIM,COL4A2,MALT1,SLC3A2,HMGB1,SHC1,GNAI3,PRDX3,KRT8,SOD2,ANXA6,BSG,ANXA1,RTN4,KRT18,SQSTM1,VAPB,CYB5A,HNF4A,PRCP,SH3KBP1	23	3.32e-06	Increased	2.413	CD81,EPHB2,NCSTN,RICTOR,AP2A2,ATP2A2,LRPAP1,ITGB3,ATP1A1,SLC25A6,RUNX2,SPTLC2,XPO1,GNA13,VAPB,HNF4A,TAPBP,DNMT1,STAT6,SLC2A1,ACP2,STK39,CLTC,ACBD5,RAC1,SLC4A7,TPD52,STAT3,SCOC,SLC3A2,MET,BSG,CD70,CAPN1,ITPR3,RTN4,KIAA1524,MTDH,EPHA2,PRDX2,HSPB1,B2M,RAP1B,RUNX1,FN1,CAMK4,NPTN,HLA-A,GGT1,EIF4G1,VTI1B,STIM2,CD47,ARF6,SORBS1,ABCB7,STIM1,LNPEP,CTNNB1,THOC1,BCAP31,TBC1D10B,EGFR,SRC,PRKDC,SPTLC1,ABCD3,L…	88
Cellular Function and Maintenance	engulfment	engulfment of cells	0.00397		-1.103	HMGB1,MYH9,RALA,RAB5C,ANXA1,AMPH,ANXA3,VIM,SH3KBP1	9	6.22e-05	Increased	2.746	AP2A1,FN1,RAB5C,SNAP23,RAB35,RAB5B,LRPAP1,SF3B3,AP2A2,SCARB2,ARF6,CD47,RHOG,ANXA5,STIM1,STX18,M6PR,SRC,AP2M1,CLTC,RAB7A,RAC1,VIM,HIP1,RRAS2,CDC42,LYN,CD44,VAMP8	29
Cellular Growth and Proliferation	proliferation	proliferation of cells	1.07e-07		-0.819	PHLDA1,MYH9,ARL6IP5,IFI16,TXNDC5,RBM3,HMGB1,CTSZ,CNDP2,SOD2,ALDH1A1,CSE1L,DDAH1,HNF4A,SH3KBP1,HUWE1,DFNA5,TJP2,MYH14,MAGED2,UBA6,MALT1,TXNRD1,SLC3A2,MARCKS,PRDX3,PPP1R13L,BSG,LIMA1,RTN4,AK4,ALCAM,SQSTM1,PRCP,VHL,FTH1,RALA,PRDX4,GNA11,VAPA,GPX1,COL4A2,TOP2B,SHC1,TCOF1,ANXA1,KRT10,ACTN1,DPP4,SLC9A3R1,VIM,PFKP,FDXR,ANXA6,KRT8,TP53BP1,GLDC	57	1.65e-07	Increased	5.36	EIF3C,AGPS,NCSTN,FNDC3B,RICTOR,ATP2A2,LRPAP1,ITGB3,POR,SGPL1,RCL1,CSE1L,GNA13,MYBBP1A,HNF4A,TAPBP,DNMT1,AMACR,STAT6,WAPL,PHIP,SLC2A1,DKC1,NAT10,TPD52,STAT3,CLASP2,ADAR,MET,CDH2,BSG,CAPN1,ITPR3,RTN4,ALCAM,ACACA,BYSL,EPHA2,STEAP3,NUDT1,PRDX2,RAP1B,ARMC10,FN1,GBP1,LEMD2,PRPF8,RAB35,MID1,CTNNA1,MTCH1,SYMPK,EIF4G1,TAP1,VTI1B,SF3B3,TAX1BP3,SURF4,LBR,TOP2B,USO1,OGT,CD47,ARF6,YES1,SEC61A1,CST3,ABCB7,STIM…	180	HUWE1,TOP2B,PPP1R13L,BSG,ARL6IP5,CSE1L,VAPA,RTN4,MAGED2,VIM,ALCAM,ACTN1,SLC3A2	13
Cellular Movement	migration	migration of tumor cell lines	7.13e-05		-1.464	PHLDA1,DPP4,MYH9,RALA,SLC9A3R1,GNA11,VIM,CTSZ,SHC1,GNAI3,CNDP2,KRT8,SOD2,BSG,CSE1L,ANXA1,ALCAM	17	3.12e-07	Increased	5.185	CD81,EPHB2,RICTOR,SACM1L,ITGB3,STMN1,RHOG,CSE1L,RUNX2,KPNA2,GNA13,DNMT1,SLC2A1,FAM120A,RAC1,STAT3,MET,CDH2,BSG,CDC42,KIAA1524,ALCAM,MTDH,TMPO,EPHA2,PRDX2,DCBLD2,RAP1B,FN1,PLGRKT,RPS6KA3,ARF6,CD47,STIM1,ASPH,CTNNB1,EGFR,SRC,AP2M1,GNAS,RAB21,RHOC,BRK1,PLCG1,VIM,GNAI3,PRKCI,BCAM,SLC16A1,CD44,LYN,MSN	52	GNAI3,BSG,CSE1L,ALCAM,VIM	5
Cellular Movement	cell movement	cell movement of tumor cell lines	8.54e-06		-0.881	PHLDA1,DPP4,MYH9,RALA,SLC9A3R1,GNA11,VIM,CTSZ,MARCKS,SHC1,GNAI3,CNDP2,KRT8,SOD2,BSG,CSE1L,ANXA1,LIMA1,ALCAM,SQSTM1,ACTN1	21	6.67e-07	Increased	5.313	CD81,EPHB2,HOMER3,RICTOR,LRPAP1,SACM1L,MTCH2,ITGB3,STMN1,RHOG,CSE1L,RUNX2,KPNA2,GNA13,DNMT1,SLC2A1,FAM120A,RAC1,STAT3,MET,CDH2,BSG,CDC42,CAPN1,KIAA1524,ALCAM,MTDH,TMPO,EPHA2,PRDX2,DCBLD2,RAP1B,FN1,ARPC1B,PLGRKT,RPS6KA3,ARF6,CD47,STIM1,ASPH,CTNNB1,EGFR,SRC,SPTLC1,AP2M1,GNAS,RAB21,RHOC,BRK1,PLCG1,VIM,GNAI3,PRKCI,BCAM,SLC16A1,LYN,CD44,MSN	58	GNAI3,BSG,CSE1L,ALCAM,VIM,ACTN1	6
Cellular Movement	migration	migration of cancer cells	0.00187		-0.447	HMGB1,DPP4,CSE1L,ALCAM,VIM,VHL	6	7.2e-06		1.087	SRC,S100A6,FN1,RHOC,RAC1,VIM,BAX,MET,CD47,CDH2,CDC42,CSE1L,LYN,CD44,ALCAM,CTNNB1,VHL,EGFR	18	CSE1L,ALCAM,VIM	3
Cellular Movement	migration	migration of breast cancer cell lines	0.00269		-0.721	SHC1,MYH9,KRT8,CSE1L,ANXA1,GNA11,VIM	7	1.12e-05	Increased	2.617	CD81,SRC,FN1,RAB21,RHOC,RAC1,VIM,PLCG1,STAT3,ITGB3,SACM1L,MET,ARF6,CDH2,CDC42,RUNX2,CSE1L,CD44,KPNA2,CTNNB1,EPHA2,EGFR	22
Cellular Movement	cell movement	cell movement of breast cancer cell lines	0.00173		-0.02	SHC1,MYH9,KRT8,CSE1L,ANXA1,GNA11,LIMA1,VIM	8	1.74e-05	Increased	2.538	CD81,SRC,FN1,ARPC1B,RAB21,RHOC,RAC1,VIM,PLCG1,STAT3,LRPAP1,ITGB3,SACM1L,MET,ARF6,CDH2,CDC42,RUNX2,CSE1L,CD44,KPNA2,CTNNB1,EPHA2,EGFR	24
Cellular Movement	invasion	invasion of cells	2.33e-05		-0.316	DPP4,RALA,SLC9A3R1,VIM,MALT1,HMGB1,CTSZ,MARCKS,SHC1,GNAI3,CNDP2,KRT8,SOD2,BSG,CSE1L,ANXA1,LIMA1,ALCAM,SQSTM1,VHL	20	3.03e-05	Increased	4.431	CD81,TPBG,EPHB2,SNAP23,RICTOR,LRPAP1,ITGB3,STMN1,RHOG,CSE1L,RUNX2,CUL4B,SLC2A1,FAM120A,RAC1,EIF3E,STAT3,MET,CDH2,BSG,CYFIP1,CDC42,ALCAM,MTDH,TMPO,EPHA2,VHL,S100A6,FN1,GBP1,PLGRKT,RPS6KA3,NAA15,YES1,ARF6,CST3,STX4,ASPH,CTNNB1,EGFR,SRC,GNAS,RHOC,GNAQ,PLCG1,VIM,BAX,GNAI2,GNAI3,PRKCI,RRAS2,CD44,LYN	53
Cellular Movement	cell movement	cell movement of cancer cells	0.00248		0	HMGB1,DPP4,ALCAM,VIM,VHL	5	3.75e-05		0.667	MET,SRC,CD47,S100A6,CDH2,FN1,CDC42,LYN,RAC1,CD44,ALCAM,VIM,CTNNB1,VHL	14
Cellular Movement	invasion	invasion of tumor cell lines	1.79e-06		-0.643	DPP4,RALA,SLC9A3R1,VIM,MALT1,HMGB1,CTSZ,MARCKS,GNAI3,CNDP2,KRT8,SOD2,BSG,CSE1L,ANXA1,LIMA1,ALCAM,SQSTM1,VHL	19	4.42e-05	Increased	3.964	CD81,TPBG,S100A6,FN1,GBP1,SNAP23,PLGRKT,EPHB2,RPS6KA3,RICTOR,ITGB3,STMN1,NAA15,ARF6,RUNX2,CSE1L,STX4,ASPH,CTNNB1,EGFR,SRC,GNAS,SLC2A1,RHOC,FAM120A,RAC1,VIM,PLCG1,STAT3,MET,GNAI3,CDH2,PRKCI,BSG,CYFIP1,CDC42,LYN,CD44,ALCAM,TMPO,MTDH,EPHA2,VHL	43	GNAI3,BSG,CSE1L,ALCAM,VIM	5
Cellular Movement	invasion	invasion of carcinoma cell lines	0.00337		-1.393	RALA,BSG,ALCAM,VIM,MALT1,VHL	6	4.61e-05	Increased	2.356	SRC,RPS6KA3,RAC1,VIM,PLCG1,STAT3,STMN1,MET,CDH2,PRKCI,BSG,RUNX2,LYN,CD44,ALCAM,MTDH,VHL,EGFR	18	BSG,ALCAM,VIM	3
Cellular Movement	migration	migration of cervical cancer cell lines	0.000959		-0.152	GNAI3,MYH9,BSG,SLC9A3R1	4	8.82e-05		1.52	DCBLD2,SRC,GNAI3,CDH2,RHOG,FN1,BSG,SLC16A1,KIAA1524	9	GNAI3,BSG	2
Cellular Movement	cell movement	cell movement	1.31e-05		-1.876	PHLDA1,USP14,MYH9,RALA,GNA11,COL4A2,HMGB1,TOP2B,CTSZ,SHC1,ALDH2,CNDP2,SOD2,CSE1L,ANXA1,SH3KBP1,KRT10,ACTN1,DPP4,SLC9A3R1,MYH14,VIM,MALT1,SLC3A2,MARCKS,GNAI3,KRT8,BSG,ANXA3,LIMA1,RTN4,ALCAM,SQSTM1,PRCP,VHL,FTH1	36	0.000199	Increased	4.974	RAP2B,TPBG,HOMER3,FNDC3B,RICTOR,SUN2,LRPAP1,ATP2A2,ITGB3,SGPL1,CSE1L,ARF4,GNA13,DNMT1,STAT6,SLC2A1,FAM120A,CLASP2,STAT3,MET,CDH2,BSG,CAPN1,RTN4,ALCAM,EPHA2,PRDX2,RAP1B,FN1,GBP1,ARPC1B,HLA-A,CTNNA1,TOP2B,ARF6,CD47,PGK2,MYO1B,CST3,ANXA5,STIM1,ASPH,CTNNB1,EGFR,RAB21,RHOC,BRK1,PLCG1,VIM,IGF2R,GNAI3,BCAM,CD44,LYN,CD81,ATP6V1C1,EPHB2,PTPN14,MTCH2,SACM1L,STMN1,RHOG,RUNX2,FASN,KPNA2,MYO6,RAC1,EIF3E,KMT2A…	103	TOP2B,GNAI3,ALDH2,BSG,CSE1L,RTN4,ALCAM,VIM,ACTN1,SLC3A2	10
Drug Metabolism, Molecular Transport, Small Molecule Biochemistry	concentration	concentration of glutathione	0.00157			ALDH2,SOD2,ALDH1A1,FTH1	4	0.000248		0.342	MET,CD81,ALDH2,SLC16A1,STIM1,BAX,GGT1,ITGB3,EGFR	9
Free Radical Scavenging	synthesis	synthesis of reactive oxygen species	1.3e-05		-0.122	GPX1,TXNRD1,FDXR,HMGB1,SCO2,ALDH2,SHC1,SOD2,ANXA1,RTN4,SQSTM1,PRCP,VHL,FTH1	14	0.000667	Increased	2.348	S100A6,FN1,SNAP23,GGT1,ITGB3,ALDH2,CD47,CST3,ALDH3A2,EGFR,CUL4B,SRC,GNAS,LETM1,SLC2A1,RAC1,PLCG1,STAT3,BAX,MET,CDC42,LYN,CD44,RTN4,SLC25A10,AFG3L2,VHL,HSPB1,PRDX2	29
Gastrointestinal Disease, Hepatic System Disease, Organismal Injury and Abnormalities	liver lesion	liver lesion	1.38e-05		-1.117	PHLDA1,FARP1,ASS1,IFI16,KIAA1522,TST,HMGB1,CNDP2,SOD2,ALDH1A1,CSE1L,SDPR,AMPH,DDAH1,GOT1,HNF4A,SEC63,SH3KBP1,GSTK1,HUWE1,NBAS,KRT80,MALT1,PLOD1,ALDH9A1,TXNRD1,PRDX3,BSG,SCP2,RTN4,ALCAM,KRT18,SQSTM1,VHL,RNPEP,ALDH4A1,RALA,RBM47,SLC1A5,HEATR1,GPX1,COL4A2,ACAA2,TOP2B,SHC1,ALDH2,ANXA1,TCOF1,IARS,KRT10,ACTN1,DPP4,CDH6,VIM,PFKP,ATL3,KRT8,PCCA,ANXA3,DTX3L,TTYH3	61	0.000292	Decreased	-2.382	TPBG,LRRC59,SUN2,ATP2A2,QARS,NCEH1,POR,RCL1,CSE1L,GOLT1B,MYBBP1A,GNA13,HNF4A,SLC25A12,RAB3GAP2,AMACR,PHIP,SLC2A1,FAM120A,STAT3,CLASP2,MET,PDS5A,ITPR3,ALCAM,TMEM33,EPHX1,INF2,ARMC10,SKIV2L2,SLC1A5,DNAJC13,LBR,NAA15,OGT,YES1,ARF6,CD47,SORBS1,LNPEP,ASPH,RPN1,PRKDC,WDR36,NCBP1,VIM,NCAPD2,IGF2R,KPNB1,MTHFD1L,UBR4,GLE1,LYN,PSAP,TFB1M,STAG2,AP1G1,RANBP2,RAB14,AP1B1,AP2A2,RHOG,RUNX2,TMED7,SEC63,HUWE1,WDR…	200
Hereditary Disorder, Organismal Injury and Abnormalities	autosomal dominant disease	autosomal dominant disease	1.63e-06			DFNA5,MYH9,SLC9A3R1,MYH14,GNA11,VIM,COL4A2,ATL3,TOP2B,GNAI3,TCOF1,RTN4,TMEM43,SQSTM1,VAPB,SEC63,HNF4A,EHHADH,ACTN1,VHL,FTH1	21	2.94e-06			RANBP2,VPS35,ITGB3,SGPL1,RUNX2,SPTLC2,VAPB,TPM4,HNF4A,SEC63,DNMT1,MYO6,SLC2A1,ENO2,STAT3,KMT2A,MET,DYNC1H1,RTN4,EPHA2,VHL,STEAP3,HSPB1,INF2,FN1,PRPF8,CTNNA1,DNAJC13,EIF4G1,TAX1BP3,LBR,SEC61A1,STIM1,TBCD,CTNNB1,ACTN1,PRKDC,SRC,SPTLC1,PPP2R5D,RAB7A,VIM,ATL3,GNAI3,FAM111A,SLC16A1,MSH6,PRPF6,LYN,SNRNP200,ATXN10,WFS1	52	TOP2B,GNAI3,RTN4,VIM,VAPB,SEC63,ATL3,ACTN1	8
Infectious Diseases	replication	replication of virus	0.00264		-0.551	HMGB1,ANXA6,KRT8,SLC9A3R1,APBB1IP,CSE1L,AMPH,RAB9A,VAPB,SQSTM1,HNF4A	11	1.37e-07	Increased	2.612	B2M,CD81,RUNX1,EIF3C,SRPK1,GBP1,EPHB2,PRPF8,COPA,TAP1,SGPL1,CSE1L,CST3,FASN,ANXA5,XPO1,NUP205,VAPB,HNF4A,DHX9,AP2M1,STK39,BAX,STAT3,XAB2,COPB1,ADAR,STX10,COPG1,KPNB1,LAMP2,PRKCI,CDC42,LSM1,SF3B1,MAVS,MOV10,TMPO,TRIM25,EIF3L,PRDX2,RAB6B	42
Lipid Metabolism, Small Molecule Biochemistry	metabolism	fatty acid metabolism	8.86e-06		-1.462	TJP2,SLC9A3R1,VIM,PCCB,ACAA2,GCDH,GNAI3,ANXA6,PCCA,SCP2,ANXA1,RTN4,EHHADH,HNF4A,ACOT9,HSD17B4	16	6.15e-05	Increased	3.92	CROT,FN1,GGT1,ITGB3,NCEH1,POR,SGPL1,FASN,LAMTOR1,SPTLC2,HNF4A,EGFR,PNPLA8,PRKDC,ACSL3,SPTLC1,ABCD3,SEC13,RAC1,VIM,CANX,SLC25A1,STAT3,PLAA,GNAI3,PRKCI,CDC42,SLC16A1,LYN,RTN4,PSAP,ACACA,SGPP1,SLC25A10,HACD3,MSN,EPHX1	37
Neurological Disease	progressive motor neuropathy	progressive motor neuropathy	6.66e-05			ARL6IP5,VIM,MAGED2,PFKP,TOP2B,SOD2,BSG,CSE1L,ANXA1,RTN4,ALCAM,VAPB,SQSTM1,FTH1	14	0.000557			S100A6,VPS35,ARL6IP5,DNAJC13,EIF4G1,PFDN1,STMN1,TOP2B,SCARB2,CD47,SLC25A6,CST3,CSE1L,ANXA5,COMT,FASN,VAPB,M6PR,GNAS,S100A13,ENO2,MAGED2,VIM,BAX,UBQLN2,BSG,TMED10,RTN4,PSAP,ALCAM,PRDX2,HSPB1	32	TOP2B,BSG,ARL6IP5,CSE1L,RTN4,ALCAM,VIM,MAGED2,VAPB	9
Organismal Survival	organismal death	organismal death	1.78e-08		-0.842	USP14,MYH9,RALA,ASS1,GNA11,GPX1,COL4A2,HMGB1,TOP2B,SHC1,ALDH1A1,SOD2,CSE1L,ANXA1,TCOF1,AMPH,DDAH1,CCDC86,SEC63,HNF4A,ACADM,HSD17B4,WDR1,GSTK1,HUWE1,TJP2,SLC9A3R1,PPME1,MYH14,VIM,UBA6,PLOD1,TXNRD1,SLC3A2,GNAI3,KRT8,PCCA,BSG,LIMA1,RTN4,TP53BP1,SQSTM1,EHHADH,VHL,FTH1	45	1.11e-08	Decreased	-9.35	NCSTN,FNDC3B,RICTOR,SUN2,LRPAP1,ATP2A2,ITGB3,POR,SGPL1,ATP1A1,CSE1L,SPTLC2,GNA13,MYBBP1A,HNF4A,DNMT1,STAT6,AMACR,WAPL,SLC2A1,DKC1,STAT3,ADAR,MET,CDH2,BSG,CAPN1,ITPR3,PDS5A,RTN4,ACACA,BYSL,NUDT1,RAP1B,FN1,PRPF8,VTI1B,TOP2B,CD47,ARF6,YES1,RIF1,CST3,ABCB7,ATP5J2,FKBP8,STIM1,ASPH,CTNNB1,THOC1,LIG3,EGFR,DHX9,PNPLA8,PRKDC,MLF2,GNAQ,VIM,PLCG1,VPS26A,CASK,HIP1,COPS3,IGF2R,GNAI3,LAMP2,UBR4,LYN,STXBP3,SF3B…	133	TOP2B,HUWE1,GNAI3,BSG,CSE1L,RTN4,VIM,SEC63,SLC3A2	9
