# Supplementary material for: VHL deficiency augments anthracycline sensitivity of clear cell renal cell carcinomas by down-regulating ALDH2
Source: Nat Commun. 2017 Jun 15;8:15337. doi: 10.1038/ncomms15337 (PMC5481740; doi:10.1038/ncomms15337)
Supplement: Supplementary Data 14 — The common pathway in RCC4 and 786-O. [file ncomms15337-s15.xlsx]

## Sheet: Sheet1
Ingenuity Canonical Pathways	RCC4.-logP	RCC4.zScore	RCC4.Ratio	RCC4.Molecules	786O.-logP	786O.zScore	786O.Ratio	786O.Molecules	Intersection.Ingenuity Canonical Pathways	Intersection.-logP	Intersection.Ratio	Intersection.Molecules
Remodeling of Epithelial Adherens Junctions	2.18		0.0441	RALA,RAB5C,ACTN1	5.34	2.1213203436	0.147	MET,SRC,ARF6,RAB5C,ARPC1B,RAB7A,CTNNA1,RAB5B,CTNNB1,ACTN1	Remodeling of Epithelial Adherens Junctions	2.5	0.0294	RAB5C,ACTN1
G Beta Gamma Signaling	1.88		0.0341	GNAI3,SHC1,GNA11	5.11	3.3166247904	0.125	GNAI2,SRC,GNAI3,RRAS2,PRKCI,GNAS,CDC42,GNAQ,PLCG1,GNA13,EGFR	G Beta Gamma Signaling	0.988	0.0114	GNAI3,
Epithelial Adherens Junction Signaling	1.31		0.0205	MYH9,MYH14,ACTN1	4.97		0.0959	RAP1B,SRC,ARPC1B,RAC1,CTNNA1,MET,CDH2,YES1,RRAS2,CDC42,SORBS1,CTNNB1,ACTN1,EGFR	Epithelial Adherens Junction Signaling	0.782	0.00685	ACTN1,
Tight Junction Signaling	1.84		0.024	MYH9,TJP2,MYH14,VAPA	4.31		0.0838	YKT6,PPP2R5D,VAPA,RAC1,CTNNA1,SYMPK,CASK,VTI1B,PRKCI,CDC42,VAMP3,STX4,GOSR1,CTNNB1	Tight Junction Signaling	0.729	0.00599	VAPA,
Signaling by Rho Family GTPases	1.3		0.0162	GNAI3,GNA11,CDH6,VIM	3.51	2.110579412	0.0648	GNAS,ARPC1B,RHOC,RAC1,GNAQ,VIM,STMN1,GNAI2,GNAI3,CDH2,PRKCI,RHOG,CYFIP1,CDC42,GNA13,MSN	Signaling by Rho Family GTPases	1.43	0.0081	GNAI3,VIM
Androgen Signaling	1.61		0.027	GNAI3,SHC1,GNA11	3.49	1	0.0901	GNAI2,SRC,GNAI3,PRKCI,CAMK4,GNAS,GNAQ,GNA13,POLR2B,GTF2A1	Androgen Signaling	0.893	0.00901	GNAI3,
Phenylethylamine Degradation I	1.65		0.25	ALDH2,	2.48		0.5	ALDH2,ALDH3A2	Phenylethylamine Degradation I	2.31	0.25	ALDH2,
Zymosterol Biosynthesis	1.48		0.167	NSDHL,	2.1		0.333	NSDHL,LBR	Zymosterol Biosynthesis	2.13	0.167	NSDHL,
ILK Signaling	2.31	-1	0.0255	MYH9,MYH14,VIM,KRT18,ACTN1	1.71	2.3333333333	0.051	RHOG,FN1,RHOC,CDC42,PPP2R5D,VIM,CTNNB1,RICTOR,ACTN1,ITGB3	ILK Signaling	1.62	0.0102	VIM,ACTN1
Phenylalanine Degradation IV (Mammalian, via Side Chain)	2.57		0.143	ALDH2,GOT1	1.37		0.143	ALDH2,ALDH3A2	Phenylalanine Degradation IV (Mammalian, via Side Chain)	1.77	0.0714	ALDH2,
Actin Cytoskeleton Signaling	1.41	-1	0.0175	SHC1,MYH9,MYH14,ACTN1	1.33	1.6666666667	0.0439	RRAS2,FN1,ARPC1B,CYFIP1,CDC42,BRK1,RAC1,GNA13,ACTN1,MSN	Actin Cytoskeleton Signaling	0.609	0.00439	ACTN1,
4-hydroxyproline Degradation I	4.51		1	ALDH4A1,HOGA1	1.33		0.5	HOGA1,	4-hydroxyproline Degradation I	2.61	0.5	HOGA1,
Dopamine Degradation	5.85		0.143	ALDH2,ALDH1B1,ALDH4A1,ALDH1A1,ALDH9A1	1.3		0.0857	ALDH2,COMT,ALDH3A2	Dopamine Degradation	1.37	0.0286	ALDH2,
Stearate Biosynthesis I (Animals)	1.66		0.0488	ACOT9,HNF4A	1.3		0.0857	ACSL3,FASN,HNF4A
