# Supplementary material for: VHL deficiency augments anthracycline sensitivity of clear cell renal cell carcinomas by down-regulating ALDH2
Source: Nat Commun. 2017 Jun 15;8:15337. doi: 10.1038/ncomms15337 (PMC5481740; doi:10.1038/ncomms15337)
Supplement: Supplementary Data 15 — The potential target genes of HNF-4±. [file ncomms15337-s16.xlsx]

## Sheet: Sheet1
The potential target genes by HNF4A
The proteins regulated by VHL,not by Hypoxia in RCC4
Identified Proteins	Accession	Entry	Gene names	Molecular Weight	T-Test (p-value) Benjamini-Hochberg (p< 0.02773)	Log2 Fold Change by Category (M / L)	Coefficient Variance
Superoxide dismutase [Mn], mitochondrial OS=Homo sapiens GN=SOD2 PE=1 SV=2	SODM_HUMAN	P04179	SOD2	25 kDa	0.0001	1.86	0.146399
Medium-chain specific acyl-CoA dehydrogenase, mitochondrial OS=Homo sapiens GN=ACADM PE=1 SV=1	ACADM_HUMAN	P11310	ACADM	47 kDa	0.0001	1.09	0.159094
Neuroblastoma-amplified sequence OS=Homo sapiens GN=NBAS PE=1 SV=2	NBAS_HUMAN	A2RRP1	NBAS NAG	269 kDa	0.00014	-1.05	0.188535
Aldehyde dehydrogenase, mitochondrial OS=Homo sapiens GN=ALDH2 PE=1 SV=2	ALDH2_HUMAN	P05091	ALDH2 ALDM	56 kDa	0.007	2.29	0.243561
The proteins regulated by VHL,not by Hypoxia in 786-O
Identified Proteins	Accession	Entry	Gene names	Molecular Weight	T-Test (p-value) Benjamini-Hochberg (p< 0.02773)	Log2 Fold Change by Category (M / L)	Coefficient Variance
Fatty acid synthase OS=Homo sapiens GN=FASN PE=1 SV=3	FAS_HUMAN	P49327	FASN FAS	273 kDa	0.0001	1.28	0.150231
Coatomer subunit alpha OS=Homo sapiens GN=COPA PE=1 SV=2	COPA_HUMAN	P53621	COPA	138 kDa	0.0001	2.13	0.233446
Gamma-glutamyltranspeptidase 1 OS=Homo sapiens GN=GGT1 PE=1 SV=2	GGT1_HUMAN	P19440	GGT1 GGT	61 kDa	0.0001	1.97	0.178333
Neuroblastoma-amplified sequence OS=Homo sapiens GN=NBAS PE=1 SV=2	NBAS_HUMAN	A2RRP1	NBAS NAG	269 kDa	0.0001	1.93	0.299772
Aldehyde dehydrogenase, mitochondrial OS=Homo sapiens GN=ALDH2 PE=1 SV=2	ALDH2_HUMAN	P05091	ALDH2 ALDM	56 kDa	0.0001	1.15	0
A-kinase anchor protein 1, mitochondrial OS=Homo sapiens GN=AKAP1 PE=1 SV=1	AKAP1_HUMAN	Q92667	AKAP1 AKAP149 PRKA1	97 kDa	0.0001	1.44	0.0800498
Signal transducer and activator of transcription 6 OS=Homo sapiens GN=STAT6 PE=1 SV=1	STAT6_HUMAN	P42226	STAT6	94 kDa	0.015	1.47	0.282843
